# Supplementary material for: The transcriptional regulator ZNF398 mediates pluripotency and epithelial character downstream of TGF-beta in human PSCs
Source: Nat Commun. 2020 May 12;11:2364. doi: 10.1038/s41467-020-16205-9 (PMC7217929; doi:10.1038/s41467-020-16205-9)
Supplement: Supplementary file 2 — Supplementary Data 1 [file 41467_2020_16205_MOESM2_ESM.xlsx]

## Sheet: microarray
Supplementary Data 1: Results of differential expression analysis of human ESCs treated with SB43 for 48 hours (Microarray data from Vallier et al., 2009). Information about SMAD3 binding is also provided (“assigned” column).
Gene_Symbol	Log2FC	Pvalue	assigned	DEG
A1BG	-0.0387391	0.902059	0	0
A1BG-AS1	-0.0351428	0.902027	0	0
A1CF	-0.449928	0.0117616	0	0
A2M	-0.195315	0.295878	0	0
A2M-AS1	0.169779	0.392108	0	0
A2MP1	-0.140254	0.419454	0	0
A4GALT	-0.111024	0.64241	0	0
A4GNT	0.0562466	0.817899	0	0
AA06	-0.127559	0.630696	0	0
AAAS	0.207705	0.231763	0	0
AACS	0.287977	0.0792188	0	0
AACSP1	0.0819123	0.734791	0	0
AADAC	0.100847	0.628312	0	0
AADACL2	0.0454642	0.872778	0	0
AAED1	-0.174495	0.461257	0	0
AAGAB	0.298954	0.0777978	0	0
AAK1	1.07229	0.000101023	0	1
AAMP	-0.17101	0.270291	0	0
AANAT	-0.0299841	0.928283	0	0
AASDHPPT	-0.250265	0.259057	0	0
AATF	0.12431	0.578906	0	0
ABAT	0.235584	0.146872	0	0
ABCA11P	0.323521	0.0966075	0	0
ABCA12	0.0319714	0.911897	0	0
ABCA13	0.10079	0.642426	0	0
ABCA17P	0.0995502	0.622799	0	0
ABCA2	-0.266979	0.360271	0	0
ABCA3	0.165585	0.502727	0	0
ABCA5	0.141402	0.505363	0	0
ABCA6	0.0440883	0.919976	0	0
ABCA7	-0.0953486	0.618273	0	0
ABCA9	-0.218586	0.209935	0	0
ABCB1	-0.166048	0.398228	0	0
ABCB11	-0.0807566	0.738781	0	0
ABCB4	0.334505	0.0874052	0	0
ABCB6	-0.272713	0.541299	0	0
ABCB7	-0.0213534	0.940987	0	0
ABCB8	0.0847865	0.705186	0	0
ABCB9	0.147358	0.692518	0	0
ABCC1	0.139478	0.555043	0	0
ABCC10	0.128288	0.497889	0	0
ABCC11	-0.17451	0.599528	0	0
ABCC12	0.118827	0.645175	0	0
ABCC13	-0.168548	0.538479	0	0
ABCC2	-0.0308053	0.94255	0	0
ABCC3	0.327068	0.103726	0	0
ABCC4	-0.685273	0.0108243	0	0
ABCC5	0.515343	0.0321486	0	0
ABCC6P1	0.218437	0.18309	0	0
ABCC8	-0.263258	0.140485	0	0
ABCC9	0.199204	0.309132	0	0
ABCD1	-0.514148	0.00478148	0	0
ABCD2	0.063914	0.807027	0	0
ABCD3	-0.782962	0.0029066	0	0
ABCE1	-0.416323	0.0653985	0	0
ABCF1	0.535193	0.0147654	0	0
ABCF2	0.183969	0.370138	0	0
ABCF3	0.151556	0.407841	0	0
ABCG1	0.788012	0.00588526	0	0
ABCG2	-0.924868	0.000518968	0	0
ABCG4	-0.0679577	0.806444	0	0
ABCG5	0.350945	0.133984	0	0
ABCG8	0.211522	0.413969	0	0
ABHD1	0.211861	0.266818	0	0
ABHD13	0.236972	0.462338	0	0
ABHD14A	0.251534	0.110972	0	0
ABHD14B	0.277086	0.383517	0	0
ABHD15	-0.0162797	0.951165	0	0
ABHD16B	-0.0484317	0.922133	0	0
ABHD17C	0.281624	0.102476	0	0
ABHD5	-0.213182	0.287022	0	0
ABHD6	0.108646	0.72428	0	0
ABHD8	-0.0519638	0.872689	0	0
ABI2	0.521583	0.00869467	0	0
ABI3	-0.291689	0.218723	0	0
ABI3BP	-0.102523	0.622982	0	0
ABL1	0.638334	0.00975579	0	0
ABL2	0.727604	0.00541114	0	0
ABLIM2	-0.168941	0.566201	0	0
ABLIM3	-0.0559323	0.875525	0	0
ABO	-0.364009	0.452346	0	0
ABR	0.503764	0.0042707	0	0
ABRA	-0.0954745	0.628662	0	0
ABRACL	-0.338472	0.150971	0	0
ABTB1	0.148999	0.368088	0	0
ACAA2	-0.217293	0.297915	0	0
ACACA	-0.438601	0.0636468	0	0
TMEM164	0.713832	0.000593705	0	0
ACAD8	-0.000295047	0.998845	0	0
ACADL	-0.0535486	0.846356	0	0
ACADM	-0.117562	0.611048	0	0
ACADS	0.033623	0.92468	0	0
ACADVL	0.167571	0.370138	0	0
ACAN	-0.0942572	0.773037	0	0
ACAP1	0.288346	0.304691	0	0
ACAP2	-0.257255	0.359237	0	0
ACAP3	0.137744	0.48428	0	0
ACAT1	0.227183	0.241199	0	0
ACAT2	-0.0629161	0.830608	0	0
ACBD4	-0.0394638	0.863697	0	0
ACBD5	-0.244887	0.182242	0	0
ACCS	0.391472	0.051995	0	0
ACE	0.226963	0.261822	0	0
ACE2	-0.11283	0.722449	0	0
ACER1	0.176422	0.322518	0	0
ACHE	-0.301543	0.168271	0	0
ACIN1	0.493446	0.00609639	0	0
ACKR2	-0.145365	0.456216	0	0
ACKR3	-1.29295	0.000105808	0	-1
ACKR4	-0.107407	0.618122	0	0
ACLY	-0.171223	0.29602	0	0
ACMSD	-0.205156	0.461631	0	0
ACN9	-0.156826	0.728136	0	0
ACO2	0.127078	0.553104	0	0
ACOT12	0.0351817	0.880097	0	0
ACOT13	-0.189818	0.259771	0	0
ACOT4	-0.0913137	0.715196	0	0
ACOT6	-0.0656501	0.770333	0	0
ACOT8	-0.281043	0.364518	0	0
ACOT9	-0.121904	0.541586	0	0
ACOX1	-0.403784	0.129066	0	0
ACOX3	0.214932	0.529498	0	0
ACP1	-0.320393	0.0776156	0	0
ACP6	0.244018	0.175707	0	0
ACPL2	0.143704	0.431815	0	0
ACPT	-0.0985947	0.699213	0	0
ACR	0.0112279	0.975725	0	0
ACRBP	-0.135508	0.561464	0	0
ACRC	0.172383	0.297784	0	0
ACRV1	-0.178197	0.54682	0	0
ACSBG1	0.419172	0.0794418	0	0
ACSBG2	0.0180201	0.952275	0	0
ACSF2	0.308063	0.202727	0	0
ACSF3	-0.0522325	0.859704	0	0
ACSL1	0.55659	0.0184783	0	0
ACSL5	-0.145235	0.442869	0	0
ACSL6	-0.268523	0.146724	0	0
ACSM1	-0.143527	0.600806	0	0
ACSM2A	0.0155536	0.951405	0	0
ACSM2B	0.176951	0.414327	0	0
ACSM3	-0.0369489	0.893338	0	0
ACSM5	-0.140051	0.414016	0	0
ACSS1	-0.231588	0.306638	0	0
ACSS2	0.0654151	0.764883	0	0
ACSS3	-0.199468	0.208177	0	0
ACTA1	-0.617912	0.00271231	0	0
ACTA2	0.5625	0.0095678	0	0
ACTA2-AS1	0.170485	0.345439	0	0
ACTB	0.158762	0.354633	0	0
ACTC1	-0.80252	0.0057814	0	0
ACTG1	-0.0707749	0.719313	0	0
ACTG2	-0.484013	0.0134761	0	0
ACTL10	0.17363	0.299476	0	0
ACTL6B	-0.0484717	0.825289	0	0
ACTL7A	-0.0155919	0.966043	0	0
ACTL7B	-0.185777	0.291847	0	0
ACTL8	0.0129328	0.970583	0	0
ACTL9	-0.116094	0.551644	0	0
ACTN2	-0.180441	0.431815	0	0
ACTN3	-0.101279	0.68424	0	0
ACTR10	0.162244	0.399696	0	0
ACTR1A	0.630293	0.00397441	0	0
ACTR1B	0.433391	0.0117609	0	0
ACTR2	-1.01559	0.00174458	0	-1
ACTR3	0.359701	0.0664151	0	0
ACTR3BP2	0.0988885	0.641963	0	0
ACTR3C	0.00144014	0.996786	0	0
ACTR6	-0.210039	0.410043	0	0
ACTRT3	-0.558152	0.00948224	0	0
ACVR1B	0.423001	0.0101766	0	0
ACVR1C	0.0609116	0.778275	0	0
ACVR2A	0.480591	0.00863475	0	0
ACVR2B	-0.45106	0.0348447	0	0
ACVR2B-AS1	-0.0120254	0.978669	0	0
ACVRL1	-0.360282	0.116308	0	0
ACY1	-0.0575981	0.821295	0	0
ACY3	-0.151529	0.561672	0	0
ACYP1	-0.371296	0.108908	0	0
ADA	0.259281	0.282554	0	0
ADAD2	-0.0403446	0.918425	0	0
ADAL	0.30035	0.122711	0	0
ADAM10	-0.799731	0.00087394	0	0
ADAM11	0.500111	0.0851399	0	0
ADAM12	0.257378	0.151322	0	0
ADAM15	0.0282311	0.922851	0	0
ADAM18	0.113404	0.527821	0	0
ADAM19	-0.49666	0.00817494	0	0
ADAM1A	-0.127684	0.733862	0	0
ADAM2	0.0520337	0.849936	0	0
ADAM20	0.151947	0.435359	0	0
ADAM21	0.0512811	0.869918	0	0
ADAM29	0.174462	0.479346	0	0
ADAM30	0.0827653	0.818855	0	0
ADAM32	-0.139394	0.526335	0	0
ADAM33	0.350111	0.0584643	0	0
ADAM3A	-0.110694	0.585822	0	0
ADAM5	-0.0536443	0.835764	0	0
ADAM6	0.194167	0.296199	0	0
ADAM7	0.10924	0.603613	0	0
ADAM8	-0.0816219	0.767856	0	0
ADAM9	-0.643453	0.0277046	0	0
ADAMDEC1	-0.0441262	0.857018	0	0
ADAMTS10	-0.160358	0.564801	0	0
ADAMTS12	0.44583	0.0596063	0	0
ADAMTS13	-0.183674	0.304598	0	0
ADAMTS14	-0.272105	0.095783	0	0
ADAMTS15	0.693116	0.0091758	0	0
ADAMTS17	0.314665	0.122387	0	0
ADAMTS18	-0.244037	0.352019	0	0
ADAMTS2	-0.229843	0.147764	0	0
ADAMTS20	-0.032906	0.913014	0	0
ADAMTS3	-0.308645	0.139899	0	0
ADAMTS4	0.00614706	0.982054	0	0
ADAMTS5	-0.321223	0.0770359	0	0
ADAMTS7	-0.162753	0.711955	0	0
ADAMTS9-AS2	-0.198759	0.383014	0	0
ADAMTSL2	-0.147207	0.434616	0	0
ADAMTSL3	-0.204273	0.36508	0	0
ADAMTSL4	-0.176904	0.418416	0	0
ADAMTSL5	-0.553218	0.0192252	0	0
ADAP1	-0.326812	0.0462077	0	0
ADAP2	-0.224428	0.2224	0	0
ADARB2-AS1	-0.10706	0.60794	0	0
ADAT1	0.476996	0.0963963	0	0
ADAT2	0.143882	0.579121	0	0
ADC	0.202652	0.220909	0	0
ADCK1	0.0851009	0.723056	0	0
ADCK3	0.481596	0.0207872	0	0
ADCK4	0.0615425	0.836262	0	0
ADCY1	0.298635	0.254423	0	0
ADCY10	-0.205123	0.193767	0	0
ADCY10P1	-0.237292	0.39314	0	0
ADCY3	0.525498	0.0373788	0	0
ADCY4	-0.0235118	0.965094	0	0
ADCY7	0.288159	0.174635	0	0
ADCY9	-0.271571	0.117378	0	0
ADCYAP1	-0.0117278	0.974406	0	0
ADCYAP1R1	0.772808	0.00655377	0	0
ADD3-AS1	0.117936	0.61881	0	0
ADGB	-0.0493194	0.834686	0	0
ADH1A	-0.0136407	0.965862	0	0
ADH1B	0.0962857	0.637723	0	0
ADH1C	-0.170909	0.388981	0	0
ADH4	0.168016	0.556026	0	0
ADH6	0.0980045	0.673473	0	0
ADH7	0.0841627	0.787833	0	0
ADI1	0.403606	0.0144248	0	0
ADIG	0.184693	0.497798	0	0
ADIPOQ	0.12333	0.523511	0	0
ADIRF	-0.0605807	0.798392	0	0
ADIRF-AS1	0.238547	0.4306	0	0
ADK	0.177335	0.678123	0	0
ADM	-0.468414	0.00916905	0	0
ADM5	-0.177168	0.546432	0	0
ADNP2	0.530502	0.00767586	0	0
ADO	0.351439	0.0541611	0	0
ADORA1	-0.181575	0.411012	0	0
ADORA2A	-0.170261	0.427179	0	0
ADORA2A-AS1	-0.150044	0.515633	0	0
ADORA3	0.166958	0.291284	0	0
ADPRH	-0.197386	0.374851	0	0
ADPRHL1	-0.164372	0.296575	0	0
ADPRHL2	0.182547	0.441955	0	0
ADRA1B	-0.213698	0.34188	0	0
ADRA2A	0.0510783	0.900187	0	0
ADRA2B	-0.194501	0.352866	0	0
ADRA2C	0.30423	0.0914635	0	0
ADRB1	0.175066	0.398798	0	0
ADRB2	0.292089	0.470016	0	0
ADRB3	-0.138239	0.650247	0	0
ADRBK1	-0.0943704	0.705568	0	0
ADRM1	-0.111415	0.600911	0	0
ADSL	-0.185695	0.304567	0	0
ADSSL1	0.361142	0.197597	0	0
ADTRP	0.108756	0.79876	0	0
AEBP1	0.0338365	0.934345	0	0
AES	-0.574927	0.00340828	0	0
AFAP1	0.0653496	0.786738	0	0
AFAP1-AS1	-0.0194734	0.955403	0	0
AFAP1L1	-0.215631	0.249002	0	0
AFAP1L2	0.745827	0.000626914	0	0
AFF1	0.118976	0.539177	0	0
AFF3	0.721188	0.0173053	0	0
AFG3L1P	0.252039	0.229087	0	0
AFM	0.0491563	0.836113	0	0
AFTPH	0.439294	0.0215389	0	0
AGAP1	1.20627	4.69e-05	0	1
AGAP11	-0.164761	0.589528	0	0
AGAP2	-0.200352	0.545492	0	0
AGAP2-AS1	-0.31548	0.0956603	0	0
AGAP3	0.16743	0.374818	0	0
AGAP4	0.413182	0.0334849	0	0
AGAP9	0.363902	0.0213368	0	0
AGBL2	0.0214602	0.939552	0	0
AGBL3	0.149358	0.472341	0	0
AGBL4	-0.320704	0.118469	0	0
AGBL5	0.453623	0.0989037	0	0
AGER	-0.0692816	0.762707	0	0
AGFG1	-0.295126	0.0900011	0	0
AGFG2	-0.277154	0.0822911	0	0
AGGF1	0.379982	0.0236401	0	0
AGL	-0.0303454	0.926385	0	0
AGMAT	-0.23686	0.24144	0	0
2002-08-01	-0.0626411	0.807197	0	0
2003-08-01	0.363074	0.091329	0	0
2004-08-01	0.369248	0.0557379	0	0
AGPAT2	-0.190699	0.314382	0	0
AGPAT3	-0.554028	0.0229412	0	0
AGPAT4	0.993389	0.000191946	0	0
AGPAT4-IT1	0.228213	0.25307	0	0
AGPAT5	0.222254	0.312833	0	0
AGPAT6	0.428716	0.0220643	0	0
AGPAT9	-0.0162111	0.955783	0	0
AGPS	-0.421155	0.0261737	0	0
AGR2	0.439147	0.138637	0	0
AGR3	-0.0508877	0.847718	0	0
AGRP	-0.194857	0.227251	0	0
AGT	0.153928	0.54941	0	0
AGTR1	0.0365702	0.884997	0	0
AGTR2	0.0668294	0.761499	0	0
AGTRAP	0.275643	0.374045	0	0
AGXT	-0.338899	0.0474388	0	0
AGXT2	-0.277967	0.258272	0	0
AHCY	0.334187	0.100865	0	0
AHDC1	1.00728	0.00269863	0	1
AHI1	0.492552	0.0441555	0	0
AHNAK2	0.934275	0.00408864	0	0
AHR	-0.411451	0.0360408	0	0
AHRR	0.0116987	0.974406	0	0
AHSA1	-0.147044	0.451153	0	0
AHSG	0.206767	0.273828	0	0
AICDA	-0.134073	0.532252	0	0
AIDA	0.078148	0.733071	0	0
AIF1	-0.410353	0.0129611	0	0
AIF1L	0.84136	0.00315006	0	0
AIFM2	0.0725618	0.750001	0	0
AIFM3	0.0638056	0.785325	0	0
AIM1	-0.72139	0.00750788	0	0
AIM1L	0.488685	0.148927	0	0
AIM2	0.0752315	0.830463	0	0
AIMP1	-0.383043	0.143121	0	0
AIP	-0.20689	0.308392	0	0
AIPL1	-0.140391	0.559702	0	0
AIRE	-0.047885	0.879366	0	0
AJAP1	1.76115	2.21e-05	0	1
AK1	0.234771	0.265424	0	0
AK2	-0.504029	0.00616555	0	0
AK5	0.0932904	0.74867	0	0
AK7	-0.223745	0.366832	0	0
AK8	0.118561	0.53936	0	0
AK9	0.115379	0.539267	0	0
AKAP10	0.620711	0.00198472	0	0
AKAP11	0.114525	0.625297	0	0
AKAP12	0.315204	0.083697	0	0
AKAP13	0.740342	0.000394572	0	0
AKAP14	0.638387	0.00532998	0	0
AKAP17A	0.252084	0.407053	0	0
AKAP3	0.0291434	0.902657	0	0
AKAP4	-0.136078	0.414483	0	0
AKAP5	-0.185152	0.271913	0	0
AKAP6	-0.0965755	0.687248	0	0
AKAP8	0.173757	0.324498	0	0
AKAP8L	-0.313378	0.111642	0	0
AKAP9	0.134825	0.494728	0	0
AKIRIN1	-0.855718	0.000374672	0	0
AKNAD1	0.193821	0.308448	0	0
AKR1A1	-0.0610196	0.824181	0	0
AKR1B10	-0.491469	0.0276346	0	0
AKR1C1	-0.354542	0.0521926	0	0
AKR1C2	-0.434776	0.105563	0	0
AKR1C3	-0.929417	0.00587121	0	0
AKR1C4	-0.146073	0.458348	0	0
AKR1C6P	-0.0399483	0.902298	0	0
AKR1E2	-0.234947	0.392676	0	0
AKR7A2	0.338942	0.0666306	0	0
AKR7A3	0.254095	0.235138	0	0
AKT1	0.526284	0.0237433	0	0
AKT1S1	0.352835	0.0638468	0	0
AKT3	-0.43089	0.0887249	0	0
ALAD	0.342618	0.068876	0	0
ALAS1	0.344085	0.0592048	0	0
ALAS2	-0.151047	0.409305	0	0
ALB	0.0532569	0.800884	0	0
ALCAM	0.550054	0.00477811	0	0
ALDH16A1	0.304802	0.34682	0	0
ALDH18A1	0.10813	0.662916	0	0
ALDH1A1	-0.641768	0.0059734	0	0
ALDH1A2	-0.214047	0.3421	0	0
ALDH1A3	-1.85283	5.07e-06	0	-1
ALDH1B1	-0.57293	0.0106041	0	0
ALDH1L1	0.195153	0.429366	0	0
ALDH1L1-AS2	-0.357241	0.0537493	0	0
ALDH3A1	-0.0475227	0.930612	0	0
ALDH3A2	-0.773762	0.00136705	0	0
ALDH3B1	-0.314518	0.0449448	0	0
ALDH3B2	-0.108271	0.647722	0	0
ALDH4A1	0.892878	0.00697975	0	0
ALDH5A1	0.82636	0.000575034	0	0
ALDH8A1	0.0667358	0.780244	0	0
ALDH9A1	0.582833	0.00181214	0	0
ALDOA	0.127297	0.634148	0	0
ALDOAP2	-0.0374818	0.891848	0	0
ALG1	0.267986	0.269126	0	0
ALG10	0.203926	0.582883	0	0
ALG10B	0.264582	0.134641	0	0
ALG14	0.429703	0.059402	0	0
ALG1L2	-0.00119315	0.997688	0	0
ALG3	-0.085049	0.761177	0	0
ALG5	-0.159721	0.423174	0	0
ALG8	-0.0742583	0.760037	0	0
ALG9	0.836344	0.00030274	0	0
ALK	0.299335	0.110645	0	0
ALKBH1	0.15485	0.595471	0	0
ALKBH2	-0.563134	0.00235897	0	0
ALKBH3	0.110841	0.625714	0	0
ALKBH3-AS1	-0.100149	0.719016	0	0
ALKBH4	0.186237	0.361941	0	0
ALKBH5	0.424789	0.0353595	0	0
ALKBH6	-0.397804	0.034827	0	0
ALKBH7	-0.266143	0.210736	0	0
ALKBH8	0.297681	0.201565	0	0
ALMS1	0.429483	0.0469143	0	0
ALMS1P	-0.0912385	0.627849	0	0
ALOX12	-0.193244	0.34288	0	0
ALOX12B	-0.091262	0.705248	0	0
ALOX12P2	-0.234374	0.16855	0	0
ALOX15	0.0966856	0.686484	0	0
ALOX15B	-0.228221	0.456988	0	0
ALOX5	-0.12448	0.701135	0	0
ALOX5AP	-0.0502517	0.831865	0	0
ALOXE3	0.108555	0.702578	0	0
ALPI	-0.263888	0.44906	0	0
ALPK1	-0.0830186	0.73249	0	0
ALPK3	0.121015	0.520037	0	0
ALPL	0.678869	0.000755338	0	0
ALPP	0.0206518	0.949654	0	0
ALPPL2	-0.149633	0.351072	0	0
ALS2	0.621111	0.00377358	0	0
ALS2CL	-0.274835	0.148963	0	0
ALS2CR11	-0.121775	0.546797	0	0
ALS2CR12	-0.135514	0.461257	0	0
ALX1	-0.0886633	0.673763	0	0
ALX3	-0.106106	0.66875	0	0
ALYREF	-0.0448694	0.839791	0	0
AMBN	0.140502	0.611007	0	0
AMBP	0.309024	0.161155	0	0
AMBRA1	0.185554	0.436292	0	0
AMDHD1	0.0559381	0.803762	0	0
AMELX	-0.117712	0.522496	0	0
AMELY	-0.142296	0.603067	0	0
AMER3	-0.282025	0.122348	0	0
AMFR	0.422854	0.0403055	0	0
AMH	0.111636	0.605795	0	0
AMHR2	-0.248771	0.138251	0	0
AMICA1	-0.00386045	0.993744	0	0
AMIGO1	0.36629	0.0831999	0	0
AMMECR1	-0.817452	0.0156816	0	0
AMMECR1L	-0.00151836	0.996385	0	0
AMN	-0.0617098	0.761286	0	0
AMOT	0.531243	0.0131927	0	0
AMPD1	-0.0807712	0.821923	0	0
AMPD2	0.169839	0.360196	0	0
AMPH	1.10032	0.000269916	0	1
AMT	-0.116365	0.510574	0	0
AMZ1	-0.268364	0.195158	0	0
AMZ2	0.0244055	0.937856	0	0
AMZ2P1	-0.0380818	0.912031	0	0
ANAPC10	-0.207998	0.482533	0	0
ANAPC11	-0.0508646	0.811752	0	0
ANAPC13	0.149388	0.346939	0	0
ANAPC15	-0.00902116	0.972068	0	0
ANAPC16	0.341166	0.0738436	0	0
ANAPC5	-0.860043	0.00315006	0	0
ANAPC7	0.683225	0.0113771	0	0
ANG	-0.475797	0.0330783	0	0
ANGEL2	-0.250417	0.317905	0	0
ANGPT4	-0.0844155	0.792078	0	0
ANGPTL1	0.194319	0.297268	0	0
ANGPTL2	0.913745	0.0015589	0	0
ANGPTL3	-0.138479	0.545908	0	0
ANGPTL4	-0.240418	0.175461	0	0
ANGPTL6	-0.120947	0.590499	0	0
ANGPTL7	0.149595	0.47206	0	0
ANHX	0.0553675	0.869621	0	0
ANK1	0.157581	0.688873	0	0
ANK3	-0.207709	0.329755	0	0
ANKAR	-0.216323	0.239086	0	0
ANKEF1	-0.602243	0.00577428	0	0
ANKFN1	-0.0852476	0.754585	0	0
ANKH	0.411692	0.0651206	0	0
ANKHD1	0.13601	0.461511	0	0
ANKIB1	0.335234	0.0702191	0	0
ANKLE1	-0.396104	0.15064	0	0
ANKLE2	0.38064	0.0225683	0	0
ANKMY1	0.245807	0.173779	0	0
ANKRD10-IT1	-0.463257	0.0285834	0	0
ANKRD11	0.594559	0.0218617	0	0
ANKRD13A	0.410213	0.0221745	0	0
ANKRD13B	-0.00444288	0.991765	0	0
ANKRD13C	0.330631	0.297555	0	0
ANKRD17	0.591574	0.00466811	0	0
ANKRD18A	-0.050994	0.823801	0	0
ANKRD18B	-0.266842	0.133687	0	0
ANKRD19P	0.0179068	0.96801	0	0
ANKRD2	0.0185697	0.951649	0	0
ANKRD20A11P	0.0901204	0.800936	0	0
ANKRD20A12P	0.267811	0.201709	0	0
ANKRD20A5P	0.0442121	0.902027	0	0
ANKRD22	-0.125922	0.472675	0	0
ANKRD23	0.289699	0.0939625	0	0
ANKRD24	-0.264139	0.214018	0	0
ANKRD26P3	-0.053229	0.797289	0	0
ANKRD27	-0.0872521	0.665421	0	0
ANKRD28	-0.444886	0.0359694	0	0
ANKRD29	-0.0471881	0.874431	0	0
ANKRD30A	-0.000726248	0.997918	0	0
ANKRD30B	-0.0454431	0.8652	0	0
ANKRD30BP2	0.14051	0.537278	0	0
ANKRD30BP3	0.0709808	0.762851	0	0
ANKRD31	-0.00270172	0.994378	0	0
ANKRD32	-0.332793	0.0823895	0	0
ANKRD33	-0.0701726	0.841128	0	0
ANKRD34A	-0.0505997	0.871526	0	0
ANKRD34C	0.105039	0.715122	0	0
ANKRD35	-0.049138	0.903098	0	0
ANKRD36	0.251986	0.177208	0	0
ANKRD36B	0.322008	0.0441601	0	0
ANKRD36BP2	-0.126976	0.613255	0	0
ANKRD36C	-0.00015973	0.999284	0	0
ANKRD37	-0.382987	0.0799577	0	0
ANKRD39	-0.173616	0.380054	0	0
ANKRD40	0.382947	0.0457229	0	0
ANKRD44	0.205135	0.258767	0	0
ANKRD49	0.217029	0.18193	0	0
ANKRD50	-0.44461	0.0451157	0	0
ANKRD52	-0.00609262	0.982054	0	0
ANKRD53	-0.177218	0.297963	0	0
ANKRD54	0.484511	0.0654626	0	0
ANKRD55	-0.337088	0.0777585	0	0
ANKRD6	1.37196	3.51e-05	0	1
ANKRD65	-0.179555	0.362062	0	0
ANKRD7	0.0791951	0.747425	0	0
ANKRD9	-0.13689	0.486801	0	0
ANKS1A	0.00611172	0.981972	0	0
ANKS1B	0.159905	0.363981	0	0
ANKS3	-0.00945375	0.975789	0	0
ANKS4B	-0.105699	0.762168	0	0
ANKS6	-0.281941	0.189324	0	0
ANKZF1	-0.243563	0.221207	0	0
ANO10	0.161438	0.369873	0	0
ANO3	0.0605548	0.85326	0	0
ANO4	-0.43633	0.120646	0	0
ANO5	0.135051	0.514456	0	0
ANO7	-0.0466217	0.894856	0	0
ANO8	-0.292008	0.0910606	0	0
ANO9	-0.145883	0.46992	0	0
ANP32A	0.648194	0.000713128	0	0
ANP32A-IT1	0.1771	0.321673	0	0
ANP32B	0.553155	0.00243013	0	0
ANP32C	0.016485	0.970583	0	0
ANP32D	-0.0967968	0.646749	0	0
ANP32E	-0.783022	0.0219624	0	0
ANPEP	0.412651	0.0393069	0	0
ANTXR1	0.864614	0.000169279	0	0
ANTXR2	1.33544	1.43e-05	0	1
ANXA10	-0.167712	0.41106	0	0
ANXA11	-0.380925	0.140676	0	0
ANXA13	0.0122164	0.973099	0	0
ANXA2	0.0999779	0.655635	0	0
ANXA2P1	0.0433727	0.868709	0	0
ANXA2P2	0.00419548	0.987931	0	0
ANXA2P3	-0.0345622	0.887589	0	0
ANXA4	0.450607	0.0183623	0	0
ANXA6	0.561721	0.00953099	0	0
ANXA9	-0.0608762	0.838048	0	0
AOC1	0.00374785	0.99095	0	0
AOC2	0.0107043	0.976042	0	0
AOC3	-0.149388	0.494645	0	0
AOC4P	0.0622085	0.780363	0	0
AOX1	0.681615	0.000684296	0	0
AOX2P	-0.122337	0.680541	0	0
AP1AR	-0.376876	0.212977	0	0
AP1B1	0.278823	0.180766	0	0
AP1G1	0.275373	0.0904328	0	0
AP1M1	0.750242	0.000500336	0	0
AP1M2	-0.158755	0.40814	0	0
AP1S1	-0.568812	0.013316	0	0
AP1S3	-1.21444	0.000400151	0	-1
AP2A1	0.161756	0.467466	0	0
AP2B1	0.340882	0.134473	0	0
AP2M1	0.0607174	0.801418	0	0
AP3D1	0.198163	0.440468	0	0
AP3M1	0.337873	0.0839215	0	0
AP4E1	0.243637	0.141019	0	0
AP4M1	0.065618	0.793907	0	0
AP4S1	-0.460165	0.0894067	0	0
AP5B1	0.206804	0.517823	0	0
AP5M1	-0.281516	0.17612	0	0
AP5S1	0.0600237	0.82742	0	0
AP5Z1	0.360291	0.0287225	0	0
APAF1	-0.485503	0.0704514	0	0
APBA1	0.0716565	0.792423	0	0
APBA2	0.801643	0.0374082	0	0
APBA3	-0.220536	0.304899	0	0
APBB1	0.269482	0.271494	0	0
APBB3	0.0767063	0.755176	0	0
APC	0.138649	0.620623	0	0
APCDD1L	-0.00682727	0.983562	0	0
APCDD1L-AS1	0.0982084	0.710951	0	0
APCS	-0.0529738	0.822645	0	0
APEX2	0.338018	0.11474	0	0
APH1B	-0.341329	0.0417005	0	0
APIP	-0.2615	0.251959	0	0
APLNR	1.00506	0.00113373	0	1
APLP1	0.148626	0.616279	0	0
APMAP	0.38377	0.0329874	0	0
APOA1	-0.976771	0.00069274	0	0
APOA1BP	0.106122	0.696274	0	0
APOA2	-1.41788	0.000504584	0	-1
APOA4	0.115851	0.702966	0	0
APOA5	0.0800823	0.756902	0	0
APOBEC1	-0.0567752	0.823965	0	0
APOBEC2	-0.143796	0.576608	0	0
APOBEC3A	-0.0576238	0.863464	0	0
APOBEC3B	-0.524962	0.0123907	0	0
APOBEC3C	-0.150592	0.401211	0	0
APOBEC3D	-0.0685779	0.757925	0	0
APOBEC3F	-0.564339	0.266548	0	0
APOBEC4	0.00717097	0.984255	0	0
APOBR	-0.0345942	0.895997	0	0
APOC1	-0.138668	0.501005	0	0
APOC2	-0.102465	0.69624	0	0
APOC3	0.035054	0.916705	0	0
APOD	-0.0730704	0.831633	0	0
APOF	0.136553	0.567954	0	0
APOH	0.143921	0.45979	0	0
APOL1	-0.175231	0.410913	0	0
APOL2	0.149235	0.525823	0	0
APOL3	-0.143718	0.44693	0	0
APOL4	-0.145725	0.494645	0	0
APOL5	0.0373695	0.891463	0	0
APOL6	-0.222565	0.291977	0	0
APOLD1	1.22717	0.000373809	0	1
APOM	0.13947	0.696814	0	0
APOOL	0.386194	0.122837	0	0
APOPT1	-0.0650926	0.757604	0	0
APPBP2	1.03734	0.00205089	0	1
APRT	-0.254875	0.145969	0	0
AQP1	-0.553472	0.00713197	0	0
AQP10	0.0898281	0.723295	0	0
AQP11	-0.269314	0.282421	0	0
AQP2	0.144552	0.482363	0	0
AQP3	-0.292468	0.346213	0	0
AQP4-AS1	0.058693	0.824765	0	0
AQP5	-0.249785	0.209282	0	0
AQP6	-0.100275	0.638934	0	0
AQP8	0.134209	0.630696	0	0
AQP9	0.0630572	0.781758	0	0
AQPEP	0.0180244	0.949654	0	0
AQR	-0.202645	0.230327	0	0
AR	0.794325	0.00201455	0	0
ARAF	0.212304	0.210667	0	0
ARAP2	-0.202455	0.462516	0	0
ARCN1	0.235167	0.160109	0	0
AREG	-0.0708772	0.740696	0	0
AREGB	-0.0434528	0.860755	0	0
AREL1	0.69002	0.000687754	0	0
ARF1	-0.08005	0.77767	0	0
ARF5	0.130155	0.609452	0	0
ARFGAP1	0.371162	0.117248	0	0
ARFGAP3	0.24355	0.37243	0	0
ARFGEF1	-0.796937	0.00135806	0	0
ARFIP2	0.25367	0.187548	0	0
ARG1	0.176174	0.413481	0	0
ARG2	-0.152877	0.469186	0	0
ARHGAP1	-0.331207	0.0407046	0	0
ARHGAP11A	0.118573	0.690366	0	0
ARHGAP15	0.113887	0.546674	0	0
ARHGAP19	0.473445	0.0155587	0	0
ARHGAP20	-0.350778	0.0690944	0	0
ARHGAP22	0.412624	0.0357071	0	0
ARHGAP22-IT1	0.343634	0.0548835	0	0
ARHGAP24	-0.693577	0.00367876	0	0
ARHGAP25	-0.293922	0.117149	0	0
ARHGAP26-AS1	-0.540806	0.00548808	0	0
ARHGAP30	-0.213971	0.468946	0	0
ARHGAP32	0.335564	0.271613	0	0
ARHGAP33	-0.058377	0.807371	0	0
ARHGAP39	0.0185874	0.95944	0	0
ARHGAP44	-0.183857	0.323654	0	0
ARHGAP5-AS1	0.0390464	0.924211	0	0
ARHGAP6	1.04598	0.000382068	0	1
ARHGDIB	-0.0795673	0.798203	0	0
ARHGDIG	-0.178191	0.578397	0	0
ARHGEF1	0.326597	0.148113	0	0
ARHGEF11	0.098898	0.646653	0	0
ARHGEF15	-0.115657	0.646338	0	0
ARHGEF2	0.217532	0.197402	0	0
ARHGEF25	-0.186756	0.379265	0	0
ARHGEF26	0.394762	0.0463843	0	0
ARHGEF26-AS1	0.0887374	0.742126	0	0
ARHGEF28	-0.129251	0.625499	0	0
ARHGEF3	-0.018521	0.954831	0	0
ARHGEF33	0.155323	0.430575	0	0
ARHGEF37	0.325787	0.202962	0	0
ARHGEF38	-0.0708621	0.815002	0	0
ARHGEF39	0.460737	0.0905825	0	0
ARHGEF4	1.11416	0.000750697	0	1
ARHGEF40	-0.449087	0.0089729	0	0
ARHGEF5	-0.863922	0.00147627	0	0
ARHGEF6	0.142521	0.383093	0	0
ARHGEF7	0.403589	0.051167	0	0
ARID3A	0.239253	0.132275	0	0
ARID4A	0.602209	0.0126135	0	0
ARID4B	0.242389	0.179382	0	0
ARID5B	1.11703	3.23e-05	0	1
ARIH2	0.39394	0.0744962	0	0
ARIH2OS	0.0220512	0.947858	0	0
ARL1	-0.399065	0.0343851	0	0
ARL10	0.418104	0.0649634	0	0
ARL11	-0.107891	0.553916	0	0
ARL13B	0.129873	0.56234	0	0
ARL16	0.0281807	0.910504	0	0
ARL2	0.155731	0.388031	0	0
ARL2BP	0.398578	0.02157	0	0
ARL4D	0.291915	0.149267	0	0
ARL5B-AS1	-0.0454363	0.892553	0	0
ARL5C	-0.123551	0.543001	0	0
ARL6IP4	0.162573	0.391323	0	0
ARL6IP5	0.280232	0.0987312	0	0
ARL8A	-0.233218	0.300553	0	0
ARL9	0.150953	0.419135	0	0
ARMC1	0.155055	0.517823	0	0
ARMC3	0.180842	0.375684	0	0
ARMC4	0.221288	0.456833	0	0
ARMC6	0.0891412	0.670681	0	0
ARMCX1	0.206446	0.49977	0	0
ARMCX2	-0.0730007	0.735005	0	0
ARMCX4	0.813155	0.00857952	0	0
ARMCX5	-0.303345	0.212698	0	0
ARMCX6	0.470496	0.0113245	0	0
ARNT	0.327699	0.151774	0	0
ARNT2	1.44435	4.79e-06	0	1
ARNTL2	-0.436561	0.0137735	0	0
ARPC1A	0.208826	0.255499	0	0
ARPC1B	0.0380867	0.90092	0	0
ARPC3	-0.0738447	0.741758	0	0
ARPC4	-0.30312	0.0871109	0	0
ARPC5	-0.833983	0.000772268	0	0
ARPC5L	-0.336037	0.0321796	0	0
ARPP21	0.0604701	0.79469	0	0
ARR3	-0.00418306	0.990683	0	0
ARRB2	0.288461	0.151109	0	0
ARRDC1	-0.114782	0.6238	0	0
ARRDC3-AS1	0.236018	0.256052	0	0
ARRDC4	0.507248	0.0438326	0	0
ARSA	-0.233672	0.374058	0	0
ARSF	-0.0170812	0.951243	0	0
ARSG	0.106968	0.60788	0	0
ARSI	0.412969	0.0321184	0	0
ARSJ	-0.0660861	0.846417	0	0
ARSK	0.271865	0.102769	0	0
ART1	0.286723	0.206819	0	0
ART3	-0.0620177	0.763142	0	0
ART4	-0.161599	0.368457	0	0
ART5	-0.0674172	0.859177	0	0
ARTN	-0.341846	0.226675	0	0
ARVCF	0.0191091	0.949857	0	0
AS3MT	0.238608	0.161559	0	0
ASAH2B	-0.747299	0.00399723	0	0
ASAP1	0.664833	0.000653562	0	0
ASAP1-IT1	-0.0190479	0.940085	0	0
ASAP1-IT2	0.0139418	0.959814	0	0
ASAP2	-0.0717148	0.759696	0	0
ASAP3	0.61533	0.00651382	0	0
ASB1	0.3533	0.0827681	0	0
ASB10	-0.332303	0.278805	0	0
ASB11	-0.270811	0.388731	0	0
ASB12	0.0144447	0.980012	0	0
ASB13	0.631611	0.0107961	0	0
ASB14	0.156476	0.389787	0	0
ASB15	-0.0209605	0.961559	0	0
ASB16	-0.0724108	0.730232	0	0
ASB16-AS1	0.252994	0.135879	0	0
ASB17	-0.0544197	0.838289	0	0
ASB2	-0.040124	0.870729	0	0
ASB3	0.179474	0.311041	0	0
ASB4	-0.113989	0.635864	0	0
ASB5	-0.00805244	0.977722	0	0
ASB6	-0.0216858	0.947251	0	0
ASB7	0.750408	0.0106142	0	0
ASB8	0.602694	0.0291681	0	0
ASB9	0.0641296	0.799561	0	0
ASCC1	-0.198089	0.261721	0	0
ASCL1	-0.362238	0.0731455	0	0
ASCL2	0.123062	0.615721	0	0
ASCL3	-0.125715	0.643204	0	0
ASCL5	-0.0551174	0.82876	0	0
ASF1A	-0.503649	0.00881372	0	0
ASGR1	0.243385	0.251363	0	0
ASH1L-AS1	0.512084	0.00524694	0	0
ASH2L	-0.027063	0.913876	0	0
ASIC1	0.28271	0.329124	0	0
ASIC5	0.0640376	0.804571	0	0
ASIP	-0.152296	0.467712	0	0
ASL	0.239766	0.305461	0	0
ASMT	-0.167918	0.464462	0	0
ASMTL	0.78778	0.0134698	0	0
ASMTL-AS1	0.248079	0.36262	0	0
ASNS	0.407788	0.0465378	0	0
ASNSD1	0.253284	0.211735	0	0
ASPA	-0.143933	0.582771	0	0
ASPDH	-0.16176	0.351849	0	0
ASPG	-0.19031	0.313585	0	0
ASPHD1	-0.101798	0.630523	0	0
ASPM	0.369147	0.0267647	0	0
ASPN	0.0449883	0.850636	0	0
ASPRV1	0.02685	0.911367	0	0
ASPSCR1	0.153798	0.627477	0	0
ASRGL1	0.661678	0.00215736	0	0
ASTE1	-0.107486	0.547593	0	0
ASTN1	0.434987	0.0256021	0	0
ASTN2	0.392348	0.108452	0	0
ASUN	-0.1448	0.494728	0	0
ASXL2	-0.696857	0.00663477	0	0
ASXL3	-0.208292	0.488314	0	0
ASZ1	0.0188507	0.940113	0	0
ATAD2	0.343326	0.14605	0	0
ATAD3A	0.152794	0.488436	0	0
ATAD3B	0.0259163	0.924348	0	0
ATAD3C	-0.268221	0.143283	0	0
ATAD5	0.0190398	0.949671	0	0
ATCAY	0.0486521	0.916438	0	0
ATE1	0.691625	0.00757226	0	0
ATF1	-0.791566	0.00074723	0	0
ATF2	-0.546951	0.00701915	0	0
ATF4	-0.0830045	0.702647	0	0
ATF5	0.656882	0.00948224	0	0
ATF6	0.27669	0.0884294	0	0
ATF6B	-0.332742	0.127074	0	0
ATF7IP	0.446371	0.02207	0	0
ATF7IP2	-0.250055	0.208875	0	0
ATG12	-0.326589	0.0506391	0	0
ATG14	0.373387	0.0190231	0	0
ATG16L1	0.368098	0.0713045	0	0
ATG16L2	0.334283	0.120179	0	0
ATG2A	0.376482	0.0553541	0	0
ATG2B	-0.238003	0.170038	0	0
ATG3	-0.182892	0.33042	0	0
ATG4A	-0.030831	0.909283	0	0
ATG4B	-0.164102	0.397929	0	0
ATG4C	0.233917	0.136112	0	0
ATG4D	0.298646	0.291617	0	0
ATG9A	0.53844	0.0345548	0	0
ATG9B	0.165477	0.359847	0	0
ATHL1	-0.0753304	0.775053	0	0
ATL1	0.268734	0.211769	0	0
ATL3	-0.378765	0.0394139	0	0
ATM	0.444789	0.00825548	0	0
ATMIN	0.420992	0.017289	0	0
ATOH8	0.915374	0.000354356	0	0
ATOX1	0.122436	0.502727	0	0
ATP10A	-0.393823	0.060518	0	0
ATP10B	0.0759158	0.790026	0	0
ATP10D	0.197068	0.201565	0	0
ATP11B	0.282308	0.446067	0	0
ATP11C	-0.275926	0.127581	0	0
ATP12A	0.0840904	0.808108	0	0
ATP13A1	0.294037	0.151109	0	0
ATP13A3	-0.613704	0.0132178	0	0
ATP13A4	-0.139534	0.438071	0	0
ATP1A1	0.124163	0.468978	0	0
ATP1A1OS	0.249227	0.210159	0	0
ATP1A2	2.68172	9.59e-07	0	1
ATP1A3	-0.0340684	0.928802	0	0
ATP1B1	-0.629144	0.0207802	0	0
ATP1B4	0.293353	0.115097	0	0
ATP2A1	0.0705499	0.730069	0	0
ATP2A2	0.307649	0.051011	0	0
ATP2A3	-0.122819	0.595399	0	0
ATP2B2	0.160541	0.347302	0	0
ATP2B3	-0.186414	0.537372	0	0
ATP4B	-0.141108	0.50624	0	0
ATP5A1	0.140889	0.38772	0	0
ATP5D	0.0731812	0.766933	0	0
ATP5E	0.424093	0.0117616	0	0
ATP5F1	-0.0837974	0.772949	0	0
ATP5G1	-0.101275	0.603507	0	0
ATP5G2	0.282082	0.156999	0	0
ATP5H	-0.279758	0.207597	0	0
ATP5J	-0.10075	0.622849	0	0
ATP5J2	0.115484	0.581946	0	0
ATP5O	0.201149	0.304691	0	0
ATP6	-0.713463	0.056239	0	0
ATP6AP1	0.509156	0.0318544	0	0
ATP6AP2	-0.220259	0.395125	0	0
ATP6V0A1	0.184359	0.388327	0	0
ATP6V0A4	-0.370919	0.0403203	0	0
ATP6V0B	-0.0588296	0.814414	0	0
ATP6V0C	-0.113724	0.590277	0	0
ATP6V0D1	0.575012	0.0185444	0	0
ATP6V0D2	-0.0673184	0.805019	0	0
ATP6V0E1	0.174148	0.392121	0	0
ATP6V0E2	0.566791	0.015151	0	0
ATP6V0E2-AS1	0.252592	0.529712	0	0
ATP6V1A	-0.572247	0.0116017	0	0
ATP6V1B1	0.0681087	0.744848	0	0
ATP6V1B2	0.0231859	0.935891	0	0
ATP6V1C2	-0.097257	0.777894	0	0
ATP6V1D	0.145997	0.379434	0	0
ATP6V1E1	-0.0215585	0.956423	0	0
ATP6V1F	-0.124458	0.45501	0	0
ATP6V1G1	-0.212107	0.174826	0	0
ATP6V1G2	0.0933205	0.731205	0	0
ATP6V1G3	-0.173651	0.355033	0	0
ATP6V1H	0.0497229	0.820787	0	0
ATP7A	-0.0754752	0.777364	0	0
ATP7B	0.370315	0.046408	0	0
ATP8A1	-0.356465	0.0607354	0	0
ATP8A2	-0.278371	0.505355	0	0
ATP8B1	0.27242	0.246397	0	0
ATP8B2	0.143733	0.389976	0	0
ATP8B3	-0.231083	0.194816	0	0
ATP8B4	0.070132	0.800706	0	0
ATP8B5P	-0.164248	0.37016	0	0
ATP9A	-0.219572	0.370189	0	0
ATP9B	0.41162	0.099833	0	0
ATPAF1	0.144689	0.444871	0	0
ATPAF2	0.259039	0.113609	0	0
ATPIF1	-0.271563	0.110965	0	0
ATRN	0.752247	0.00390842	0	0
ATRNL1	0.689745	0.00334995	0	0
ATRX	-0.561535	0.147592	0	0
ATXN1	0.973681	0.00130602	0	0
ATXN10	0.369795	0.0372972	0	0
ATXN3	0.442319	0.0101993	0	0
ATXN7	0.24705	0.297748	0	0
ATXN7L2	-0.341208	0.0850611	0	0
ATXN7L3	0.124417	0.573865	0	0
ATXN7L3B	0.243701	0.216298	0	0
ATXN8OS	0.0486623	0.837465	0	0
AUP1	-0.0602887	0.773778	0	0
AURKA	0.233168	0.143159	0	0
AURKAIP1	-0.21798	0.197865	0	0
AURKB	-0.177783	0.486469	0	0
AURKC	0.000797028	0.998235	0	0
AVEN	0.694807	0.000664757	0	0
AVIL	-0.391945	0.0301169	0	0
AVP	-0.0221559	0.957954	0	0
AVPI1	0.0570943	0.830473	0	0
AVPR1A	-0.327835	0.0774063	0	0
AVPR2	-0.0225934	0.944128	0	0
AWAT1	0.0669847	0.807056	0	0
AXDND1	0.250411	0.14011	0	0
AZGP1	0.0694397	0.758864	0	0
AZGP1P1	-0.201468	0.215816	0	0
AZI2	0.40668	0.0344983	0	0
AZU1	0.0320296	0.915942	0	0
B2M	0.0838386	0.764811	0	0
B3GALNT1	0.106978	0.655293	0	0
B3GALNT2	-0.589592	0.0419233	0	0
B3GALT4	0.237704	0.178149	0	0
B3GALT6	0.581555	0.0252752	0	0
B3GALTL	0.137346	0.40982	0	0
B3GAT1	0.472279	0.0118276	0	0
B3GAT2	-0.119389	0.608059	0	0
B3GNT1	-0.289228	0.159159	0	0
B3GNT3	-0.112863	0.678559	0	0
B3GNT4	-0.000624851	0.998228	0	0
B3GNT5	0.448148	0.0517608	0	0
B3GNT6	-0.0933444	0.707684	0	0
B3GNT8	0.248641	0.361873	0	0
B3GNT9	0.101006	0.640933	0	0
B3GNTL1	-0.239944	0.304823	0	0
B4GALNT1	0.2581	0.267535	0	0
B4GALT1	-0.5806	0.00382732	0	0
B4GALT2	0.217968	0.212522	0	0
B4GALT3	0.123277	0.574005	0	0
B4GALT4	-0.384628	0.10314	0	0
B4GALT5	0.0625898	0.794467	0	0
B9D1	-0.405204	0.0211997	0	0
B9D2	0.231918	0.28133	0	0
BAALC	-0.0204294	0.95954	0	0
BAAT	-0.0950122	0.660874	0	0
BACE1	0.666216	0.0254958	0	0
BACE2	0.276139	0.249553	0	0
BACH1	0.178088	0.482639	0	0
BAD	0.107917	0.563653	0	0
BAG1	0.26473	0.246318	0	0
BAG2	-0.424784	0.120041	0	0
BAG4	-0.527263	0.0123034	0	0
BAG6	0.569251	0.0692271	0	0
BAGE	-0.262417	0.146326	0	0
BAHCC1	1.10846	0.000377605	0	1
BAHD1	0.401438	0.0307628	0	0
BAI2	0.233047	0.26294	0	0
BAI3	0.230989	0.246196	0	0
BAIAP2-AS1	0.952359	0.0106824	0	0
BAIAP2L1	-0.245563	0.268099	0	0
BAIAP2L2	-0.221812	0.486678	0	0
BAIAP3	-0.19127	0.344527	0	0
BAK1	0.236787	0.215892	0	0
BANCR	-0.477119	0.0320114	0	0
BANF1	-0.0071821	0.98049	0	0
BANF2	-0.210425	0.247775	0	0
BANK1	-0.207818	0.368364	0	0
BANP	-0.167744	0.2994	0	0
BARX1	-0.261157	0.18274	0	0
BARX2	-0.231278	0.185325	0	0
BATF	-0.0458353	0.892152	0	0
BATF2	-0.0851326	0.781349	0	0
BATF3	-0.261391	0.143678	0	0
BAZ1A	-0.465972	0.0408443	0	0
BAZ1B	0.512464	0.00953099	0	0
BAZ2B	0.58571	0.00552436	0	0
BBIP1	0.547481	0.00629441	0	0
BBOX1	-0.12347	0.605625	0	0
BBS1	0.797895	0.000737908	0	0
BBS2	0.627073	0.028576	0	0
BBS4	-0.33093	0.0393633	0	0
BBS5	0.11937	0.6121	0	0
BBS7	0.517319	0.0687531	0	0
BBS9	0.196251	0.26793	0	0
BBX	0.499787	0.0222952	0	0
BCAN	-0.262494	0.133637	0	0
BCAP29	0.475156	0.0990527	0	0
BCAP31	-0.180932	0.32875	0	0
BCAR4	0.0120191	0.966265	0	0
BCAS1	-0.0367401	0.898701	0	0
BCAS2	-0.0426659	0.890613	0	0
BCAS3	0.296703	0.109847	0	0
BCCIP	0.215819	0.276492	0	0
BCDIN3D	0.816412	0.00377467	0	0
BCDIN3D-AS1	0.0716361	0.800126	0	0
BCKDHA	0.0409799	0.890375	0	0
BCKDK	0.292904	0.242779	0	0
BCL10	0.0179264	0.956974	0	0
BCL11A	-0.53488	0.0122182	0	0
BCL2	0.222936	0.384021	0	0
BCL2A1	0.140116	0.554567	0	0
BCL2L10	0.178178	0.296072	0	0
BCL2L15	-0.240039	0.328226	0	0
BCL2L2	0.5256	0.0107683	0	0
BCL3	-0.43303	0.0258406	0	0
BCL6	1.8283	6.64e-05	0	1
BCL6B	-0.369117	0.085188	0	0
BCL7A	0.482013	0.0113338	0	0
BCL7B	0.35244	0.0274901	0	0
BCL7C	-0.00742036	0.979346	0	0
BCL9L	-0.425475	0.0839457	0	0
BCLAF1	0.265856	0.132011	0	0
BCMO1	0.0864716	0.677654	0	0
BCO2	-0.0607003	0.809374	0	0
BCORL1	0.325447	0.0865653	0	0
BCORP1	-0.0212033	0.945229	0	0
BCR	0.638759	0.0112214	0	0
BCRP3	-0.0948485	0.670381	0	0
BCS1L	-0.0733117	0.733934	0	0
BDH2	0.204535	0.277839	0	0
BDKRB2	-1.18181	0.000430483	0	-1
BDNF	-1.06324	0.00087394	0	-1
BDNF-AS	0.149478	0.466478	0	0
BEAN1	0.324584	0.207994	0	0
BECN1	-0.325407	0.0365141	0	0
BEGAIN	-0.0911669	0.755241	0	0
BEND2	-0.13563	0.668186	0	0
BEND4	-1.35229	3.01e-05	0	-1
BEND6	0.422623	0.179477	0	0
BEND7	0.43076	0.0405788	0	0
BEST1	-0.163235	0.487979	0	0
BEST2	-0.102878	0.773212	0	0
BEST3	-0.16514	0.495901	0	0
BEST4	0.0613905	0.800706	0	0
BET1L	0.199574	0.257013	0	0
BEX1	-0.42592	0.00978527	0	0
BEX2	-0.250298	0.131743	0	0
BEX4	-0.241545	0.15271	0	0
BEX5	-0.667963	0.0173443	0	0
BFAR	0.201203	0.30807	0	0
BFSP1	0.258078	0.246863	0	0
BFSP2	-0.162214	0.344301	0	0
BFSP2-AS1	-0.106629	0.547593	0	0
BGN	2.05985	3.39e-06	0	1
BHLHB9	0.240512	0.221817	0	0
BHLHE22	0.0737082	0.814694	0	0
BHLHE41	-0.254711	0.249951	0	0
BHMT	-0.0517245	0.882715	0	0
BHMT2	0.278871	0.0603607	0	0
BICC1	0.804411	0.00190763	0	0
BID	0.058757	0.78935	0	0
BIK	-0.830521	0.0178949	0	0
BIN1	0.760324	0.00115204	0	0
BIN2	-0.397424	0.149579	0	0
BIN3	0.171321	0.544688	0	0
BIN3-IT1	0.167913	0.451042	0	0
BIRC2	0.0566925	0.794231	0	0
BIRC3	-0.032629	0.896495	0	0
BIRC5	0.531556	0.00466264	0	0
BIRC6	0.245815	0.217472	0	0
BIRC7	-0.156769	0.528785	0	0
BIVM	0.603633	0.00507006	0	0
BLID	0.267085	0.282235	0	0
BLK	0.223451	0.155325	0	0
BLM	0.189137	0.298182	0	0
BLMH	0.1869	0.294013	0	0
BLOC1S2	0.116241	0.590499	0	0
BLOC1S3	-0.14001	0.718828	0	0
BLOC1S4	0.176661	0.285451	0	0
BLOC1S6	0.335886	0.0588433	0	0
BLVRA	-0.519697	0.0113771	0	0
BLVRB	-0.244285	0.249951	0	0
BLZF1	-0.111436	0.77252	0	0
BMP10	-0.191174	0.562463	0	0
BMP6	-0.0889309	0.806444	0	0
BMP7	0.293597	0.194125	0	0
BMP8A	0.133429	0.630237	0	0
BMP8B	-0.141328	0.468228	0	0
BMPR1B	0.538377	0.00277921	0	0
BMPR2	-1.18979	0.000192238	0	-1
BMS1	0.217338	0.300445	0	0
BMS1P6	-0.294434	0.407153	0	0
BMX	0.014711	0.957376	0	0
BNC2	-0.751985	0.016629	0	0
BNIP1	0.328269	0.135698	0	0
BNIP3	-0.31687	0.0537013	0	0
BNIPL	-0.0532637	0.823504	0	0
BOD1	0.0190675	0.942318	0	0
BOD1L2	0.270042	0.112098	0	0
BOLA1	0.167809	0.3931	0	0
BOLA2	-0.322192	0.151351	0	0
BOLA3	-0.0148074	0.954793	0	0
BOLA3-AS1	0.058643	0.786511	0	0
BOLL	-0.000892785	0.997918	0	0
BOP1	-0.33936	0.0743891	0	0
BORA	-0.0489788	0.840984	0	0
BPESC1	0.179371	0.539981	0	0
BPGM	0.185507	0.492738	0	0
BPI	-0.0193447	0.947811	0	0
BPIFA1	0.0215136	0.951405	0	0
BPIFA2	-0.132996	0.585932	0	0
BPIFA3	-0.0970195	0.655287	0	0
BPIFA4P	0.193014	0.4524	0	0
BPIFB1	0.137818	0.535655	0	0
BPIFB2	0.026038	0.958049	0	0
BPIFB4	0.291181	0.113367	0	0
BPIFB6	0.0708961	0.768244	0	0
BPIFC	-0.0989673	0.618252	0	0
BPY2	0.0760658	0.765945	0	0
BRAP	0.470539	0.0453171	0	0
BRAT1	0.328622	0.205322	0	0
BRCA1	0.598729	0.00424285	0	0
BRCA2	0.331174	0.149158	0	0
BRCC3	0.540792	0.0106024	0	0
BRD1	0.267635	0.080976	0	0
BRD2	0.6807	0.00552436	0	0
BRD3	0.810313	0.00166414	0	0
BRD4	0.791935	0.00370705	0	0
BRD7	0.706783	0.000848982	0	0
BRD7P3	-0.033247	0.899975	0	0
BRD8	0.659748	0.00164794	0	0
BRD9	0.488919	0.0213082	0	0
BRE	0.311421	0.0901593	0	0
BRE-AS1	-0.0334404	0.917117	0	0
BREA2	-0.0683655	0.89251	0	0
BRF1	-0.296675	0.0875983	0	0
BRF2	0.143454	0.514422	0	0
BRI3	0.172551	0.407939	0	0
BRI3BP	0.181902	0.258252	0	0
BRICD5	-0.230665	0.150372	0	0
BRINP2	0.241668	0.135587	0	0
BRIX1	-0.271981	0.0697575	0	0
BRMS1L	0.419773	0.0274837	0	0
BROX	-0.206454	0.374968	0	0
BRPF1	0.252124	0.165201	0	0
BRS3	-0.0214131	0.942944	0	0
BRSK1	0.229145	0.484096	0	0
BRSK2	-0.233279	0.297428	0	0
BRWD1-IT2	-0.0809219	0.756609	0	0
BSG	-0.353809	0.0611255	0	0
BSN-AS2	0.166557	0.418208	0	0
BSND	-0.33985	0.0472546	0	0
BSPRY	-0.331442	0.0758565	0	0
BST1	0.0628339	0.853011	0	0
BTBD1	0.180705	0.269284	0	0
BTBD10	0.0961771	0.670165	0	0
BTBD11	0.501117	0.0350354	0	0
BTBD16	-0.261975	0.269606	0	0
BTBD17	-0.325674	0.0808999	0	0
BTBD18	0.0616384	0.814743	0	0
BTBD19	0.113013	0.733981	0	0
BTBD2	0.458381	0.0480266	0	0
BTBD6	0.0401585	0.89202	0	0
BTBD7	0.68182	0.0043436	0	0
BTBD8	0.071138	0.810953	0	0
BTBD9	0.155194	0.618542	0	0
BTC	-0.144964	0.415174	0	0
BTD	-0.558676	0.00775103	0	0
BTF3P11	0.0906472	0.722449	0	0
BTG3	-0.166926	0.305612	0	0
BTG4	0.294889	0.0698148	0	0
BTK	-0.0217033	0.952725	0	0
BTLA	-0.00243006	0.994804	0	0
BTN1A1	0.0475833	0.85903	0	0
BTN2A2	0.100037	0.654961	0	0
BTN2A3P	0.0355325	0.903779	0	0
BTN3A1	0.135381	0.509073	0	0
BTN3A2	0.219437	0.291304	0	0
BTN3A3	0.119556	0.606164	0	0
BTNL2	-0.0657148	0.814468	0	0
BTNL3	-0.183073	0.386831	0	0
BTNL8	-0.0261768	0.942892	0	0
BUD13	0.567847	0.0126073	0	0
BVES-AS1	0.0856378	0.677015	0	0
BZRAP1	0.0826387	0.702132	0	0
BZRAP1-AS1	-0.226537	0.359568	0	0
BZW1	-0.43055	0.08388	0	0
BZW2	0.0912304	0.614515	0	0
C10orf10	1.22812	0.0234285	0	1
C10orf107	0.0678554	0.793813	0	0
C10orf112	-0.0396495	0.893977	0	0
C10orf113	0.0395197	0.907682	0	0
C10orf118	0.188172	0.462338	0	0
C10orf12	0.510956	0.0348775	0	0
C10orf126	-0.235546	0.123545	0	0
C10orf128	0.244768	0.202762	0	0
C10orf137	-0.217136	0.182353	0	0
C10orf2	-0.256442	0.211051	0	0
C10orf25	-0.0483656	0.888954	0	0
C10orf32	0.409479	0.0134257	0	0
C10orf54	-0.171907	0.603659	0	0
C10orf62	-0.101228	0.59082	0	0
C10orf67	-0.399913	0.043711	0	0
C10orf68	0.141979	0.495929	0	0
C10orf71	0.0898052	0.662746	0	0
C10orf71-AS1	-0.0501851	0.863991	0	0
C10orf76	0.687176	0.0267639	0	0
C10orf82	-0.351067	0.0824662	0	0
C10orf85	-0.173165	0.422719	0	0
C10orf88	0.671364	0.000836335	0	0
C10orf90	-0.223649	0.278805	0	0
C10orf91	-0.205467	0.33368	0	0
C10orf95	-0.214615	0.236555	0	0
C10orf99	-0.0956822	0.610185	0	0
C11orf16	-0.00783949	0.981577	0	0
C11orf21	0.0182044	0.952283	0	0
C11orf24	0.213406	0.23324	0	0
C11orf35	-0.28677	0.135181	0	0
C11orf40	-0.0886596	0.806444	0	0
C11orf42	0.0197852	0.940435	0	0
C11orf44	0.103055	0.641769	0	0
C11orf45	0.282731	0.258928	0	0
C11orf48	-0.283078	0.0740047	0	0
C11orf49	0.247628	0.132886	0	0
C11orf53	-0.000216637	0.999124	0	0
C11orf57	0.642625	0.00126455	0	0
C11orf58	-0.132967	0.563385	0	0
C11orf63	-0.139101	0.449785	0	0
C11orf68	0.194735	0.242212	0	0
C11orf72	-0.103285	0.702541	0	0
C11orf74	0.152902	0.493725	0	0
C11orf80	-0.173156	0.639844	0	0
C11orf83	0.0552452	0.814042	0	0
C11orf85	0.0588489	0.857276	0	0
C11orf86	-0.244741	0.309481	0	0
C11orf87	0.116868	0.7191	0	0
C11orf88	0.16253	0.452578	0	0
C11orf94	-0.0926611	0.720312	0	0
C11orf95	0.249072	0.127776	0	0
C11orf96	1.21135	0.0332236	0	1
C12orf10	0.180521	0.449604	0	0
C12orf23	0.549572	0.00653611	0	0
C12orf29	-0.649312	0.00955841	0	0
C12orf39	-0.105806	0.587857	0	0
C12orf4	0.387917	0.0602387	0	0
C12orf40	-0.0901235	0.751582	0	0
C12orf42	0.0187717	0.955011	0	0
C12orf43	0.28607	0.130864	0	0
C12orf44	-0.0293225	0.938783	0	0
C12orf45	-0.123165	0.507582	0	0
C12orf49	-0.479194	0.0336397	0	0
C12orf52	0.236503	0.325229	0	0
C12orf54	0.233394	0.230819	0	0
C12orf56	-0.033883	0.918371	0	0
C12orf57	0.228357	0.212106	0	0
C12orf60	0.215728	0.261783	0	0
C12orf68	-0.147799	0.584973	0	0
C12orf73	-0.338384	0.0985033	0	0
C12orf74	-0.0867027	0.638934	0	0
C12orf75	-0.109429	0.774021	0	0
C12orf77	0.181393	0.319419	0	0
C12orf79	-0.0216883	0.941211	0	0
C12orf80	-0.0636798	0.823965	0	0
C13orf45	0.080112	0.696985	0	0
C14orf105	-0.12444	0.531686	0	0
C14orf119	-0.18518	0.236892	0	0
C14orf142	-0.0329109	0.917731	0	0
C14orf159	0.576781	0.00629441	0	0
C14orf164	0.158775	0.410019	0	0
C14orf166	0.0156416	0.952936	0	0
C14orf166B	-0.114282	0.587857	0	0
C14orf169	-0.012008	0.963655	0	0
C14orf178	-0.0128582	0.97262	0	0
C14orf180	-0.094936	0.761286	0	0
C14orf182	0.339241	0.058256	0	0
C14orf183	-0.0888004	0.735324	0	0
C14orf2	0.218546	0.17366	0	0
C14orf23	-0.0548838	0.821877	0	0
C14orf28	0.607079	0.0047878	0	0
C14orf37	0.0861503	0.793921	0	0
C14orf93	0.353125	0.0523509	0	0
C15orf26	0.0595951	0.778666	0	0
C15orf27	0.0675427	0.841435	0	0
C15orf37	0.014943	0.972851	0	0
C15orf38	0.21214	0.3471	0	0
C15orf40	0.460399	0.0328847	0	0
C15orf41	-0.156328	0.456042	0	0
C15orf43	-0.0455172	0.847357	0	0
C15orf48	0.182418	0.370922	0	0
C15orf52	-0.40141	0.0656925	0	0
C15orf56	-0.0741236	0.797321	0	0
C15orf60	-0.0223934	0.952845	0	0
C15orf61	0.117094	0.620515	0	0
C15orf62	-0.10599	0.717808	0	0
C15orf65	0.112743	0.60794	0	0
C16orf11	0.156259	0.569161	0	0
C16orf13	-0.335537	0.0537013	0	0
C16orf3	0.162211	0.339327	0	0
C16orf45	0.625635	0.0029212	0	0
C16orf46	0.722122	0.0113338	0	0
C16orf52	0.204754	0.339867	0	0
C16orf54	-0.149562	0.44878	0	0
C16orf58	0.467788	0.0945471	0	0
C16orf59	0.0360517	0.87566	0	0
C16orf62	0.053108	0.8005	0	0
C16orf71	0.0563764	0.832112	0	0
C16orf82	-0.173762	0.466441	0	0
C16orf86	0.146993	0.450096	0	0
C16orf87	-0.300831	0.29602	0	0
C16orf89	0.638125	0.00242835	0	0
C16orf91	0.167706	0.304899	0	0
C16orf92	-0.033655	0.893116	0	0
C16orf93	-0.148482	0.630056	0	0
C16orf95	-0.119411	0.580408	0	0
C16orf98	-0.381337	0.111039	0	0
C17orf100	0.138341	0.469819	0	0
C17orf103	-0.470905	0.0583419	0	0
C17orf104	-1.13477	0.00164566	0	-1
C17orf105	-0.0787143	0.728796	0	0
C17orf50	-0.218694	0.362658	0	0
C17orf53	0.0955632	0.683409	0	0
C17orf59	-0.113758	0.519473	0	0
C17orf62	0.198883	0.302472	0	0
C17orf64	0.0660061	0.800266	0	0
C17orf66	0.257886	0.25851	0	0
C17orf67	0.128057	0.58846	0	0
C17orf72	-0.0962188	0.710433	0	0
C17orf74	-0.180735	0.288158	0	0
C17orf76-AS1	-0.0114586	0.973582	0	0
C17orf77	0.0314802	0.911897	0	0
C17orf78	-0.0331358	0.890864	0	0
C17orf82	0.149054	0.440879	0	0
C17orf89	0.117211	0.675135	0	0
C17orf96	2.15756	6.25e-06	0	1
C17orf97	0.0490909	0.919146	0	0
C17orf98	-0.123335	0.717276	0	0
C18orf12	-0.0923075	0.735324	0	0
C18orf15	0.0237216	0.942688	0	0
C18orf49	-0.0849438	0.719631	0	0
C18orf54	-0.9828	0.00226841	0	0
C18orf56	-0.136911	0.52373	0	0
C18orf61	-0.120826	0.643864	0	0
C18orf8	0.113523	0.578906	0	0
C19orf10	0.0663455	0.768885	0	0
C19orf12	0.429698	0.0244258	0	0
C19orf18	-0.0452039	0.857577	0	0
C19orf26	-0.411966	0.0894657	0	0
C19orf33	-0.313705	0.164997	0	0
C19orf40	-0.0543957	0.874407	0	0
C19orf44	0.349497	0.0676605	0	0
C19orf47	-0.0506523	0.858629	0	0
C19orf48	-0.237818	0.129749	0	0
C19orf52	0.308354	0.0762136	0	0
C19orf53	-0.0811057	0.73351	0	0
C19orf54	0.213969	0.40914	0	0
C19orf55	0.140465	0.484901	0	0
C19orf57	0.100354	0.733071	0	0
C19orf59	0.197134	0.237566	0	0
C19orf60	0.050564	0.821877	0	0
C19orf66	-0.254786	0.349193	0	0
C19orf68	0.00752624	0.987362	0	0
C19orf69	0.0294178	0.925228	0	0
C19orf73	-0.285247	0.143164	0	0
C19orf77	-0.452126	0.083968	0	0
C19orf80	0.015221	0.970533	0	0
C19orf82	-0.276163	0.351537	0	0
C1GALT1C1	0.170974	0.464078	0	0
C1orf101	-0.0650836	0.777243	0	0
C1orf105	-0.141378	0.703646	0	0
C1orf106	0.686813	0.0038085	0	0
C1orf109	-0.0317859	0.924211	0	0
C1orf111	-0.0797853	0.798005	0	0
C1orf112	0.0654911	0.804487	0	0
C1orf115	-0.0514887	0.839282	0	0
C1orf116	-0.241809	0.263779	0	0
C1orf122	-0.0470471	0.876911	0	0
C1orf123	0.116058	0.550541	0	0
C1orf127	0.00422753	0.987673	0	0
C1orf131	-0.027269	0.918895	0	0
C1orf132	0.00656434	0.984338	0	0
C1orf158	0.0469292	0.844134	0	0
C1orf159	-0.0132467	0.966255	0	0
C1orf162	-0.226136	0.267207	0	0
C1orf168	-0.265312	0.101831	0	0
C1orf170	-0.0116885	0.970925	0	0
C1orf174	0.315584	0.121531	0	0
C1orf177	-0.0884878	0.683187	0	0
C1orf180	0.0505852	0.821114	0	0
C1orf194	-0.180219	0.399242	0	0
C1orf198	0.435748	0.0134279	0	0
C1orf204	-0.200233	0.337454	0	0
C1orf210	-0.352188	0.0521059	0	0
C1orf216	0.423801	0.0288516	0	0
C1orf220	0.0698109	0.743582	0	0
C1orf226	0.915312	0.000221457	0	0
C1orf227	0.0994924	0.645375	0	0
C1orf228	-0.141026	0.527399	0	0
C1orf233	0.0824471	0.679208	0	0
C1orf234	-0.0792944	0.767553	0	0
C1orf27	-0.21806	0.229433	0	0
C1orf35	-0.0382676	0.881107	0	0
C1orf50	0.0946049	0.689788	0	0
C1orf51	-0.0628728	0.757197	0	0
C1orf52	-0.234451	0.219809	0	0
C1orf54	0.184623	0.329945	0	0
C1orf56	-1.60909	0.00116074	0	-1
C1orf63	-0.866682	0.0021995	0	0
C1orf65	-0.0761733	0.743462	0	0
C1orf85	0.363701	0.168008	0	0
C1orf86	-0.234866	0.208235	0	0
C1orf87	-0.114646	0.682588	0	0
C1QA	-0.1534	0.443881	0	0
C1QB	0.183537	0.491988	0	0
C1QBP	-0.234105	0.180628	0	0
C1QC	-0.276764	0.270957	0	0
C1QL1	-0.143801	0.523367	0	0
C1QTNF1	-0.165888	0.385326	0	0
C1QTNF1-AS1	-0.280033	0.118008	0	0
C1QTNF2	-0.195877	0.260915	0	0
C1QTNF3	0.0990217	0.688532	0	0
C1QTNF4	0.0566639	0.821833	0	0
C1QTNF6	0.231119	0.241525	0	0
C1QTNF7	-0.135616	0.672149	0	0
C1QTNF9	0.211403	0.274442	0	0
C1QTNF9B-AS1	0.0447785	0.858847	0	0
C1R	0.0070611	0.989265	0	0
C1RL	0.711015	0.0220531	0	0
C1RL-AS1	-0.216101	0.295751	0	0
C1S	-0.640522	0.0114301	0	0
C20orf112	0.823262	0.000229599	0	0
C20orf141	-0.00616899	0.985514	0	0
C20orf166	-0.531566	0.01879	0	0
C20orf166-AS1	-0.269781	0.28133	0	0
C20orf173	-0.132953	0.590371	0	0
C20orf181	-0.352463	0.163035	0	0
C20orf194	0.289892	0.15727	0	0
C20orf196	0.266789	0.389648	0	0
C20orf197	-0.0471176	0.82742	0	0
C20orf201	-0.123099	0.523238	0	0
C20orf202	-0.245822	0.356012	0	0
C20orf203	0.162044	0.54006	0	0
C20orf26	-0.148399	0.434353	0	0
C20orf27	0.0903373	0.697147	0	0
C20orf62	-0.277623	0.253976	0	0
C20orf96	-0.0156028	0.962268	0	0
C21orf119	-0.225101	0.330721	0	0
C21orf128	-0.143456	0.695971	0	0
C21orf15	-0.0957594	0.662001	0	0
C21orf33	0.254268	0.158983	0	0
C21orf49	0.142891	0.63334	0	0
C21orf58	0.187316	0.412874	0	0
C21orf62	-0.187144	0.375577	0	0
C21orf67	-0.163064	0.622529	0	0
C21orf88	-0.264729	0.166305	0	0
C21orf91	-0.526778	0.00734131	0	0
C21orf91-OT1	-0.128653	0.462346	0	0
C22orf15	0.129971	0.649005	0	0
C22orf23	-0.142756	0.560778	0	0
C22orf31	-0.228156	0.182619	0	0
C22orf34	0.0568183	0.870305	0	0
C22orf39	0.64662	0.00699503	0	0
C22orf42	-0.0610764	0.766629	0	0
C22orf43	-0.119651	0.614337	0	0
C2CD2	-0.0847271	0.747071	0	0
C2CD2L	0.152371	0.364696	0	0
C2CD4A	-0.0333342	0.887928	0	0
C2CD4B	-0.309305	0.251106	0	0
C2CD4C	-0.242548	0.3131	0	0
C2CD5	0.131264	0.589856	0	0
C2orf16	-0.0219004	0.955448	0	0
C2orf27A	-0.10263	0.624738	0	0
C2orf40	0.0764436	0.760037	0	0
C2orf42	0.120715	0.620264	0	0
C2orf49	0.438898	0.029838	0	0
C2orf50	0.153689	0.402135	0	0
C2orf53	-0.247512	0.241863	0	0
C2orf54	-0.0190386	0.946905	0	0
C2orf61	0.212546	0.449376	0	0
C2orf68	0.662327	0.0021101	0	0
C2orf69	0.192059	0.221107	0	0
C2orf70	-0.201343	0.385093	0	0
C2orf71	-0.0584111	0.842032	0	0
C2orf72	0.100657	0.758748	0	0
C2orf73	-0.257494	0.126607	0	0
C2orf76	0.339223	0.136097	0	0
C2orf80	-0.0106411	0.973099	0	0
C2orf81	-0.128126	0.579048	0	0
C2orf82	-0.0948938	0.687489	0	0
C2orf83	0.112762	0.589631	0	0
C2orf88	0.103164	0.555573	0	0
C3AR1	0.0596159	0.783573	0	0
C3orf14	-0.231546	0.161754	0	0
C3orf18	0.0408226	0.930019	0	0
C3orf20	-0.0120338	0.969398	0	0
C3orf22	-0.0674563	0.771479	0	0
C3orf27	-0.0722726	0.724017	0	0
C3orf30	-0.0631628	0.797127	0	0
C3orf33	0.0739616	0.734054	0	0
C3orf35	0.0732279	0.729594	0	0
C3orf36	-0.0859839	0.774125	0	0
C3orf37	0.11543	0.555699	0	0
C3orf38	0.648551	0.037324	0	0
C3orf43	-0.0919827	0.64088	0	0
C3orf49	-0.125982	0.527415	0	0
C3orf55	0.0473871	0.854834	0	0
C3orf56	-0.149002	0.3874	0	0
C3orf62	-0.0216627	0.938922	0	0
C3orf65	-0.242313	0.367239	0	0
C3orf67	0.00104792	0.997918	0	0
C3orf70	0.459529	0.0130456	0	0
C3orf79	-0.0871817	0.646643	0	0
C3orf80	0.00580718	0.986006	0	0
C3P1	-0.226536	0.243025	0	0
C4BPB	-0.198652	0.43853	0	0
C4orf17	-0.0853445	0.762595	0	0
C4orf19	0.572892	0.00942027	0	0
C4orf22	-0.0968872	0.742834	0	0
C4orf26	-0.229587	0.383342	0	0
C4orf27	0.233654	0.15435	0	0
C4orf29	-0.375087	0.0312383	0	0
C4orf33	-0.158491	0.35767	0	0
C4orf47	0.113865	0.642199	0	0
C4orf48	1.00529	8.03e-05	0	1
C4orf6	-0.025901	0.921744	0	0
C5	0.119895	0.751717	0	0
C5AR1	-0.0806189	0.71294	0	0
C5AR2	0.0601717	0.817423	0	0
C5orf17	-0.212417	0.466998	0	0
C5orf22	-0.795918	0.00811078	0	0
C5orf27	-0.0379268	0.906303	0	0
C5orf28	0.300725	0.185733	0	0
C5orf30	-0.0957568	0.626252	0	0
C5orf42	0.443399	0.0219032	0	0
C5orf45	-0.152595	0.561951	0	0
C5orf46	-0.0540342	0.810392	0	0
C5orf47	0.167652	0.576924	0	0
C5orf48	-0.207807	0.341357	0	0
C5orf49	-0.042457	0.865434	0	0
C5orf51	0.384992	0.0165423	0	0
C5orf54	0.0910828	0.646452	0	0
C5orf55	0.00700589	0.982314	0	0
C5orf56	-0.102573	0.752924	0	0
C5orf58	-0.444371	0.0541953	0	0
C5orf63	-0.222366	0.309719	0	0
C5orf64	0.00142717	0.996041	0	0
C6	-0.0911742	0.665513	0	0
C6orf1	0.0987583	0.752451	0	0
C6orf10	-0.0387113	0.911098	0	0
C6orf106	-0.391157	0.0830807	0	0
C6orf118	0.136688	0.426302	0	0
C6orf120	-0.0742001	0.78543	0	0
C6orf123	-0.197793	0.406834	0	0
C6orf136	0.502041	0.0211206	0	0
C6orf163	0.0214915	0.940201	0	0
C6orf164	0.107532	0.655906	0	0
C6orf165	-0.13353	0.462859	0	0
C6orf183	-0.0293803	0.927615	0	0
C6orf195	-0.0430401	0.896776	0	0
C6orf201	-0.0511838	0.83959	0	0
C6orf203	0.314881	0.114556	0	0
C6orf25	-0.114488	0.547344	0	0
C6orf52	-0.254959	0.219302	0	0
C6orf58	0.183144	0.464584	0	0
C6orf62	-0.358141	0.373945	0	0
C7orf10	0.407635	0.0139967	0	0
C7orf13	0.004244	0.98826	0	0
C7orf26	0.226114	0.274176	0	0
C7orf31	0.560697	0.0278021	0	0
C7orf33	-0.263349	0.133907	0	0
C7orf34	0.0544062	0.841228	0	0
C7orf41	0.353709	0.189639	0	0
C7orf43	-0.0598812	0.809469	0	0
C7orf50	0.319557	0.0551458	0	0
C7orf55	0.160555	0.403341	0	0
C7orf57	0.133338	0.461016	0	0
C7orf60	0.905587	0.000146719	0	0
C7orf61	-0.112613	0.6567	0	0
C7orf62	-0.0888796	0.812016	0	0
C7orf69	-0.190114	0.304432	0	0
C8A	0.0335927	0.91444	0	0
C8B	0.10013	0.682062	0	0
C8G	-0.145706	0.399621	0	0
C8orf12	-0.109909	0.582771	0	0
C8orf17	0.0321487	0.897574	0	0
C8orf31	0.0123108	0.962181	0	0
C8orf34	-0.0452101	0.860628	0	0
C8orf37	0.161164	0.368558	0	0
C8orf4	-0.166946	0.464589	0	0
C8orf44	0.114657	0.698959	0	0
C8orf47	-0.343229	0.148312	0	0
C8orf48	0.235412	0.310851	0	0
C8orf49	-0.00886554	0.973375	0	0
C8orf59	-0.3373	0.116079	0	0
C8orf60	0.182061	0.305796	0	0
C8orf66	-0.230364	0.155347	0	0
C8orf76	0.146688	0.528887	0	0
C9	0.0279973	0.916218	0	0
C9orf116	0.105673	0.561316	0	0
C9orf117	-0.0995919	0.614758	0	0
C9orf123	0.259264	0.217076	0	0
C9orf131	-0.0414263	0.869373	0	0
C9orf135-AS1	-0.352176	0.0400353	0	0
C9orf142	-0.0519296	0.819548	0	0
C9orf152	-0.0171674	0.95989	0	0
C9orf156	0.268442	0.216131	0	0
C9orf169	-0.0525056	0.855524	0	0
C9orf173	-0.332384	0.0320114	0	0
C9orf24	0.157114	0.60065	0	0
C9orf3	-0.0694797	0.743582	0	0
C9orf37	0.210968	0.281937	0	0
C9orf38	-0.0951328	0.726557	0	0
C9orf40	0.259086	0.216964	0	0
C9orf47	-0.108037	0.654471	0	0
C9orf57	0.039764	0.883272	0	0
C9orf64	0.133619	0.502622	0	0
C9orf66	-0.0183436	0.95922	0	0
C9orf72	0.246226	0.451843	0	0
C9orf78	0.335155	0.108169	0	0
C9orf84	0.134845	0.644571	0	0
C9orf89	-0.2385	0.18624	0	0
C9orf9	0.188717	0.483844	0	0
C9orf91	-0.409075	0.157835	0	0
C9orf96	0.133385	0.441604	0	0
CA1	-0.0565431	0.81701	0	0
CA10	-0.192655	0.256	0	0
CA14	0.0806159	0.716519	0	0
CA2	0.0702185	0.852347	0	0
CA3	-0.0143116	0.963057	0	0
CA5A	-0.218623	0.282617	0	0
CA5B	-0.245191	0.521431	0	0
CA5BP1	-0.175339	0.619687	0	0
CA6	-0.0502559	0.819207	0	0
CA7	-0.0490788	0.853196	0	0
CA8	0.217195	0.283102	0	0
CA9	0.039248	0.867842	0	0
CAB39L	0.524847	0.0544406	0	0
CABIN1	0.236076	0.400914	0	0
CABLES2	0.51216	0.00590939	0	0
CABP1	-0.0883145	0.670835	0	0
CABP2	0.144382	0.462516	0	0
CABP4	-0.219818	0.227209	0	0
CABP5	0.0225874	0.93908	0	0
CABP7	0.995523	0.00215903	0	0
CABS1	-0.0686313	0.729836	0	0
CABYR	-0.17858	0.517236	0	0
CACFD1	0.544389	0.0169095	0	0
CACNA1A	-0.46794	0.167573	0	0
CACNA1B	-0.217823	0.430631	0	0
CACNA1C	-0.288819	0.156647	0	0
CACNA1D	0.207336	0.278802	0	0
CACNA1E	0.2344	0.497097	0	0
CACNA1F	0.0737369	0.783014	0	0
CACNA1G-AS1	-0.0584319	0.85301	0	0
CACNA1H	0.241177	0.500736	0	0
CACNA1I	-0.308716	0.0968867	0	0
CACNA1S	-0.0998054	0.784002	0	0
CACNA2D1	0.518452	0.0601709	0	0
CACNA2D2	0.166916	0.483899	0	0
CACNA2D3	-0.214868	0.248344	0	0
CACNA2D4	-0.107186	0.738976	0	0
CACNB1	-0.367558	0.0407879	0	0
CACNB3	0.588936	0.0086342	0	0
CACNB4	-0.180811	0.431	0	0
CACNG1	-0.211238	0.237437	0	0
CACNG2	0.070877	0.815002	0	0
CACNG5	-0.19693	0.287403	0	0
CACNG7	-0.107541	0.578132	0	0
CACTIN	0.283338	0.151448	0	0
CAD	0.576521	0.0204989	0	0
CADM3	-0.0947323	0.642719	0	0
CADPS2	-0.0979159	0.583406	0	0
CAHM	0.108957	0.647668	0	0
CALB2	0.157288	0.539704	0	0
CALCA	0.0702345	0.71294	0	0
CALCB	-0.241389	0.277621	0	0
CALCR	-0.525225	0.0394692	0	0
CALHM1	-0.0511863	0.875439	0	0
CALHM2	-0.0838633	0.769969	0	0
CALHM3	-0.0268118	0.937669	0	0
CALM3	-0.0111866	0.976286	0	0
CALML3	-0.05472	0.871775	0	0
CALML4	0.171717	0.651597	0	0
CALML5	-0.471776	0.0319039	0	0
CALML6	-0.337585	0.0685902	0	0
CALN1	-0.183082	0.599813	0	0
CALR	-0.326542	0.549883	0	0
CALR3	0.0287738	0.930931	0	0
CALU	-0.735522	0.00535141	0	0
CALY	-0.237862	0.237486	0	0
CAMK1	0.377538	0.0571437	0	0
CAMK1D	0.322363	0.34204	0	0
CAMK2A	0.0204807	0.945229	0	0
CAMK2B	-0.208112	0.419299	0	0
CAMK2G	0.540575	0.00863206	0	0
CAMK2N1	1.25978	0.000204599	0	1
CAMK4	0.28058	0.118157	0	0
CAMKK1	0.0368845	0.88191	0	0
CAMKK2	0.699944	0.0114983	0	0
CAMKMT	0.0836819	0.787478	0	0
CAMKV	0.295849	0.161155	0	0
CAMLG	0.443197	0.0180192	0	0
CAMP	-0.202597	0.268652	0	0
CAMSAP1	-0.480733	0.0597744	0	0
CAMSAP2	0.309442	0.0722122	0	0
CAMSAP3	-0.179606	0.714232	0	0
CAMTA2	-0.296336	0.124042	0	0
CAND1	0.147175	0.41319	0	0
CAND2	0.112741	0.60258	0	0
CANT1	1.07877	0.000107594	0	1
CAP2	0.577761	0.00447201	0	0
CAPG	-0.455435	0.0830172	0	0
CAPN10	-0.284759	0.242386	0	0
CAPN11	-0.217462	0.29313	0	0
CAPN12	-0.167241	0.462562	0	0
CAPN14	0.0590641	0.846417	0	0
CAPN5	0.437221	0.0311293	0	0
CAPN6	-0.20876	0.231953	0	0
CAPN8	0.0263894	0.927178	0	0
CAPNS2	-0.0788949	0.814797	0	0
CAPS	-0.220589	0.177597	0	0
CAPSL	0.0956333	0.660438	0	0
CARD10	-0.124615	0.623572	0	0
CARD11	-0.34298	0.0630083	0	0
CARD14	-0.167934	0.444833	0	0
CARD16	-0.077799	0.700066	0	0
CARD18	-0.0459601	0.857229	0	0
CARD6	0.246232	0.200262	0	0
CARD8	0.7688	0.000806065	0	0
CARD9	0.0174229	0.94919	0	0
CARF	0.117628	0.596798	0	0
CARKD	0.16547	0.32875	0	0
CARNS1	0.0170929	0.968562	0	0
CARS	-0.387544	0.0254688	0	0
CARS-AS1	-0.0670903	0.753231	0	0
CARTPT	-0.0430837	0.868559	0	0
CASC1	0.153742	0.349367	0	0
CASC11	0.0142385	0.956406	0	0
CASC14	0.166342	0.353403	0	0
CASC15	-0.148776	0.429325	0	0
CASC16	-0.0558589	0.81881	0	0
CASC17	-0.00206128	0.997128	0	0
CASC2	-0.232416	0.277491	0	0
CASC4	0.128094	0.56728	0	0
CASC5	0.546756	0.00491972	0	0
CASC6	0.00848926	0.979476	0	0
CASC7	-0.95868	0.00450407	0	0
CASD1	-0.287338	0.0862309	0	0
CASK	-0.942437	0.00112155	0	0
CASKIN1	-0.29215	0.215647	0	0
CASKIN2	0.260167	0.276735	0	0
CASP1	-0.083752	0.666386	0	0
CASP10	-0.208673	0.378346	0	0
CASP12	-0.0229831	0.937422	0	0
CASP14	-0.0396613	0.931282	0	0
CASP16	-0.252194	0.23755	0	0
CASP2	-0.464861	0.0495812	0	0
CASP4	-0.164428	0.370825	0	0
CASP5	-0.0123805	0.970092	0	0
CASP6	0.0254598	0.943709	0	0
CASP7	0.951377	6.49e-05	0	0
CASP8	-0.452761	0.12798	0	0
CASP8AP2	0.0879062	0.718752	0	0
CASQ1	0.144347	0.493095	0	0
CASQ2	0.11482	0.694189	0	0
CASR	-0.225669	0.337475	0	0
CASS4	-0.0502845	0.82932	0	0
CAST	0.33711	0.064661	0	0
CAT	0.0467776	0.882673	0	0
CATR1	0.0853908	0.704643	0	0
CATSPER1	-0.0384093	0.905771	0	0
CATSPER2	-0.141633	0.444111	0	0
CATSPERB	-0.111675	0.520966	0	0
CATSPERD	0.0395583	0.866991	0	0
CATSPERG	0.210568	0.354496	0	0
CATX-1	0.0527542	0.894149	0	0
CAV2	-1.67151	0.000284084	0	-1
CBFA2T2	-0.304844	0.148764	0	0
CBFA2T3	0.195065	0.395815	0	0
CBFB	-0.981245	0.000377605	0	0
CBL	-0.553555	0.00397252	0	0
CBLC	-0.244838	0.339943	0	0
CBLL1	0.246103	0.223158	0	0
CBLN1	-1.0541	0.000748679	0	-1
CBLN2	-0.206043	0.250779	0	0
CBLN3	-0.0234257	0.965181	0	0
CBLN4	0.0664101	0.768864	0	0
CBR1	0.0961647	0.66168	0	0
CBR3-AS1	-0.0980879	0.735518	0	0
CBR4	0.250526	0.181884	0	0
CBS	0.0480181	0.881895	0	0
CBX1	0.138126	0.40883	0	0
CBX2	1.20601	0.000471722	0	1
CBX3P2	0.147837	0.497829	0	0
CBX4	1.65035	6.23e-06	0	1
CBY1	0.393287	0.0242233	0	0
CBY3	0.133501	0.487462	0	0
CC2D1A	-0.368351	0.282235	0	0
CC2D2A	0.353489	0.0613444	0	0
CC2D2B	0.269628	0.180555	0	0
CCAR1	0.459552	0.0065333	0	0
CCAR2	0.630555	0.00478148	0	0
CCBL2	0.33679	0.0336397	0	0
CCDC101	0.0792533	0.731643	0	0
CCDC104	0.239447	0.21445	0	0
CCDC105	0.048223	0.84342	0	0
CCDC106	-0.0732838	0.718552	0	0
CCDC108	-0.220657	0.465058	0	0
CCDC109B	-0.261114	0.223659	0	0
CCDC11	0.0677617	0.827336	0	0
CCDC110	-0.101418	0.619367	0	0
CCDC111	0.0307251	0.921015	0	0
CCDC112	-0.00752576	0.983493	0	0
CCDC114	-0.105148	0.566432	0	0
CCDC115	0.202914	0.414953	0	0
CCDC116	-0.109684	0.733454	0	0
CCDC12	0.21769	0.289557	0	0
CCDC120	0.107851	0.578831	0	0
CCDC121	0.299794	0.163614	0	0
CCDC122	0.0450166	0.880504	0	0
CCDC124	-0.0720462	0.753325	0	0
CCDC125	0.102349	0.707684	0	0
CCDC127	0.15076	0.347204	0	0
CCDC13	-0.630704	0.0122792	0	0
CCDC130	0.0621511	0.820059	0	0
CCDC132	-0.459585	0.0196727	0	0
CCDC135	-0.158165	0.438871	0	0
CCDC136	0.366606	0.14075	0	0
CCDC137	0.152532	0.672431	0	0
CCDC138	0.432175	0.0382264	0	0
CCDC14	0.234435	0.147746	0	0
CCDC141	-0.47824	0.00535626	0	0
CCDC142	-0.139227	0.676371	0	0
CCDC144A	-0.0812722	0.672635	0	0
CCDC144CP	0.0610675	0.768471	0	0
CCDC146	0.0762444	0.768885	0	0
CCDC148	0.0813218	0.804005	0	0
CCDC148-AS1	-0.0256514	0.928283	0	0
CCDC15	0.581973	0.0591866	0	0
CCDC151	-0.384951	0.0551686	0	0
CCDC152	0.0662694	0.775096	0	0
CCDC153	-0.107249	0.670464	0	0
CCDC154	-0.151556	0.569589	0	0
CCDC157	-0.177256	0.331395	0	0
CCDC158	-0.0856435	0.784898	0	0
CCDC159	-0.179693	0.52891	0	0
CCDC160	0.831425	0.000667082	0	0
CCDC167	0.382312	0.0189044	0	0
CCDC168	-0.171427	0.53397	0	0
CCDC169	-1.49754	2.18e-05	0	-1
CCDC17	0.0314362	0.917853	0	0
CCDC170	0.0370272	0.91233	0	0
CCDC173	-0.0788231	0.769043	0	0
CCDC174	0.247622	0.171883	0	0
CCDC176	0.142101	0.481019	0	0
CCDC177	0.101097	0.822705	0	0
CCDC178	-0.0340262	0.924791	0	0
CCDC18	0.309823	0.0928353	0	0
CCDC181	0.324651	0.185619	0	0
CCDC19	0.25876	0.160396	0	0
CCDC22	0.23373	0.331525	0	0
CCDC23	0.343718	0.0590742	0	0
CCDC24	-0.354442	0.0434924	0	0
CCDC25	0.174367	0.356293	0	0
CCDC26	0.0464693	0.834938	0	0
CCDC27	-0.052644	0.874523	0	0
CCDC28A	0.161262	0.331269	0	0
CCDC3	-0.505654	0.0682936	0	0
CCDC30	0.0726041	0.714381	0	0
CCDC33	-0.0859857	0.71093	0	0
CCDC36	-0.215622	0.239231	0	0
CCDC37	-0.31795	0.161559	0	0
CCDC38	-0.015726	0.957355	0	0
CCDC39	0.0209229	0.956406	0	0
CCDC41-AS1	0.0430696	0.87622	0	0
CCDC43	0.154649	0.371676	0	0
CCDC47	0.205116	0.175111	0	0
CCDC51	-0.243283	0.127991	0	0
CCDC53	-0.0633075	0.790026	0	0
CCDC54	0.0183315	0.956626	0	0
CCDC58	-0.116021	0.595233	0	0
CCDC59	-0.198363	0.300155	0	0
CCDC6	-0.388826	0.279202	0	0
CCDC61	-0.119404	0.67241	0	0
CCDC62	0.0123334	0.967674	0	0
CCDC63	-0.0920329	0.740287	0	0
CCDC64	-0.302878	0.0881603	0	0
CCDC64B	-0.2759	0.119888	0	0
CCDC65	-0.0992732	0.647747	0	0
CCDC66	0.359227	0.05832	0	0
CCDC67	-0.161943	0.336157	0	0
CCDC69	0.473725	0.0681104	0	0
CCDC7	-0.154805	0.354647	0	0
CCDC70	-0.221753	0.239532	0	0
CCDC71	0.062313	0.764128	0	0
CCDC71L	0.57493	0.00164566	0	0
CCDC74B	0.052821	0.877714	0	0
CCDC77	0.54028	0.0049061	0	0
CCDC78	-0.12659	0.635349	0	0
CCDC79	-0.0973717	0.708446	0	0
CCDC81	-0.240259	0.15674	0	0
CCDC82	-0.492003	0.0712792	0	0
CCDC83	-0.248248	0.147295	0	0
CCDC85A	0.796579	0.00124886	0	0
CCDC85C	1.09017	5.31e-05	0	1
CCDC86	-0.478223	0.0111388	0	0
CCDC87	0.0587815	0.847182	0	0
CCDC88B	-0.138187	0.549455	0	0
CCDC9	-0.0331415	0.913815	0	0
CCDC91	0.0806771	0.722457	0	0
CCDC92	0.156928	0.350461	0	0
CCDC93	-0.436315	0.015151	0	0
CCDC94	-0.150061	0.479849	0	0
CCDC96	0.491776	0.0126787	0	0
CCER1	-0.240577	0.189008	0	0
CCHCR1	0.187997	0.477233	0	0
CCK	-0.0717383	0.841704	0	0
CCKAR	-0.36168	0.110883	0	0
CCKBR	-1.99735	8.53e-06	0	-1
CCL1	0.105929	0.621655	0	0
CCL11	-0.118391	0.595792	0	0
CCL13	-0.20828	0.317032	0	0
CCL16	-0.0476491	0.908985	0	0
CCL17	-0.131906	0.444734	0	0
CCL18	-0.100316	0.587857	0	0
CCL19	0.018738	0.950706	0	0
CCL2	-0.79924	0.00118209	0	0
CCL20	-0.0953188	0.783573	0	0
CCL21	-0.119375	0.666386	0	0
CCL22	0.0314027	0.940827	0	0
CCL23	-0.141895	0.656566	0	0
CCL24	-0.247825	0.380349	0	0
CCL25	-0.261677	0.242697	0	0
CCL26	-1.3193	0.000722195	0	-1
CCL27	-0.00885978	0.980287	0	0
CCL5	-0.192257	0.382672	0	0
CCL7	0.0806965	0.727795	0	0
CCL8	0.0426659	0.88056	0	0
CCM2	0.251478	0.225448	0	0
CCM2L	0.248941	0.368073	0	0
CCNA1	-0.317558	0.0432723	0	0
CCNB1	0.190037	0.564471	0	0
CCNB1IP1	-0.00290745	0.992411	0	0
CCNB2	0.227457	0.19939	0	0
CCNB3	-0.0180136	0.951272	0	0
CCNDBP1	0.0118579	0.969532	0	0
CCNE1	-0.220753	0.249411	0	0
CCNE2	-1.27482	0.00101883	0	-1
CCNH	-0.169472	0.329777	0	0
CCNJ	-0.0992053	0.654907	0	0
CCNJL	0.744416	0.00335228	0	0
CCNK	-0.30959	0.12223	0	0
CCNL2	0.169022	0.378505	0	0
CCNO	-0.377956	0.0661933	0	0
CCNT1	0.207574	0.226244	0	0
CCNYL2	0.201396	0.441441	0	0
CCP110	0.66403	0.00249725	0	0
CCPG1	0.0320738	0.902616	0	0
CCR1	0.0731773	0.820208	0	0
CCR10	-0.189033	0.324997	0	0
CCR2	-0.181388	0.359505	0	0
CCR3	-0.239602	0.305572	0	0
CCR4	0.00791348	0.984255	0	0
CCR5	-0.0574536	0.812581	0	0
CCR6	-0.0127433	0.970092	0	0
CCR7	0.203589	0.27457	0	0
CCR8	-0.0330354	0.918408	0	0
CCR9	0.346384	0.0270154	0	0
CCS	0.30899	0.154723	0	0
CCSER1	-0.155559	0.492347	0	0
[truncated: 17,852 more rows]

## Sheet: RNA-seq
Supplementary Data 1: Results of differential expression analysis of human iPSCs treated for 4 hours with mTeSR after 16 hours of SB43 treatment. Information about SMAD3 binding is also provided (“assigned” column).
Gene_Symbol	Log2FC	Pvalue	assigned	DEG
NMNAT3	1.13334	0.0499	1	1
CACNG6	0.811607	0.0464	1	1
MUC1	0.639348	0.0438	1	1
IFIT3	0.973693	0.043	1	1
ZNF648	0.953885	0.0358	1	1
PCDH8	0.619698	0.0341	1	1
FOSB	0.844565	0.0326	1	1
ADAMTS10	1.41054	6.12e-11	0	1
LGALS1	0.637228	0.0306	1	1
GADD45G	-1.6856	6.51e-10	1	-1
ABCA1	0.614243	0.0296	1	1
COL7A1	0.941935	4.08e-09	0	1
CRLF1	1.08935	0.0289	1	1
PEX12	0.690968	0.0284	1	1
MTRNR2L8	0.943287	0.0278	1	1
LONRF2	0.683656	0.0264	1	1
MT-RNR1	0.709743	5.55e-08	0	1
HHAT	1.40359	0.026	1	1
FGF8	4.39987	9.84e-08	0	1
RNA5-8SP2	1.14377	2.6e-07	0	1
NANOGP8	2.27803	4.64e-07	0	1
TMEFF1	0.743645	0.0234	1	1
MT-RNR2	0.65485	7.42e-07	0	1
RPP21	1.33021	0.022	1	1
MT-CO3	0.686548	2.29e-06	0	1
MIR663A	0.969403	2.23e-06	0	1
GRHL3	0.774071	0.0206	1	1
ARID5A	0.656566	0.019	1	1
IL11	1.58181	7.14e-06	0	1
MT-ND1	0.673109	7.88e-06	0	1
INSIG1	-0.811993	9.78e-06	1	-1
NEAT1	1.12163	1.04e-05	0	1
VGF	0.589651	0.0189	1	1
EDN1	0.824639	0.0175	1	1
MT-ND4	0.62839	1.85e-05	0	1
CDC42EP4	0.710195	1.98e-05	0	1
ERVH48-1	1.11272	2.29e-05	0	1
TNRC18	1.15541	2.7e-05	0	1
IER3	0.606771	0.0163	1	1
MT-ND5	0.605895	3.04e-05	0	1
MIAT	0.58598	3.07e-05	0	1
MTND2P28	0.707883	3.58e-05	0	1
MT-ATP6	0.647114	3.85e-05	0	1
LRRC24	1.48385	0.0159	1	1
MT-CO1	0.618272	4.62e-05	0	1
SERPINE1	0.905911	4.98e-05	0	1
MT-TL1	1.17188	5.27e-05	0	1
RFX4	1.47834	0.0158	1	1
PTPRCAP	1.00458	0.0148	1	1
MLLT6	0.717362	0.013	1	1
ANKRD30BL	1.40916	6.18e-05	0	1
MT-ND2	0.561395	7.94e-05	0	0
MT-ND3	0.603223	8.65e-05	0	1
GAS2L1	1.82807	0.000142	0	1
DECR2	0.665795	0.0119	1	1
BHLHE40	0.747188	0.0069	1	1
B3GALT1	-0.684461	0.000187	1	-1
AC084018.1	0.747171	0.000216	0	1
MAGEE1	-0.852522	0.000226	0	-1
LDLR	-0.606488	0.000237	0	-1
SLC30A1	0.898698	0.00685	1	1
CTD-2192J16.15	-1.37386	0.00025	0	-1
FAM20C	0.795029	0.00032	0	1
RP11-465B22.8	2.2384	0.000325	0	1
PDGFA	0.951212	0.00633	1	1
CLCF1	1.27976	0.00633	1	1
MTATP6P1	0.668485	0.000366	0	1
TTYH1	0.573906	0.000466	0	0
MT-ATP8	0.757159	0.000499	0	1
C2CD4C	0.978505	0.000523	0	1
IDI1	-0.64062	0.000532	1	-1
MSMO1	-0.772949	0.000563	1	-1
NAB2	0.630212	0.000586	0	1
AHDC1	0.551078	0.000623	0	0
TAGLN2	0.544316	0.000626	1	0
EME2	0.534487	0.000641	0	0
MT-ND6	0.932713	0.000634	0	1
SNAPC4	0.573668	0.00065	0	0
FOSL2	0.682333	0.00591	1	1
MYC	0.721683	0.00584	1	1
ARMC5	0.659346	0.00552	1	1
C10orf11	1.95475	0.0043	1	1
TNFRSF12A	0.763134	0.0042	1	1
CCDC64B	0.693822	0.00077	0	1
SNAI3-AS1	-1.68936	0.000787	0	-1
CDC42EP1	0.716818	0.00322	1	1
LYPD6	-0.920513	0.000832	0	-1
2001-08-01	0.544098	0.000896	1	0
SLCO5A1	1.16234	0.00268	1	1
GDA	-0.760377	0.000892	0	-1
TENC1	0.813441	0.00219	1	1
RP11-138B4.1	-2.15672	0.000894	0	-1
SOCS3	0.62408	0.00174	1	1
FST	0.665479	0.000938	0	1
NES	0.434581	0.000966	1	0
TMEM184A	0.859118	0.000994	0	1
ANKRD33B	0.757534	0.00157	1	1
ADRB2	-2.52485	0.0011	0	-1
GPRC5C	0.611901	0.00118	0	1
VANGL1	0.533988	0.00118	0	0
HAS1	1.76758	0.00121	1	1
ID3	-0.493681	0.00121	1	0
RARA	0.715366	0.00128	0	1
HTR1A	-0.94221	0.00127	0	-1
MIR17HG	0.980368	0.00133	0	1
LAMA5	0.482266	0.00143	1	0
WEE1	0.548158	0.00147	1	0
ZNF48	0.474617	0.00152	0	0
FOXP4	0.621298	0.00108	1	1
PPP1R3B	0.494301	0.00157	1	0
SPACA6P	1.425	0.00162	0	1
CHST15	0.67645	0.00169	0	1
MIR3648	1.43544	0.00168	0	1
TNFRSF25	0.819194	0.00172	0	1
IRF2BPL	0.621253	0.000922	1	1
KREMEN2	0.91342	0.00178	0	1
TSKU	0.485389	0.00182	1	0
MT-ND4L	0.505413	0.00188	0	0
ELFN1	0.832737	0.00188	0	1
HMGCR	-0.497403	0.00194	1	0
RP11-263K19.4	0.591333	0.00195	0	1
EPHA2	0.484705	0.00198	1	0
WWTR1	0.556371	0.00201	0	0
FAM222A	0.704284	0.00206	0	1
PTCHD4	-1.88874	0.00205	1	-1
CDHR1	-0.683253	0.00208	0	-1
BMF	0.528314	0.00218	1	0
CUEDC1	0.746857	0.000888	1	1
RP11-36C20.1	-1.6278	0.00226	0	-1
TGFB1	0.833279	0.00237	0	1
PSMG3	0.535284	0.00242	1	0
CARD9	1.38998	0.00246	0	1
RP11-501C14.5	1.80156	0.00245	0	1
AMH	1.12522	0.00256	0	1
ERF	0.546162	0.00258	0	0
SNORD83A	2.11881	0.00256	0	1
AC098973.2	-1.74015	0.0026	0	-1
SCARNA17	1.50672	0.0026	0	1
UBTF	0.486366	0.0027	0	0
CDK6	0.596555	0.000881	1	1
TMEM170B	-0.801496	0.00271	0	-1
MT-CO2	0.493579	0.00275	0	0
GNGT2	1.90689	0.00278	0	1
RCOR2	0.474526	0.00279	1	0
PKNOX1	0.5545	0.00288	1	0
PDZD4	0.446189	0.0029	1	0
PRDM14	0.48328	0.00295	1	0
HMGCS1	-0.480272	0.00302	1	0
LPIN1	-0.565134	0.00307	0	0
BCL3	1.22363	0.0031	0	1
MXRA8	0.568855	0.00314	0	0
MST1R	-1.08164	0.00318	0	-1
PCYT2	-0.503413	0.00314	0	0
MICB	-0.71772	0.00318	0	-1
KLF10	0.742199	0.000819	1	1
PARP8	0.557377	0.0032	1	0
RAB5B	-0.542036	0.00345	0	0
HDAC7	0.463558	0.00354	1	0
SLC7A5	0.60354	0.00367	0	1
MVK	-0.535429	0.0035	0	0
NUTM2F	1.3667	0.00362	0	1
TLE3	0.53693	0.00354	1	0
TMC6	0.457851	0.00364	0	0
LENG8	0.457626	0.00349	0	0
MT-CYB	0.464959	0.00361	0	0
TECRP1	-1.78028	0.00358	0	-1
RP11-209K10.2	0.842961	0.00367	0	1
MIDN	0.534131	0.00373	0	0
AP000688.29	1.0734	0.00381	0	1
SLC45A3	0.528485	0.00387	1	0
TRIM41	0.465533	0.00398	0	0
PLEKHG3	0.47369	0.00412	1	0
C1orf159	0.661621	0.00415	0	1
TEX2	-0.616431	0.00414	1	-1
SUV420H2	0.617146	0.000772	1	1
IRF4	-1.24172	0.00423	0	-1
BCL9L	0.60301	0.00422	0	1
MNT	0.686397	0.000768	1	1
IGFBP2	0.491348	0.00435	1	0
B4GALNT4	0.458638	0.00437	1	0
TMCC3	-1.06114	0.00445	0	-1
ZBTB9	0.452095	0.00446	0	0
MIR503HG	1.43776	0.00449	0	1
CCNG2	-0.790355	0.00472	1	-1
GABBR1	0.451259	0.00472	1	0
DACT3	0.853455	0.00496	0	1
GNAZ	-0.664709	0.00503	0	-1
DES	0.88298	0.00508	0	1
PNCK	0.766978	0.00518	0	1
AMDHD2	0.530558	0.00526	0	0
ATXN7L2	0.627992	0.00523	0	1
F8	-0.747141	0.00525	0	-1
ZNF469	0.597246	0.00548	0	1
ZNF467	1.08589	0.000736	1	1
MIR3687	1.47351	0.00569	0	1
NFE2L3	0.440577	0.00583	1	0
JDP2	0.846247	0.000721	1	1
GSE1	0.6132	0.000689	1	1
ABCD1	0.593092	0.00594	0	1
CYHR1	0.443733	0.0059	0	0
SQLE	-0.438473	0.00615	1	0
MARCH4	-0.867425	0.0062	1	-1
CABLES1	0.629059	0.000365	1	1
GADD45B	1.4607	0.000344	1	1
NOTCH3	0.399729	0.00637	0	0
ZMIZ1	0.441905	0.00656	0	0
AJUBA	0.42981	0.00659	1	0
VWA5B2	1.4509	0.00655	0	1
PDZD7	0.963209	0.00647	0	1
CTC-425O23.2	1.54001	0.0065	0	1
UBALD2	0.614676	0.00673	0	1
STAB1	1.44956	0.00686	0	1
SMAD3	0.65445	0.000237	1	1
SERTAD4	1.59755	0.00016	1	1
RHBDF1	0.530391	0.00711	0	0
RPS28	-0.516069	0.00709	1	0
MICA	-0.751092	0.00721	0	-1
CAMKK1	0.540267	0.00729	0	0
SYNGAP1	0.398148	0.00728	1	0
RFX3	-0.66179	0.00752	1	-1
CACNA1H	0.473728	0.00757	0	0
ZNF775	0.45084	0.00764	1	0
RNF144A-AS1	-1.49572	0.00761	0	-1
STARD4	-0.591747	0.00785	1	-1
SLC35F1	-0.643923	0.00786	0	-1
NCCRP1	-1.26421	0.00797	0	-1
REPIN1	0.435541	0.00811	0	0
TEN1-CDK3	1.62462	0.00814	0	1
RPS8	-0.37762	0.0082	1	0
CSTF3	-0.580331	0.00822	1	0
MMRN2	0.776671	0.00828	0	1
ACAP3	0.413182	0.00847	0	0
WTIP	0.676729	0.00851	0	1
PRKCA	-0.471663	0.00853	0	0
PLD5	-0.955108	0.00845	1	-1
MT-TP	1.30618	0.00853	0	1
UBALD1	0.620234	0.00864	0	1
FAM66B	1.6616	0.00876	0	1
GLI1	0.406546	0.00917	0	0
TEK	-0.54667	0.00921	0	0
STARD8	-0.727342	0.00921	1	-1
JADE2	0.458576	0.00926	1	0
AMOTL2	0.471399	0.00934	1	0
INPPL1	0.387058	0.00955	1	0
CTD-2651B20.6	1.53804	0.00953	0	1
ST7L	0.845884	0.00963	0	1
ABHD10	-0.524947	0.00968	1	0
SYNJ2	0.567867	0.00988	0	0
RPL18A	-0.363701	0.0104	0	0
STXBP1	-0.432938	0.0103	1	0
RNF165	-0.913468	0.0102	1	-1
ADM	0.385378	0.0103	0	0
RNF207	1.55011	0.0101	0	1
FBXL13	1.52888	0.0104	0	1
C21orf67	1.21722	0.0104	0	1
AC016747.3	-0.88759	0.0103	0	-1
ASCL5	-1.1915	0.00999	0	-1
TMEM158	0.788071	0.00993	0	1
AC074212.5	1.49535	0.0102	0	1
RP11-473M20.9	1.12615	0.00988	0	1
RP11-295D4.1	1.40487	0.01	0	1
RP11-342K6.1	-0.745403	0.0102	0	-1
RP11-307E17.8	-1.3065	0.0105	0	-1
TUBGCP4	-0.493175	0.0106	0	0
GIGYF1	0.377764	0.0107	0	0
B3GNT7	0.400357	0.0107	1	0
LEMD2	0.37996	0.0107	1	0
NXPH4	1.1692	0.0108	0	1
CAMK1	-0.869726	0.0108	0	-1
WFIKKN2	-1.2054	0.0109	0	-1
CFTR	-1.12534	0.011	0	-1
NFATC4	0.412884	0.0113	1	0
SUFU	-0.469591	0.0113	0	0
HRSP12	-0.546563	0.0112	0	0
YBX1P1	-0.504244	0.0112	0	0
ELF1	-0.62037	0.0113	0	-1
RRN3P1	0.892649	0.0115	0	1
SSC5D	0.823912	0.0116	0	1
ATXN7L1	0.412499	0.0117	1	0
GID4	-0.546672	0.012	0	0
ZNF202	0.398067	0.012	1	0
APOO	-0.444719	0.0119	1	0
PCDH18	-0.500552	0.0119	1	0
CXXC5	0.737801	0.000146	1	1
IL17RD	0.389722	0.0122	1	0
KLF7	0.435668	0.0124	1	0
JAKMIP1	-1.29083	0.0124	0	-1
TIMP4	0.608208	0.0123	0	1
IER2	0.463078	0.0123	1	0
DUSP8	0.808552	0.0123	0	1
FOSL1	0.448079	0.0125	1	0
CCDC59	0.497718	0.0127	0	0
OTX2	0.37376	0.0126	1	0
EPS8L2	0.435245	0.0127	0	0
MAGT1	-0.377094	0.0128	0	0
COL1A1	0.36923	0.0129	1	0
NAPRT1	0.531932	0.0128	0	0
SLFN5	-0.666331	0.0127	0	-1
CTD-2297D10.2	0.833884	0.0129	0	1
SERPINB9	0.709026	5.83e-05	1	1
BCL11A	0.417055	0.0131	0	0
NR4A1	0.611384	0.0132	0	1
AK4	0.387106	0.0131	1	0
FAM220A	-0.492236	0.0131	0	0
IL6	1.57799	0.0134	0	1
USP53	0.579327	0.0134	1	0
TRIML2	0.39555	0.0133	1	0
ATN1	0.448363	0.0135	1	0
XRRA1	-0.726673	0.0136	0	-1
LRRC4	0.530204	0.0136	0	0
C12orf5	-0.537981	0.0137	1	0
LRRC20	-0.502085	0.014	0	0
GLIS2	0.492623	0.0142	0	0
PIM1	0.389456	0.0142	1	0
KIAA1328	-0.75571	0.0142	0	-1
C21orf2	0.579696	0.0142	1	0
PLEKHO1	0.368842	0.0144	1	0
AC009133.17	-1.64382	0.0144	0	-1
ITGA5	0.468901	0.0145	0	0
HS3ST3B1	-0.718014	0.0147	1	-1
EMILIN2	0.502161	0.0146	0	0
VEGFA	0.433985	0.0148	1	0
ID1	0.834181	5.65e-05	1	1
THAP9	-0.528189	0.0149	1	0
TECR	-0.379226	0.0151	0	0
LINC00599	0.530455	0.0151	0	0
PPP1R18	0.395074	0.0152	0	0
ANKRD10-IT1	0.981881	0.0153	0	1
SLC35C1	-0.474304	0.0154	1	0
CROCC	0.408846	0.0155	0	0
ETS2	0.639446	5.64e-05	1	1
C14orf132	-0.384298	0.0158	1	0
RP1-241P17.1	-0.715698	0.0159	0	-1
CCND1	0.630484	4.56e-05	1	1
RMST	0.485886	0.0159	0	0
RCOR3	0.48387	0.016	0	0
FUT11	-0.551309	0.0161	0	0
LINC00707	0.696843	0.0162	0	1
ITGB7	2.54684	2.85e-05	1	1
RARG	0.359425	0.0165	1	0
AC005789.11	0.843553	0.0165	0	1
RNF182	0.629275	0.0168	0	1
NAT8L	0.510345	0.0167	0	0
APOBEC3B-AS1	0.887026	0.0168	0	1
STX16	0.426401	0.0169	1	0
DPF1	0.382121	0.0175	0	0
TBPL1	-0.45621	0.0181	1	0
INPP5A	-0.401852	0.0181	0	0
TMEM63A	0.779877	1.28e-05	1	1
SMPD3	0.764194	0.0179	0	1
LFNG	0.415477	0.0179	1	0
RREB1	0.390999	0.0173	1	0
KCNC3	0.451908	0.0179	1	0
CDK8	-0.426379	0.018	0	0
SENP7	-0.708799	0.0172	1	-1
SCUBE3	0.650221	0.0173	0	1
MCOLN2	-1.55998	0.0172	0	-1
ARHGEF40	0.358191	0.0181	0	0
DUSP18	-0.998587	0.0174	1	-1
CORO6	0.777425	0.018	0	1
PLAC1	-1.35983	0.0181	0	-1
TMEM255B	-1.11259	0.0178	1	-1
FOXI2	1.56229	0.0176	0	1
TEAD4	0.377203	0.0171	1	0
VWA7	1.2144	0.0174	0	1
MT-TF	0.830523	0.018	0	1
MEX3A	0.344651	0.0177	0	0
MCF2L	0.408003	0.0182	1	0
PDGFD	-0.860098	0.0183	1	-1
C15orf59	0.552333	0.0185	1	0
TNMD	1.04494	0.0188	0	1
RARRES2	0.431344	0.0189	0	0
SOCS2	0.948215	1.23e-05	1	1
CRB2	0.41689	0.0188	0	0
RAPGEF6	-0.723094	0.019	0	-1
SLC35A1	-1.19013	0.0189	0	-1
TBL1XR1	0.741522	3.79e-06	1	1
XIST	1.6227	0.0188	0	1
MCAM	0.398647	0.0192	0	0
CIR1	0.500786	0.0191	0	0
COX4I1	-0.342725	0.0192	0	0
MYADM	0.39082	0.0195	1	0
RP11-3P17.3	-0.972629	0.0194	0	-1
CEP57L1	-1.03706	0.0196	0	-1
TFPT	0.516698	0.0197	0	0
MMP25	0.641272	0.0204	0	1
ENG	-0.890854	0.0205	0	-1
CNRIP1	-1.33172	0.0205	0	-1
SLC6A8	0.363046	0.0203	0	0
SSH2	-0.547374	0.0203	0	0
RPL10	-0.293675	0.0204	1	0
SLC2A4	-0.798785	0.0201	0	-1
C11orf95	0.364488	0.0205	0	0
BCOR	1.19042	3.54e-06	1	1
DCK	-0.501867	0.0207	1	0
DLEC1	1.21175	0.0221	0	1
ATG2B	-0.406473	0.0213	0	0
HES2	1.12939	0.0221	0	1
FSCN1	0.392676	0.0222	1	0
RUNX1T1	0.41804	0.0225	1	0
PLEKHG2	0.394046	0.0228	1	0
HIVEP1	0.430886	0.0211	1	0
PPP1R16B	0.581222	0.0224	1	0
CNTD2	1.05998	0.021	0	1
PSMD9	0.646513	0.0228	0	1
CAPRIN2	0.364337	0.0212	1	0
ID2	-0.438673	0.0219	1	0
MYB	-0.87038	0.0219	0	-1
XG	1.25621	0.0226	0	1
PNPLA7	1.09863	0.0219	0	1
ARHGEF16	0.393014	0.0224	1	0
EDA2R	-0.4806	0.0215	0	0
MSI1	0.353267	0.0223	1	0
DNAJB2	0.383374	0.0224	1	0
ITGB1BP2	1.01385	0.0217	0	1
TCAP	0.939208	0.0218	0	1
ZBTB7A	0.409043	0.021	0	0
KLHDC7A	0.363046	0.0216	1	0
PDE4B	-0.509589	0.0214	0	0
PTCH1	-0.381741	0.0214	1	0
HIST1H1C	-0.661583	0.0222	0	-1
MEG3	0.528884	0.0221	0	0
MTMR9LP	-0.776565	0.0217	0	-1
RP5-857K21.7	0.967147	0.0215	0	1
RP11-395P17.3	0.639995	0.0217	0	1
CER1	4.14458	8.46e-07	1	1
DNAJC3-AS1	-1.35502	0.0213	0	-1
OIP5-AS1	-0.380656	0.0224	0	0
YJEFN3	1.00885	0.0226	0	1
MALAT1	0.368643	0.0228	0	0
SNHG9	1.6422	0.0222	0	1
DND1	0.885191	0.0224	0	1
RP11-783K16.13	0.598105	0.0227	0	1
RP11-923I11.7	0.535087	0.0228	0	0
RP11-375N15.2	1.13692	0.0225	0	1
MEGF6	0.432495	0.023	0	0
ZHX3	-0.595384	0.023	1	-1
GLP1R	-0.86834	0.0232	0	-1
ZNF660	0.579255	0.0232	0	0
TYW5	0.507584	0.0231	1	0
GPRASP1	0.695089	0.0232	0	1
NANOGP1	1.78552	6.12e-07	1	1
DNTTIP1	-0.377963	0.0235	0	0
EXPH5	-1.03348	0.0236	1	-1
APBB3	0.630959	0.0236	0	1
SLC20A2	-0.380583	0.0236	0	0
KCTD15	0.446933	0.0237	0	0
REST	0.3759	0.024	1	0
SOX9	-0.558587	0.0241	1	0
RBM4	0.688262	0.0242	0	1
COL18A1	0.339966	0.0242	0	0
LRP4	0.389195	0.0244	0	0
NDRG2	0.392831	0.0245	1	0
FADS3	0.39122	0.0248	0	0
TNFRSF10A	-0.50926	0.0249	0	0
ITGA7	0.348894	0.0249	0	0
CHRD	1.08792	0.0252	0	1
SGK1	-0.625145	0.0253	0	-1
SETD1B	0.460778	0.0252	0	0
RAB39A	-0.67746	0.0253	1	-1
HSPA1B	-0.51157	0.0253	0	0
RP11-385J1.2	1.15289	0.0251	0	1
RP11-108P20.1	-1.41818	0.0253	0	-1
LRRC8C	-0.761496	0.0254	0	-1
RP11-378J18.3	1.45534	0.0257	0	1
TENM4	-0.58651	0.0258	0	-1
MTRNR2L2	0.933052	0.0259	0	1
CAV1	1.5083	7.56e-08	1	1
PDP2	-0.440638	0.026	0	0
RRP7B	0.601068	0.0262	0	1
MIR22HG	0.587927	0.0261	0	1
LENG1	0.701378	0.0263	0	1
TFPI2	-1.00263	0.0263	0	-1
MDFI	0.950499	1.83e-08	1	1
C5orf42	-0.623573	0.0265	0	-1
ACLY	-0.280316	0.0267	0	0
NIPAL1	-0.958172	0.0266	0	-1
TSPAN10	1.2361	0.0267	0	1
NUAK1	0.368936	0.0269	1	0
ZNF649	0.345187	0.0269	0	0
GNA14	0.458439	0.027	0	0
C1orf51	0.437751	0.027	0	0
ADORA1	0.534427	0.0272	0	0
RP5-857K21.11	0.816922	0.0272	0	1
KLHL11	0.568238	0.0273	1	0
JUN	0.620452	0.0278	0	1
RPS27	-0.440686	0.0277	1	0
TECPR2	-0.40375	0.0277	0	0
MXD3	0.690148	0.0277	0	1
PRR7-AS1	1.1218	0.0278	0	1
PDGFB	1.65698	1.14e-08	1	1
SLC13A5	-1.3012	0.0281	0	-1
CDKN1A	-0.505498	0.0283	1	0
CTB-36O1.7	0.772192	0.0282	0	1
RPRM	1.10593	1.07e-08	1	1
RNF144A	-0.391819	0.0285	0	0
SRGAP1	-0.560476	0.0285	0	0
OVGP1	-1.36491	0.0287	0	-1
CXXC4	0.544282	0.0287	1	0
SAMD14	0.446235	0.0288	0	0
LRRN2	2.43253	6.15e-09	1	1
HOMER3	0.401162	0.0292	0	0
ZW10	-0.382966	0.029	0	0
IL21R	-0.896017	0.0292	0	-1
CDC26	-0.958755	0.0292	0	-1
RP11-1246C19.1	0.687297	0.0292	0	1
KCNN1	0.420443	0.0295	0	0
SCCPDH	-0.386943	0.0293	1	0
FGFR3	1.28148	1.8e-09	1	1
PWWP2B	0.528154	0.0294	1	0
FAM72B	-0.899754	0.0296	0	-1
RP4-595K12.1	-1.13637	0.0294	0	-1
NPIPB5	0.706659	0.0296	0	1
SEMA3D	-0.651647	0.0298	0	-1
SOX12	0.358571	0.03	1	0
RP11-473N11.2	0.71419	0.0301	0	1
HSPA8P5	-1.44126	0.03	0	-1
DCBLD2	-0.34152	0.0304	0	0
PABPN1	0.339228	0.0303	1	0
TNFAIP8	-0.57823	0.0302	1	0
ZNF827	0.368696	0.0303	0	0
DLC1	-0.700277	0.0304	0	-1
STOX2	1.50789	1.07e-10	1	1
LHX4	0.488409	0.0305	1	0
SHOX	1.43692	0.0306	0	1
CLCN6	-0.452545	0.0308	1	0
RAB32	-0.682339	0.0309	0	-1
NPC1	-0.34958	0.0307	0	0
CCDC107	0.493484	0.031	1	0
MSL1	0.339742	0.0309	0	0
TLE1	0.325738	0.0309	1	0
ZNF365	1.31219	0.0311	0	1
SIX5	0.533659	0.0311	1	0
RP11-1149O23.3	-0.939047	0.0312	0	-1
CCDC41	-0.568675	0.0312	1	0
TRPC4	-0.449884	0.0313	1	0
NDE1	-0.436446	0.0317	0	0
ATXN1	0.635483	0.0317	0	1
MKKS	-0.385367	0.0316	1	0
C7orf43	0.42647	0.0316	0	0
EDIL3	0.361953	0.0317	0	0
ENOX2	-0.396747	0.0318	0	0
LINC00884	1.30416	0.032	0	1
COX20	0.449231	0.0321	1	0
RP11-110G21.1	-0.999377	0.0321	0	-1
P2RY1	-0.465273	0.0323	0	0
ZNF516	0.397245	0.0325	1	0
NANOG	1.57234	6.68e-12	1	1
CHCHD4	-0.430625	0.0325	1	0
RP11-448G15.3	0.805223	0.0326	0	1
WFS1	-0.335855	0.0328	0	0
SIRPA	0.451206	0.0328	0	0
SCD	-0.268945	0.0331	1	0
FBRSL1	0.352706	0.0329	0	0
MAP3K12	0.369425	0.033	0	0
RP11-353N4.5	1.36484	0.0331	0	1
OGDH	-0.32152	0.0332	0	0
COL27A1	0.427712	0.0333	0	0
PRKCDBP	0.47861	0.0333	1	0
DISP1	-0.495305	0.0334	0	0
COL9A3	0.611614	0.0336	0	1
SRCIN1	0.530437	0.034	1	0
LEFTY2	4.23447	2.76e-13	1	1
SLC15A4	-0.425531	0.0339	1	0
EXOG	-0.548284	0.0341	0	0
ATF5	0.581794	0.0342	0	0
FAM109B	0.515311	0.0342	0	0
SMOC1	-0.684964	0.0343	0	-1
AC002467.7	1.11085	0.0341	0	1
FBXL19-AS1	1.24422	0.034	0	1
TTC23	-0.401479	0.0344	0	0
ZNF710	0.343701	0.0343	1	0
TFAP4	0.364514	0.0346	0	0
PLA2G4D	1.24965	0.0346	0	1
DCHS2	-1.00325	0.0346	0	-1
RP11-46C24.7	1.2378	0.0348	0	1
ZNF862	-0.569839	0.0352	0	0
CDH6	-0.719563	0.0351	0	-1
TTC8	-0.559103	0.0351	0	0
MTURN	0.798605	0.0352	0	1
SESN1	-0.450565	0.0356	0	0
ACHE	0.774764	0.0358	0	1
WNT5A	0.816439	0.0357	0	1
PHF19	0.41434	0.0357	1	0
PARP9	0.62838	0.036	0	1
AMDHD1	1.14028	0.0355	0	1
DHCR7	-0.306169	0.036	0	0
SMAD7	2.71886	2.22e-14	1	1
FAM227A	0.76719	0.0361	0	1
ZNF501	0.583795	0.0356	1	0
RP11-132A1.3	0.35945	0.036	0	0
PCDHGC4	-1.03493	0.0363	0	-1
NAA16	-0.416902	0.0365	0	0
ZNF77	-0.769217	0.0366	0	-1
SPATA31C1	-1.16503	0.0366	0	-1
ZCCHC6	-0.405384	0.0367	1	0
ZNF283	0.846616	0.0371	0	1
NPEPL1	0.509189	0.0371	0	0
RHBDD3	0.353519	0.0376	0	0
CCDC114	0.805297	0.0376	0	1
ANKMY2	-0.576855	0.0375	1	0
CSRNP1	0.438923	0.0375	0	0
RIMS1	-0.749352	0.0378	0	-1
RHBDL1	0.731658	0.038	0	1
PCAT6	0.777493	0.0381	0	1
BRSK1	0.34036	0.0382	0	0
TXLNA	0.310589	0.0384	0	0
FTLP3	-0.677446	0.0385	0	-1
POPDC3	1.01704	0.0392	0	1
SOX13	0.299495	0.0391	1	0
PDCD4	0.418062	0.0392	1	0
ABHD6	-0.752554	0.0392	0	-1
KBTBD11	-0.594371	0.0395	0	-1
APOLD1	-0.819159	0.0395	0	-1
PGAM1P5	-0.846116	0.0395	0	-1
KDM1B	-0.630588	0.04	1	-1
NPIPP1	0.70774	0.04	0	1
SLC16A12	-0.738784	0.0403	1	-1
RP11-24B19.3	0.661159	0.0403	0	1
PAG1	-0.929011	0.0405	0	-1
PIF1	0.35242	0.0405	1	0
GABRA5	-0.583407	0.0406	0	0
ITGA1	-0.724004	0.0405	0	-1
KIAA1024	-0.936536	0.0407	1	-1
ZNF35	0.426033	0.0407	0	0
HIVEP2	0.507961	0.0433	1	0
HEBP1	-0.348132	0.0439	1	0
RPL26L1	-0.546944	0.0442	0	0
ARAP2	0.917901	0.0447	0	1
RASGRP2	0.393287	0.044	1	0
PXN	0.359163	0.0418	0	0
PATZ1	0.344363	0.041	0	0
SRSF5	0.298861	0.0437	1	0
NDFIP2	-0.387496	0.042	0	0
PIKFYVE	-0.319654	0.0444	0	0
FAM178A	-0.36697	0.0424	1	0
NODAL	3.00282	2.54e-16	1	1
PCDHB12	-0.958492	0.043	0	-1
ZSCAN18	0.348483	0.0441	0	0
EXOC3L2	0.755259	0.0432	0	1
SCO2	-0.456136	0.0445	0	0
ACSS2	-0.333038	0.0446	0	0
RFX1	0.329601	0.0412	1	0
DYDC2	0.874672	0.0433	0	1
SLC26A10	1.0944	0.0427	0	1
PANK1	-0.382734	0.0424	1	0
ANAPC1	-0.331246	0.0416	0	0
UBASH3B	-0.552528	0.0445	0	0
FBLIM1	0.331881	0.0421	0	0
SGCB	-0.359499	0.0428	0	0
IL17RE	-0.983494	0.0426	0	-1
DAPK3	0.398603	0.0438	1	0
ANKS3	0.420125	0.0419	0	0
BDKRB2	0.866358	0.0417	0	1
MT1E	1.18366	0.0437	0	1
ASPHD1	0.478037	0.0441	0	0
POLD4	-1.07352	0.043	1	-1
TPRN	0.34937	0.0412	0	0
DMRTA1	-0.691438	0.0425	1	-1
NDUFAF3	-0.389896	0.044	0	0
PLEC	0.33936	0.0424	0	0
CTXN1	0.394432	0.0447	0	0
FJX1	0.474595	0.0433	0	0
ZNF784	0.401365	0.0446	0	0
FHL3	0.363394	0.0427	0	0
SKIL	1.4118	9.44e-18	1	1
AGRN	0.305563	0.0422	1	0
ZC3H6	-0.756378	0.0417	0	-1
C17orf59	-0.584483	0.0427	0	0
BNIP3P1	1.26863	0.0428	0	1
ZNF442	1.102	0.0434	0	1
RP11-498P14.5	-1.2008	0.0436	0	-1
PRR22	0.719411	0.0427	0	1
EML6	1.16527	0.0432	0	1
FAM115B	-0.792064	0.0439	0	-1
SPCS2P4	-1.25802	0.0429	0	-1
RP11-255H23.2	-0.653557	0.0436	0	-1
LINC00338	0.76557	0.0421	0	1
LINC00263	-0.38541	0.0444	0	0
RP11-169D4.2	-1.09753	0.0447	0	-1
RP5-890E16.2	1.04026	0.0443	0	1
RP1-283E3.8	1.34352	0.0428	0	1
RP11-91J19.3	-1.19748	0.0437	0	-1
MTSS1L	0.344147	0.045	0	0
CNTN2	0.439769	0.0453	0	0
EPHA4	-0.393079	0.0455	1	0
TGIF2	0.302312	0.0456	1	0
RAB3A	-0.6226	0.0458	0	-1
FAM110B	-0.583183	0.0458	0	0
ZNF738	0.372878	0.0457	0	0
PAK7	-0.996257	0.046	0	-1
RTBDN	0.804404	0.0459	0	1
PHF20	-0.317768	0.0462	0	0
PMEPA1	1.8818	3.85e-19	1	1
ZCCHC14	-0.308635	0.0468	0	0
PMAIP1	0.356395	0.0465	1	0
GRB7	0.429693	0.0464	1	0
TRIM66	-0.674623	0.0466	1	-1
C15orf41	-0.477658	0.0465	0	0
ZBED6CL	0.392455	0.0467	1	0
ERCC6	-0.505764	0.0468	0	0
RP11-159D12.2	0.718608	0.0468	0	1
CENPI	-0.357462	0.0476	0	0
MINPP1	-0.366836	0.0475	0	0
ADM2	0.526732	0.0477	1	0
PER2	0.535658	0.0475	0	0
NACC2	0.382305	0.0473	0	0
NCAM1	-0.387771	0.0474	1	0
VIPAS39	-0.37311	0.0476	0	0
RAPH1	-0.339032	0.0475	0	0
SGK223	0.311617	0.0471	1	0
CPNE1	-0.309072	0.047	0	0
HNRNPA1P51	-1.18112	0.0474	0	-1
RP11-496I9.1	0.825675	0.047	0	1
C1orf106	0.306421	0.0479	0	0
SNORD116-20	-0.497564	0.0479	0	0
TBC1D10A	0.657857	0.048	0	1
ACSL4	-0.361286	0.0491	1	0
KCNN2	0.359356	0.0489	1	0
PCBP4	0.418455	0.0497	0	0
TELO2	0.305242	0.0498	1	0
TBCCD1	-0.537919	0.0482	0	0
YPEL5	0.343213	0.0499	1	0
DUSP4	-0.470965	0.0496	0	0
MPHOSPH6	0.470084	0.0499	0	0
ANKRD42	0.586867	0.0488	0	1
RASGEF1B	-0.714325	0.0483	1	-1
INHBE	0.475295	0.0497	1	0
RNF145	-0.324103	0.0487	1	0
FAM167A	0.80376	0.0498	0	1
ZNF276	0.435434	0.0494	0	0
SSU72	-0.307989	0.0498	0	0
CHRNB2	-0.469932	0.0488	0	0
AQP5	1.25417	0.0486	0	1
LEFTY1	9.63958	3.19e-25	1	1
ACSL6	-0.852372	0.0496	0	-1
PROCA1	0.481435	0.0488	0	0
MRPL11	0.313426	0.0487	0	0
FAM132A	1.06847	0.0493	0	1
FAM150B	0.857293	0.0485	0	1
BAZ1A	0.400082	0.0498	0	0
SNORD104	1.12817	0.0499	0	1
AGER	0.580022	0.0489	0	0
TINCR	-1.07793	0.0498	0	-1
ARHGAP23	0.308347	0.0496	1	0
CSMD2	-0.333887	0.0502	0	0
ABCA5	1.12218	0.0502	0	0
PEA15	0.283605	0.0505	0	0
LRRTM1	0.886614	0.0503	1	0
LYRM7	-0.491711	0.0504	1	0
FAM127C	-0.416345	0.0502	0	0
AP001372.2	-0.920659	0.0503	0	0
VTI1A	-0.412928	0.0507	0	0
FILIP1	0.520348	0.0507	0	0
ARHGEF10L	0.308573	0.0528	1	0
TMEM131	-0.316341	0.053	1	0
OPHN1	-0.486656	0.0527	0	0
CAV2	1.05807	0.0515	0	0
ABI3	0.82485	0.0522	0	0
ZNF346	-0.403948	0.0521	0	0
CSPG5	0.482095	0.0514	1	0
C1orf54	0.550254	0.0532	0	0
TTLL5	-0.338596	0.052	0	0
PYROXD2	0.916281	0.0524	0	0
MASTL	-0.305892	0.0521	1	0
PLBD1	-0.590679	0.0528	0	0
KIAA0319	-0.815369	0.0527	0	0
RIPK1	0.33457	0.0532	1	0
RNF44	0.291005	0.0512	0	0
NSDHL	-0.304946	0.0511	0	0
TMEM132D	-0.458304	0.0519	1	0
CCSAP	-0.462039	0.0531	1	0
CNOT8	-0.326381	0.0521	1	0
NR2F6	0.306327	0.0525	0	0
MFSD8	0.520746	0.0527	0	0
PRPF18	0.721663	0.0528	1	0
CCDC110	-1.06939	0.0515	0	0
PCCA	-0.340204	0.053	1	0
SHISA3	0.530812	0.0526	1	0
CCDC172	-0.730174	0.0522	1	0
NOMO2	-0.48035	0.0521	0	0
TNFAIP2	0.601165	0.0511	1	0
VKORC1L1	-0.306343	0.0523	0	0
MIR302C	1.094	0.0527	0	0
TMSB4XP4	0.79344	0.052	0	0
S1PR2	-0.73317	0.0531	1	0
ZNF224	0.583701	0.0509	1	0
RP11-215G15.5	0.339703	0.0519	0	0
RP11-448A19.1	-0.958785	0.0529	0	0
PHTF2	-0.373789	0.0536	0	0
ARID3A	0.294342	0.0536	0	0
UBXN11	0.454091	0.0537	0	0
TRIM46	0.317494	0.0536	1	0
NKX3-1	-0.702281	0.0537	0	0
C3orf58	-0.337547	0.0537	1	0
ALG1L	0.562929	0.0537	0	0
ARHGEF19	0.302099	0.0538	1	0
TSPAN6	-0.261746	0.0798	0	0
DPM1	-0.180111	0.272	0	0
SCYL3	-0.00762202	0.975	1	0
C1orf112	0.144405	0.507	0	0
FUCA2	0.0141347	0.928	0	0
GCLC	-0.0162547	0.921	0	0
NFYA	-0.240835	0.144	1	0
STPG1	0.176985	0.447	0	0
NIPAL3	0.387198	0.096	0	0
LAS1L	-0.0651587	0.664	0	0
ENPP4	-0.365045	0.285	0	0
SEMA3F	0.000121484	0.999	0	0
ANKIB1	-0.0739043	0.639	0	0
CYP51A1	-0.0409634	0.895	0	0
KRIT1	0.0160277	0.933	0	0
RAD52	0.255995	0.346	0	0
BAD	-0.118258	0.635	0	0
LAP3	-0.317441	0.0611	0	0
CD99	0.283037	0.067	0	0
HECW1	0.00967816	0.968	1	0
MAD1L1	0.070182	0.687	0	0
LASP1	0.0793379	0.583	0	0
SNX11	-0.155774	0.376	0	0
M6PR	0.0675208	0.664	1	0
KLHL13	-0.200405	0.328	0	0
ICA1	-0.0412305	0.83	1	0
DBNDD1	0.242824	0.198	0	0
ALS2	-0.276137	0.0851	0	0
CASP10	-0.399729	0.229	0	0
CFLAR	0.209278	0.415	1	0
TFPI	0.521222	0.0984	0	0
NDUFAF7	0.240983	0.271	0	0
RBM5	0.136614	0.385	1	0
MTMR7	-0.206061	0.55	0	0
SLC7A2	-0.250999	0.213	0	0
ARF5	-0.011046	0.941	0	0
SARM1	-0.170073	0.477	0	0
POLDIP2	-0.0115708	0.941	0	0
PLXND1	0.112229	0.499	1	0
AK2	0.158172	0.31	0	0
FKBP4	-0.0826353	0.583	1	0
KDM1A	-0.04752	0.75	1	0
RBM6	0.0756147	0.636	0	0
RECQL	-0.150638	0.396	0	0
CCDC132	0.20342	0.52	0	0
ARHGAP33	0.317518	0.137	0	0
NDUFAB1	-0.0757503	0.657	1	0
SLC25A13	-0.123453	0.419	0	0
ST7	-0.00219299	0.992	0	0
CDC27	-0.11371	0.488	0	0
HCCS	0.150052	0.376	0	0
DVL2	-0.214398	0.199	1	0
UPF1	0.108844	0.474	0	0
SKAP2	-0.137396	0.697	1	0
SLC25A5	-0.0901659	0.485	0	0
CCDC109B	0.052745	0.82	0	0
POLR2J	0.133554	0.495	0	0
DHX33	0.048861	0.744	0	0
THSD7A	0.199848	0.654	0	0
LIG3	-0.174395	0.26	0	0
RPAP3	-0.137183	0.446	1	0
AC004381.6	0.166237	0.59	0	0
CIAPIN1	-0.0761551	0.629	0	0
SPPL2B	0.171894	0.284	0	0
FAM214B	0.192283	0.502	1	0
PRKAR2B	-0.180743	0.33	1	0
MSL3	0.0710916	0.683	0	0
CREBBP	-0.000502391	0.997	0	0
BZRAP1	0.158771	0.449	0	0
MPO	-0.0237273	0.962	0	0
GCFC2	0.100461	0.743	1	0
WDR54	0.0146972	0.933	0	0
CROT	-0.0227374	0.96	0	0
KMT2E	0.0437986	0.778	1	0
RHBDD2	-0.0651507	0.76	0	0
SOX8	0.6698	0.207	0	0
IBTK	-0.162998	0.373	0	0
ZNF195	0.151688	0.37	0	0
MYCBP2	-0.282854	0.126	1	0
FBXL3	-0.0112587	0.959	0	0
ITGAL	0.296412	0.665	0	0
PDK2	-0.0585487	0.77	0	0
ITGA3	0.295836	0.176	0	0
ZFX	0.02454	0.883	1	0
LAMP2	-0.115862	0.462	1	0
GGNBP2	0.148991	0.377	1	0
ITGA2B	0.541108	0.0584	0	0
GDE1	-0.0508306	0.75	1	0
C19orf60	0.364727	0.0653	0	0
OSBPL7	0.353458	0.186	0	0
TMEM98	-0.0450609	0.774	0	0
YBX2	0.0372885	0.852	0	0
MAP3K14	0.365337	0.0927	0	0
ABCC8	0.649873	0.175	0	0
SYNRG	-0.058941	0.71	1	0
TMEM132A	0.107705	0.534	0	0
AP2B1	-0.121201	0.398	0	0
TAC1	-0.163562	0.591	0	0
ZNF263	0.165511	0.285	0	0
CX3CL1	0.0510981	0.869	0	0
SPATA20	0.0988427	0.605	1	0
CACNA1G	0.400977	0.125	1	0
MAP3K9	0.0488614	0.753	1	0
RALA	0.041583	0.797	1	0
BAIAP2L1	-0.00328171	0.984	0	0
KDM7A	-0.0946605	0.669	0	0
ETV1	-0.0692925	0.656	1	0
AGK	0.108182	0.522	1	0
TTC22	-0.288067	0.598	0	0
CCL26	0.143019	0.663	0	0
FARP2	-0.112834	0.532	1	0
USH1C	-0.212159	0.686	1	0
GGCT	0.0815832	0.631	0	0
DBF4	-0.0222621	0.894	0	0
IFRD1	-0.0427734	0.809	1	0
COX10	-0.145212	0.434	0	0
GTF2IRD1	-0.151658	0.334	1	0
PAF1	0.0602621	0.708	0	0
VPS41	-0.0949497	0.576	1	0
ARHGAP44	0.0463287	0.803	0	0
ELAC2	-0.0904966	0.566	0	0
ARSD	0.327343	0.165	1	0
PNPLA4	-0.125708	0.483	1	0
ADIPOR2	-0.120394	0.463	1	0
PRSS21	-0.23644	0.586	0	0
MARK4	-0.0294635	0.857	0	0
PROM1	-0.0293149	0.849	0	0
CCDC124	-0.0425074	0.831	0	0
PAFAH1B1	-0.0767398	0.616	0	0
NOS2	0.0353921	0.932	0	0
DNAH9	-0.192202	0.621	0	0
KIAA0100	-0.267641	0.0678	1	0
GAS7	-0.0133466	0.94	0	0
TRAPPC6A	-0.0788083	0.724	0	0
MATK	0.0723011	0.847	0	0
CD79B	0.210494	0.514	0	0
SCN4A	-0.116811	0.537	0	0
RPUSD1	0.012329	0.937	0	0
LUC7L	-0.0429904	0.797	1	0
CACNA2D2	-0.193122	0.263	0	0
BAIAP3	0.417331	0.267	0	0
TSR3	0.0963225	0.604	0	0
PIGQ	0.167018	0.353	0	0
CRAMP1L	0.331933	0.101	0	0
TEAD3	0.254333	0.121	1	0
DNAJC11	0.0114377	0.939	0	0
MYLIP	-0.00890952	0.959	1	0
E2F2	-0.0577959	0.847	0	0
PSMB1	0.0314316	0.832	1	0
SYN1	-0.147057	0.429	1	0
JARID2	0.114118	0.408	1	0
CDKL5	-0.150312	0.416	0	0
CAMK1G	-0.827752	0.109	1	0
CDK11A	0.913163	0.0728	0	0
NADK	0.0149919	0.925	0	0
CYTH3	-0.172041	0.389	1	0
ADAM22	-0.186299	0.354	1	0
SYPL1	-0.050845	0.76	1	0
CYB561	0.120662	0.466	0	0
SPAG9	0.0452742	0.795	0	0
CELSR3	0.0480279	0.765	1	0
AASS	0.033696	0.821	1	0
PLEKHG6	0.131089	0.489	1	0
SS18L2	-0.0969108	0.61	1	0
MPND	0.281159	0.136	0	0
MGST1	-0.152979	0.315	1	0
CRY1	-0.155928	0.364	0	0
ST3GAL1	-0.0782761	0.763	1	0
IL32	0.342458	0.408	0	0
PKD1	0.31123	0.0863	0	0
MAPK8IP2	0.154714	0.603	0	0
MED24	-0.030322	0.839	0	0
RHOBTB2	-0.192714	0.303	0	0
HEATR5B	-0.196422	0.318	0	0
SEC62	0.13319	0.405	0	0
RPS20	-0.216217	0.126	0	0
CSDE1	-0.126946	0.337	0	0
UBE3C	-0.160506	0.305	1	0
REV3L	0.122297	0.64	1	0
TENM1	0.0779774	0.833	1	0
FAM76A	-0.124973	0.623	0	0
POMT2	0.080685	0.638	0	0
VTA1	0.0596833	0.708	1	0
MLXIPL	0.110945	0.597	0	0
BAZ1B	-0.0456782	0.766	0	0
RANBP9	-0.238235	0.164	1	0
ETV7	0.175026	0.831	0	0
SPRTN	0.26105	0.257	0	0
METTL13	-0.0261799	0.863	0	0
DYRK4	0.0396195	0.905	1	0
ZNF207	-0.0896306	0.534	0	0
UQCRC1	-0.0791952	0.594	1	0
STARD3NL	-0.177033	0.335	0	0
CD9	-0.14589	0.375	1	0
NCAPD2	-0.0608223	0.679	0	0
IFFO1	0.166805	0.549	0	0
PHF7	0.354062	0.33	0	0
SEMA3G	-0.294176	0.472	0	0
NISCH	0.0543895	0.714	0	0
FUZ	0.0259107	0.886	0	0
IDS	0.0446036	0.774	0	0
ZNF200	0.150404	0.482	0	0
CD4	-0.136167	0.657	0	0
LRRC23	-0.245951	0.601	0	0
HFE	-0.495231	0.422	0	0
SCMH1	-0.188237	0.334	1	0
FYN	0.0085875	0.954	0	0
TCEB3	0.0305778	0.839	0	0
LYPLA2	0.0314048	0.84	0	0
MRC2	0.236516	0.188	0	0
TSPAN9	0.201493	0.248	0	0
BTBD7	-0.0683157	0.714	0	0
APBA3	0.274149	0.169	0	0
MKS1	0.110914	0.607	0	0
ABHD5	-0.344181	0.153	0	0
KAL1	-0.137208	0.357	1	0
AKAP8L	-0.0557917	0.729	0	0
MBTD1	-0.0504072	0.779	0	0
UTP18	-0.0533617	0.755	0	0
RNF216	0.00365545	0.982	1	0
TTC19	0.0458833	0.767	0	0
PTBP1	-0.0318181	0.8	1	0
SYT7	0.126881	0.456	1	0
LARS2	-0.128385	0.409	0	0
PIK3C2A	-0.197397	0.272	1	0
PLAUR	0.236769	0.339	0	0
ANLN	0.0289523	0.86	1	0
WIZ	0.0250137	0.872	0	0
RABGAP1	-0.0803393	0.635	0	0
QPCTL	-0.271311	0.153	1	0
PPP5C	-0.0494185	0.742	0	0
CEP68	-0.000688633	0.997	0	0
MAP4K3	-0.195932	0.244	1	0
TMEM159	0.0462967	0.803	0	0
GABRA3	-0.223932	0.199	0	0
BRCA1	-0.164311	0.306	0	0
ERCC1	0.207955	0.239	0	0
SEMA3B	0.542144	0.12	0	0
MBTPS2	0.0369407	0.837	1	0
PRICKLE3	-0.144896	0.492	1	0
EXTL3	-0.0175054	0.906	1	0
ELOVL5	-0.171999	0.269	1	0
ALOX5	0.110545	0.835	0	0
CALCOCO1	-0.0513277	0.799	1	0
UBR7	-0.0864368	0.605	1	0
MAP4K5	0.0299997	0.867	1	0
EHD3	-0.202914	0.251	0	0
PSMC4	-0.142654	0.352	0	0
MAN2B2	-0.13781	0.527	0	0
SLC7A14	0.257269	0.557	0	0
CLDN11	-0.23311	0.53	0	0
SLC25A39	0.03689	0.809	1	0
MVP	0.0314948	0.911	0	0
NUB1	-0.0723484	0.662	0	0
PGM3	-0.0577222	0.726	0	0
RWDD2A	-0.0174761	0.961	1	0
CLK1	0.0537298	0.835	1	0
POLR3B	-0.179626	0.319	0	0
ANGEL1	-0.122867	0.467	1	0
RNF14	-0.120128	0.6	0	0
DNASE1L1	-0.151349	0.417	0	0
DDX11	0.120593	0.45	0	0
TACC3	0.120294	0.416	0	0
UFL1	-0.131852	0.542	0	0
POLA2	-0.0490704	0.759	0	0
ZC3H3	0.168843	0.31	1	0
CAPN1	0.00779524	0.959	1	0
ACPP	-0.36486	0.5	1	0
MDH1	0.00161516	0.992	1	0
SLC30A9	-0.148394	0.346	1	0
MTMR11	0.269987	0.352	0	0
COX15	-0.0560124	0.759	1	0
CCDC88C	0.0898761	0.563	1	0
YAF2	0.117567	0.762	0	0
ZMYND11	-0.0336471	0.85	0	0
WAS	0.108347	0.82	1	0
DPEP1	0.146277	0.623	0	0
BID	-0.0104914	0.956	0	0
MATR3	0.0120994	0.934	1	0
XYLT2	-0.0887312	0.614	0	0
STMN4	-0.127786	0.744	0	0
NUDCD3	0.00217747	0.988	0	0
CHDH	0.252056	0.238	0	0
IL20RA	-0.0230597	0.969	0	0
GLT8D1	0.169766	0.381	0	0
ATP2C1	-0.104196	0.524	1	0
SLC38A5	0.128892	0.444	0	0
MAGIX	-0.87668	0.117	1	0
RALBP1	-0.0686085	0.669	0	0
RUFY3	0.0904983	0.667	0	0
CNTN1	-0.230238	0.329	0	0
AGPS	-0.103801	0.54	0	0
CXorf56	0.27204	0.105	0	0
ATP1A2	0.0727113	0.629	0	0
TTC27	-0.149477	0.411	0	0
ZNF582	0.340562	0.244	0	0
PHLDB1	0.133485	0.389	0	0
PRDM11	0.118983	0.703	1	0
SYT13	-0.213162	0.294	0	0
CD74	0.192535	0.265	0	0
ZRANB1	0.0325087	0.867	0	0
NCDN	-0.0317969	0.843	1	0
GPR124	-0.0684373	0.817	0	0
ZFP64	-0.0954231	0.545	0	0
MNAT1	0.225632	0.368	1	0
SAMD4A	0.428399	0.0847	0	0
RUNX3	-0.0410972	0.922	0	0
MRE11A	-0.0637308	0.747	1	0
PLEKHB1	-0.150098	0.483	0	0
SERPINB1	0.0970528	0.651	1	0
SPAST	0.127142	0.541	1	0
NRXN3	-0.353472	0.247	0	0
OSBPL5	-0.0144113	0.95	0	0
AQR	-0.113622	0.455	0	0
CPS1	-0.479797	0.174	0	0
FHL1	-0.0726728	0.636	1	0
RTFDC1	0.118422	0.476	1	0
NLRP2	-0.069731	0.63	0	0
SLC45A4	-0.0114527	0.946	0	0
RNF10	-0.0279164	0.85	0	0
ZNF839	0.00723127	0.978	1	0
ZDHHC6	0.0116882	0.95	0	0
GRAMD1B	-0.134186	0.489	1	0
RNH1	0.170752	0.31	1	0
NDUFS1	-0.0644188	0.694	0	0
RB1CC1	0.057887	0.713	1	0
ERP44	-0.100779	0.56	0	0
ALAS1	-0.127902	0.471	0	0
AKAP11	-0.0603592	0.711	0	0
GLRX2	-0.250742	0.49	0	0
SNAPC1	-0.309452	0.364	1	0
DERA	0.0275021	0.892	1	0
STRAP	-0.0560697	0.706	0	0
DEF6	0.283649	0.4	0	0
GCLM	-0.158807	0.405	0	0
UBR2	-0.0816132	0.647	0	0
EHD2	0.0492363	0.808	0	0
DEPDC1	0.187837	0.361	0	0
CCDC28A	0.290851	0.323	0	0
RRAGD	0.214271	0.293	0	0
HSF2	0.0639991	0.763	0	0
HSD17B6	-0.0604002	0.888	0	0
NR1H3	-0.0947618	0.705	0	0
NCAPH2	0.247758	0.11	1	0
TOMM34	-0.0362785	0.825	1	0
SEC63	-0.029206	0.857	0	0
KPNA6	-0.0988544	0.528	0	0
VIM	-0.0926654	0.524	1	0
RTEL1-TNFRSF6B	0.0897436	0.85	0	0
FAS	0.260337	0.553	0	0
RNASET2	-0.389775	0.304	0	0
CD44	0.150843	0.597	1	0
KCNG1	-0.021019	0.914	1	0
AGPAT4	-0.113947	0.476	0	0
BTN3A1	-0.0707476	0.866	0	0
MIPEP	-0.303008	0.173	0	0
PRKCH	0.248037	0.363	0	0
IFNGR1	0.0885307	0.627	1	0
B4GALT7	0.126608	0.52	1	0
SH2D2A	0.0629411	0.864	0	0
VRK2	-0.261704	0.263	0	0
TNFRSF1B	-0.167996	0.657	0	0
VEZT	-0.0749844	0.644	0	0
POU2F2	0.109015	0.642	1	0
BRD9	-0.0040253	0.98	0	0
SNX1	-0.148374	0.347	0	0
ARNTL2	-0.0395912	0.864	0	0
BCLAF1	0.0287143	0.843	0	0
SLC39A9	0.0365268	0.814	0	0
ANK1	0.0115282	0.951	0	0
TFB1M	-0.129695	0.611	0	0
RABEP1	-0.268822	0.104	0	0
HMGB3	0.183098	0.216	1	0
NUP160	-0.179324	0.263	1	0
BAK1	-0.13898	0.389	0	0
IKZF2	-0.11809	0.795	1	0
GRN	0.123672	0.442	0	0
FAM13B	0.225604	0.227	0	0
ARHGAP31	-0.0428083	0.841	1	0
CENPQ	0.122244	0.631	0	0
SARS	0.00866266	0.956	1	0
RANBP3	-0.0391759	0.796	0	0
ARID4A	-0.0214042	0.931	0	0
TSSC1	0.0693104	0.695	0	0
PNPLA6	0.0735814	0.632	0	0
IFT88	0.0497744	0.892	0	0
ALG1	0.207753	0.214	0	0
ZCCHC8	0.196703	0.266	0	0
ABCF2	-0.263336	0.0846	0	0
CHPF2	0.0953354	0.571	1	0
FUT8	-0.330815	0.0616	1	0
UBA6	-0.155699	0.374	1	0
GAB2	-0.0888202	0.715	0	0
ATP6V0A1	-0.279026	0.101	0	0
PIAS1	-0.137277	0.447	0	0
SLC4A7	-0.347127	0.14	1	0
APBA2	-0.0380548	0.828	0	0
UHRF1	0.271624	0.0878	0	0
MAP2K3	-0.17274	0.3	1	0
TMSB10	-0.171218	0.237	1	0
ASTE1	0.0607649	0.807	0	0
RNF19A	-0.168163	0.434	1	0
PEX3	0.0130941	0.962	0	0
GABARAPL2	-0.17038	0.356	1	0
SH3YL1	-0.11381	0.625	0	0
FAM136A	0.0443733	0.781	0	0
VCL	-0.00238038	0.985	1	0
DEPDC1B	-0.137072	0.401	0	0
DAPK2	-0.457156	0.354	0	0
NSMAF	0.122073	0.493	0	0
ADSS	0.0445042	0.778	1	0
TIMP2	-0.133791	0.431	0	0
RFC1	-0.162508	0.297	0	0
TBC1D23	-0.0613754	0.739	0	0
CUL3	0.0681091	0.686	0	0
CYP46A1	0.0824288	0.859	0	0
ZZZ3	0.0251321	0.872	1	0
USP2	0.221613	0.357	0	0
TUBG2	-0.0625695	0.771	1	0
FLT4	0.0405475	0.856	0	0
NSUN2	-0.037544	0.809	0	0
FBXO42	-0.225183	0.173	0	0
MFAP3	-0.0594772	0.733	1	0
MRI1	-0.0335239	0.881	0	0
METTL1	0.247188	0.18	0	0
AGA	-0.0949876	0.717	1	0
PI4K2B	0.0189765	0.928	0	0
BOD1L1	0.143435	0.361	1	0
MAT2B	-0.234331	0.138	1	0
EDC4	0.0343477	0.82	0	0
TRIO	0.080402	0.592	1	0
VCAN	0.0813166	0.566	1	0
CLEC16A	-0.188439	0.307	1	0
CDH1	-0.0282273	0.835	1	0
SKIV2L2	-0.0585779	0.722	0	0
DNAH5	0.142451	0.753	0	0
ZFYVE16	-0.386266	0.08	0	0
FAM65A	-0.0967013	0.751	0	0
RAI14	0.0289808	0.848	1	0
PNKP	0.271261	0.0899	0	0
BEST2	-0.0498811	0.93	0	0
PHLPP2	-0.121992	0.512	1	0
SPDL1	-0.165503	0.327	0	0
STAU2	-0.150908	0.36	0	0
PQLC2	0.105469	0.591	0	0
CTNS	0.248622	0.219	0	0
RTN4R	-0.0415406	0.813	1	0
PHF23	0.283018	0.0772	0	0
CDH10	-0.230374	0.676	1	0
INPP4A	0.0634132	0.683	0	0
PSMA4	0.0180912	0.911	1	0
MYO16	0.116727	0.821	1	0
LSG1	-0.0818171	0.6	0	0
PARP3	-0.14991	0.735	0	0
TNC	-0.300417	0.169	0	0
THAP3	-0.380241	0.0749	1	0
FAM65C	0.200222	0.618	1	0
TDP1	0.0402656	0.799	0	0
AIFM2	0.153573	0.443	0	0
SPATA7	-0.42097	0.181	1	0
MED17	-0.0440839	0.808	1	0
RETSAT	-0.300628	0.167	1	0
CAPG	0.0727412	0.662	0	0
AP2S1	0.0351842	0.831	1	0
DCUN1D1	0.0982844	0.58	1	0
ZIC2	-0.166651	0.267	1	0
TRIT1	0.0367599	0.843	1	0
CUL7	0.0405267	0.804	0	0
CTNNA1	-0.050374	0.695	0	0
PHKA2	-0.0766171	0.614	0	0
CNTLN	-0.04718	0.81	0	0
EPHA3	0.706663	0.102	0	0
HSPA5	-0.116332	0.379	0	0
DSG2	-0.175832	0.239	0	0
GEMIN8	-0.0261433	0.879	0	0
OFD1	0.131692	0.399	0	0
GPM6B	-0.0049344	0.974	1	0
PREX2	0.0453666	0.788	1	0
WDR37	-0.334431	0.0843	1	0
YTHDC2	-0.199431	0.33	1	0
CTPS2	-0.200014	0.193	0	0
ATP6V1H	-0.212087	0.223	0	0
POLR2B	-0.0207709	0.896	0	0
FAM214A	0.074045	0.804	1	0
TPR	-0.0873917	0.594	0	0
KIAA0556	-0.275146	0.124	0	0
DTNBP1	-0.017895	0.943	1	0
XK	0.333725	0.244	0	0
ANO2	-0.668996	0.11	1	0
C12orf4	0.215766	0.341	0	0
SCML1	-0.388998	0.223	1	0
WWC3	-0.173054	0.267	0	0
ARHGAP6	-0.643247	0.26	0	0
MAP4	-0.0930287	0.495	1	0
GOPC	0.0298001	0.874	0	0
USP28	-0.0283137	0.864	1	0
HDAC9	-0.0338359	0.856	0	0
TSPAN17	-0.00132871	0.993	0	0
NOP16	-0.0417084	0.79	0	0
CC2D2A	-0.272772	0.191	0	0
RRM2B	-0.204275	0.251	0	0
ZNF800	-0.0229519	0.945	0	0
SNX29	-0.203288	0.323	1	0
LMO3	0.325173	0.465	1	0
MRPS10	-0.160737	0.383	1	0
GUCA1A	-0.0632834	0.81	0	0
RSF1	0.0350402	0.825	1	0
VPS13D	-0.254793	0.122	1	0
CELF2	-0.185329	0.254	1	0
FAM120A	0.131062	0.406	0	0
R3HDM1	-0.189988	0.233	0	0
COL9A2	0.669233	0.12	0	0
KITLG	-0.280898	0.307	1	0
ERCC8	-0.139868	0.574	0	0
ADAMTS6	-0.544951	0.256	1	0
H6PD	-0.0797741	0.679	0	0
VAMP3	0.0731398	0.681	0	0
PER3	-0.454027	0.163	1	0
EPN3	-0.746695	0.0607	0	0
LTBP1	-0.294834	0.0599	1	0
RCN1	0.0913053	0.546	1	0
ELN	0.304776	0.233	0	0
RFC2	-0.0439695	0.783	1	0
ARID1B	-0.126641	0.414	1	0
CLPTM1L	-0.0336811	0.826	0	0
NEDD4L	0.0888583	0.563	0	0
PPP1R3F	-0.424377	0.0836	0	0
HEXB	0.0436074	0.799	0	0
PTCD2	-0.0593162	0.835	0	0
KIAA2022	-0.533943	0.169	0	0
JKAMP	0.0274051	0.887	1	0
DKK3	0.180889	0.333	0	0
ARHGEF5	-0.261334	0.336	0	0
MCUR1	0.148097	0.383	1	0
LIMA1	0.093632	0.585	0	0
LETMD1	0.140815	0.547	0	0
SLC4A8	-0.211798	0.287	0	0
LAMC3	-0.0905242	0.605	0	0
MAPK9	-0.115399	0.476	1	0
COL23A1	0.150224	0.638	1	0
BCAR1	0.254145	0.159	1	0
FAM160A2	0.278386	0.118	0	0
HERPUD1	-0.144377	0.475	1	0
RAD51	-0.077958	0.654	1	0
POLQ	-0.125527	0.523	0	0
PIK3CB	-0.0991301	0.574	1	0
CYBA	0.316916	0.0912	0	0
THOC3	0.0902091	0.67	0	0
HEBP2	-0.217319	0.252	0	0
MPHOSPH9	-0.185084	0.33	0	0
PLEKHA5	0.015493	0.931	0	0
PRSS8	0.255902	0.145	0	0
SIKE1	-0.0719022	0.668	0	0
RRP12	-0.0719129	0.643	0	0
FNIP2	-0.0951136	0.64	0	0
TTC17	0.0586261	0.709	1	0
FSTL4	0.0979753	0.797	0	0
FOXN3	-0.182271	0.284	1	0
AKR7A2	-0.185864	0.373	0	0
MRTO4	0.110731	0.463	0	0
NNAT	-0.011149	0.941	0	0
USE1	0.336857	0.213	1	0
MCF2L2	0.394021	0.285	1	0
LAMA3	-0.360109	0.607	0	0
AP5M1	-0.0801436	0.641	0	0
ANAPC4	0.0729983	0.697	1	0
KCNQ1	-0.36604	0.445	0	0
TRAPPC3	0.0252995	0.877	0	0
THRAP3	0.0639812	0.642	1	0
PHPT1	-0.107776	0.603	0	0
ENTPD2	0.617173	0.336	0	0
ARID4B	0.0751972	0.65	0	0
OPN3	-0.225658	0.25	0	0
SDCCAG8	0.150968	0.439	0	0
PTPRN	0.310182	0.11	0	0
KIF1B	-0.150762	0.321	1	0
TBC1D22A	-0.0513826	0.77	0	0
SYNE2	0.064689	0.709	1	0
PLEKHH1	-0.141739	0.382	0	0
ATP9A	0.0888332	0.676	0	0
FAM168A	-0.220468	0.165	0	0
RELT	0.204846	0.396	0	0
GALC	0.258037	0.346	0	0
NOP58	0.0535612	0.72	1	0
SZRD1	0.0202827	0.893	1	0
KCNH2	0.109334	0.568	1	0
CUL1	-0.0702721	0.644	0	0
FAM114A2	0.187734	0.463	0	0
CYFIP2	-0.252425	0.0893	0	0
TAB2	0.152322	0.333	1	0
GINM1	0.0762324	0.763	0	0
EIF2AK2	0.0136352	0.938	0	0
USP36	0.184657	0.246	1	0
KMT2C	-0.153165	0.37	0	0
MCOLN3	0.573425	0.0637	0	0
PUM2	-0.184889	0.252	1	0
MRPL43	0.0403797	0.804	0	0
C4orf27	-0.165096	0.392	0	0
ZFR	-0.0978366	0.51	0	0
ZNF280C	0.246722	0.249	1	0
NPFFR2	0.626321	0.302	0	0
PHF21B	-0.0329872	0.861	1	0
TRAF1	0.177161	0.539	0	0
RC3H2	0.0898562	0.579	1	0
PCGF2	0.100391	0.539	1	0
IL17RB	-0.00632628	0.987	0	0
TRAF3IP2	0.435774	0.0953	0	0
GYG2	-0.0904067	0.552	0	0
SOAT1	-0.259877	0.315	0	0
PKP2	0.113305	0.558	1	0
F7	0.588488	0.167	0	0
GDI2	-0.0468527	0.745	0	0
ATG5	-0.145892	0.385	1	0
PITHD1	0.115153	0.458	1	0
MTA3	0.0382119	0.8	0	0
USP13	-0.0171159	0.916	0	0
ATP11B	0.0190675	0.923	0	0
LAMC2	0.00184262	0.992	0	0
CDK14	-0.203272	0.285	0	0
SEC61A1	-0.0383719	0.789	0	0
PPP1R12A	-0.110476	0.462	1	0
RASGRF1	-0.303875	0.491	1	0
POLR3E	0.0162458	0.913	0	0
ATP2B4	-0.0709952	0.635	1	0
ZC3H11A	0.0328448	0.835	0	0
RIOK2	0.0660782	0.708	0	0
YIPF1	-0.00643323	0.971	0	0
NDC1	-0.113949	0.481	0	0
DGKG	-0.373191	0.522	0	0
FLYWCH1	0.201734	0.269	1	0
UNKL	-0.0483485	0.764	1	0
PARP12	0.230522	0.349	0	0
ALDH18A1	-0.027299	0.854	0	0
TARBP1	-0.23378	0.178	1	0
PET112	-0.119596	0.528	0	0
MXD1	0.349511	0.338	0	0
CDK17	0.315618	0.0988	0	0
DNAJC25	0.0681698	0.84	1	0
SLC2A3	0.109503	0.416	1	0
PSD	0.298253	0.315	0	0
CTDP1	-0.0782169	0.644	0	0
YBX3	0.0170041	0.915	0	0
STYK1	-0.791865	0.156	1	0
WNK1	-0.158227	0.292	1	0
CCAR1	-0.154489	0.354	0	0
OGFR	0.165521	0.343	0	0
PIGV	-0.248984	0.415	1	0
PTPRU	-0.0752856	0.643	1	0
SNRNP40	-0.110158	0.481	0	0
COL11A1	0.0547115	0.734	0	0
QSER1	0.0279298	0.85	1	0
MPC1	-0.301653	0.284	1	0
ACAA1	-0.0395378	0.838	1	0
BCAT1	-0.0672946	0.616	1	0
LZTS1	0.137058	0.531	1	0
SPAG4	0.07785	0.828	0	0
NCKAP1	-0.145511	0.352	0	0
MRPS35	0.00517509	0.974	1	0
GUCY1B3	0.288475	0.606	0	0
SFSWAP	0.0623386	0.697	1	0
TNK2	0.220673	0.273	0	0
MON2	-0.171473	0.372	0	0
CDH3	-0.0287858	0.849	1	0
GPBP1	-0.0899678	0.56	1	0
DGAT2	0.127851	0.745	0	0
ZNF112	0.00922725	0.98	0	0
CS	-0.098569	0.509	0	0
ELMO2	-0.0533698	0.745	1	0
WAPAL	-0.00240094	0.987	1	0
VMP1	0.0266122	0.87	0	0
APPBP2	-0.136684	0.505	0	0
POLD1	0.185092	0.233	1	0
SEZ6	-0.136174	0.564	1	0
EIF4B	-0.0318071	0.819	1	0
GLTSCR1	0.264616	0.146	1	0
SPHK2	-0.0364735	0.817	0	0
RPL18	-0.0727771	0.598	0	0
CA11	0.167872	0.295	1	0
ISOC2	-0.000310271	0.998	0	0
U2AF2	-0.0175451	0.896	0	0
EPN1	0.00259295	0.987	0	0
MED29	-0.0240337	0.902	0	0
AHRR	-0.308043	0.363	0	0
ZNF275	-0.000783524	0.996	1	0
MTMR1	-0.0292528	0.852	0	0
GPC1	0.122279	0.526	0	0
ADCK1	-0.223369	0.264	0	0
HAGH	-0.126621	0.603	0	0
RNF4	0.0475069	0.756	0	0
CASP8	0.0890679	0.77	0	0
LIMCH1	-0.211367	0.509	1	0
ASUN	0.00858563	0.961	0	0
TM7SF3	-0.0193059	0.909	1	0
SPA17	0.115008	0.731	0	0
ST3GAL6	-0.149621	0.688	0	0
ATP2C2	-0.187452	0.551	1	0
NGFR	0.196246	0.26	1	0
CDON	-0.0449805	0.803	1	0
TAF2	-0.126923	0.458	1	0
HIPK2	-0.289055	0.071	0	0
TNPO3	-0.0555869	0.708	1	0
RFXANK	-0.0679404	0.694	0	0
TMEM161A	0.203082	0.233	1	0
LPAR2	0.024254	0.894	0	0
CTSA	0.11849	0.489	0	0
SUGP2	0.121627	0.421	0	0
SLC12A2	-0.122763	0.527	0	0
SNX24	0.182473	0.452	0	0
EYA2	-0.410724	0.392	1	0
CNN2	-0.0406475	0.794	1	0
ABCA7	-0.00687907	0.973	0	0
SNCAIP	-0.34959	0.306	1	0
DDX20	0.000681931	0.997	1	0
BTBD1	0.114475	0.505	0	0
FAR2	-0.0413704	0.814	1	0
SBNO2	0.134436	0.416	0	0
PMS1	-0.0828764	0.713	0	0
HMG20B	0.157454	0.318	0	0
CALCRL	-0.648847	0.0608	1	0
TAF11	-0.073428	0.69	0	0
ANKS1A	-0.098377	0.528	0	0
AP3D1	-0.0279652	0.835	0	0
ZNF76	-0.103305	0.544	0	0
SLC9A3R2	0.360641	0.254	1	0
NTHL1	0.0667431	0.711	0	0
UHRF1BP1	0.0894274	0.634	0	0
GNAI3	-0.202902	0.176	0	0
IPO5	-0.124043	0.356	0	0
OAT	-0.0397518	0.794	1	0
WDR3	-0.134722	0.405	0	0
PKN2	0.162979	0.343	1	0
WDR18	-0.0550006	0.75	0	0
TRAM2	0.0637123	0.684	0	0
NTN1	0.141132	0.519	1	0
MCM10	-0.0541275	0.74	1	0
DGKA	0.189068	0.516	0	0
ERBB3	0.172696	0.28	0	0
KARS	-0.021963	0.882	0	0
ADAT1	-0.0246815	0.897	0	0
PDIA5	-0.0488676	0.804	1	0
TBC1D22B	0.0207033	0.917	0	0
NDUFB4	-0.17483	0.354	0	0
SPEN	0.0854054	0.565	1	0
MYLK	-0.303929	0.16	0	0
ZC3H15	0.019272	0.905	0	0
MAP2K4	0.0868716	0.604	1	0
TMEM206	-0.0795814	0.684	1	0
SNAP91	0.139125	0.799	0	0
SLK	0.0673155	0.679	0	0
CYB5R4	-0.0375323	0.862	0	0
COL17A1	-0.101729	0.75	0	0
GSTO2	0.441713	0.145	1	0
SEC61A2	-0.196699	0.416	0	0
PRKCQ	0.124836	0.53	0	0
TLE2	0.246611	0.343	0	0
ASB1	-0.0344063	0.825	0	0
FAM107B	-0.178266	0.307	0	0
ME1	0.298474	0.174	0	0
TBC1D1	-0.153898	0.325	0	0
CDK13	-0.109227	0.495	0	0
MTHFD2	0.0990917	0.501	1	0
SLC9A7	0.157527	0.403	0	0
FOXJ2	-0.0325618	0.863	0	0
YBX1	-0.165673	0.194	1	0
PDE4A	0.43283	0.104	1	0
PPP2R5A	-0.167775	0.323	0	0
CTNNA2	-0.0429027	0.817	1	0
ELAVL1	-0.222434	0.137	0	0
TIE1	0.00609063	0.987	1	0
DIP2B	-0.19742	0.218	0	0
SMARCD1	-0.0424719	0.775	0	0
KDM4A	-0.0742383	0.616	1	0
NFYC	0.105774	0.562	1	0
NGEF	0.482404	0.111	0	0
ASPM	-0.0538446	0.724	0	0
ELOVL1	0.0130941	0.947	0	0
ZNRD1	-0.0365234	0.865	1	0
MPPED2	-0.350838	0.253	0	0
ZBTB11	-0.315071	0.141	0	0
ATXN3	0.0699012	0.747	0	0
GOLGA5	0.00136755	0.994	0	0
FGFR2	0.191045	0.208	1	0
LRRC40	0.0205469	0.908	0	0
ISOC1	-0.149252	0.44	0	0
EML1	-0.0979179	0.549	1	0
TRMT11	0.253877	0.253	1	0
THUMPD1	0.0125093	0.935	0	0
MSANTD3	-0.055832	0.775	0	0
KIF26A	0.229659	0.128	0	0
ARFGEF1	-0.0986761	0.527	0	0
ZFAT	-0.0214793	0.922	1	0
MTFR1	-0.271031	0.179	1	0
STAG3	-0.0347761	0.919	0	0
FECH	-0.169417	0.452	0	0
MYO9A	-0.0539687	0.785	0	0
PFKP	0.0303087	0.838	1	0
KLF6	0.0873565	0.615	1	0
PPAP2A	-0.0175217	0.919	1	0
NEO1	-0.110428	0.494	0	0
TRAM1	-0.000910354	0.995	1	0
PHKA1	0.109503	0.571	0	0
TNFRSF1A	0.0435608	0.809	1	0
CACNB1	0.353731	0.127	0	0
EVI5	-0.0620264	0.826	0	0
STOML1	-0.128808	0.689	1	0
PKM	0.173949	0.217	0	0
DHX29	-0.0927152	0.559	1	0
DNTTIP2	-0.187473	0.266	1	0
METTL22	0.178436	0.346	0	0
TP53BP1	0.0342947	0.83	0	0
TRO	-0.0476202	0.754	1	0
RRP15	0.0711998	0.659	1	0
RHOA	0.0258765	0.849	0	0
DHX8	-0.135817	0.367	1	0
PRKCZ	-0.150927	0.335	0	0
IARS2	-0.139592	0.378	0	0
SYT1	-0.323447	0.0789	0	0
NAV3	-0.0987152	0.797	0	0
IDH3G	-0.0997061	0.534	0	0
ROGDI	-0.139381	0.48	0	0
ATP2B3	0.860415	0.117	0	0
ROCK1	-0.162803	0.317	0	0
CBFB	-0.177037	0.339	0	0
PDK3	-0.196941	0.268	0	0
HYAL2	0.0871996	0.649	0	0
HDAC4	0.16015	0.354	0	0
RASSF1	0.037256	0.847	1	0
IFI35	0.220903	0.648	0	0
HEATR6	-0.0765223	0.658	0	0
COASY	0.0414326	0.792	0	0
PLEKHH3	0.358446	0.0649	0	0
MEF2A	-0.0931187	0.621	0	0
OTUD5	0.202215	0.191	0	0
TFE3	0.0621356	0.653	1	0
TBC1D25	0.0596919	0.732	0	0
GPKOW	0.0358675	0.826	0	0
GRIPAP1	0.163226	0.281	0	0
FTSJ1	0.0505188	0.738	0	0
PRR11	0.12755	0.45	0	0
REEP1	-0.336951	0.56	0	0
ATP11A	0.0306553	0.845	1	0
POLR1A	0.0733225	0.627	0	0
LAPTM4A	-0.162178	0.291	0	0
TTC7A	-0.17668	0.344	0	0
IP6K2	0.0945189	0.547	1	0
SRBD1	0.0548559	0.788	0	0
CYFIP1	-0.0800228	0.599	1	0
KIF2A	0.0442951	0.784	0	0
PSME4	-0.231837	0.128	1	0
IFT80	0.138798	0.639	1	0
SIRT2	-0.25253	0.339	0	0
ERLEC1	-0.0278096	0.899	1	0
PPP2R5B	-0.185546	0.476	1	0
PYGM	0.0123707	0.952	0	0
MAST4	0.116217	0.642	1	0
SDK2	0.0366069	0.84	0	0
NUP133	-0.128651	0.408	1	0
NUCKS1	-0.144115	0.256	1	0
VPS35	-0.151131	0.342	0	0
DNAJA2	0.0181373	0.914	1	0
KCNAB2	-0.189247	0.341	0	0
GAL	0.130039	0.539	1	0
FUNDC1	-0.139527	0.519	0	0
MAOB	-0.383234	0.366	0	0
RORA	-0.316957	0.133	0	0
TGFBR3	-0.150853	0.6	0	0
KIAA1107	-0.697896	0.174	0	0
ATP1B3	-0.0585976	0.7	1	0
NEDD4	-0.248073	0.375	0	0
PIGB	0.0485651	0.897	0	0
MAPK6	-0.0419005	0.79	0	0
GNB5	-0.0509707	0.775	0	0
RAB27A	0.548096	0.169	1	0
CECR5	0.098776	0.519	0	0
UFD1L	-0.0922371	0.57	0	0
LRP6	-0.0489755	0.767	1	0
GUCY2C	0.299123	0.588	0	0
PHRF1	0.245565	0.112	0	0
IKBKAP	-0.0203276	0.901	0	0
NUCB2	-0.0356436	0.871	0	0
PFN2	-0.0225604	0.881	0	0
PTPN3	-0.362961	0.256	0	0
SPTB	0.199659	0.451	0	0
SLC44A1	-0.067376	0.671	1	0
TMEM260	-0.252026	0.297	0	0
SMG6	-0.133082	0.396	0	0
EXOC5	-0.106145	0.52	0	0
CLTCL1	-0.189321	0.302	0	0
FSTL3	0.382867	0.228	1	0
DGCR2	-0.103358	0.503	0	0
RNF126	0.197583	0.261	0	0
ZXDC	-0.0852653	0.624	1	0
JMJD6	-0.152869	0.432	0	0
POLB	-0.202501	0.288	0	0
WIPI1	-0.073189	0.793	1	0
GBA2	-0.198579	0.197	0	0
NDST1	0.0069009	0.962	0	0
ASNS	0.101215	0.528	0	0
AP3M2	0.0015033	0.994	1	0
PABPC1	-0.0836116	0.503	0	0
TESK2	-0.153996	0.565	0	0
C16orf80	-0.127902	0.473	1	0
CSNK2A2	0.0179924	0.904	0	0
PTPN21	0.147924	0.404	0	0
EIF2B3	0.0545972	0.773	1	0
TCOF1	-0.0738055	0.582	0	0
CDC42	0.0475011	0.753	0	0
OSBPL3	-0.0686806	0.776	0	0
EPHA8	0.187044	0.497	0	0
RAD18	0.22743	0.209	1	0
ATP2B1	-0.226787	0.233	1	0
NCK2	-0.070468	0.66	0	0
MAP4K4	-0.0755577	0.617	1	0
MGAT4A	-0.462599	0.214	1	0
RPL31	0.203599	0.122	0	0
WDR1	-0.0661992	0.646	1	0
SNX13	-0.0679074	0.709	1	0
ARHGAP10	0.355202	0.219	1	0
RPS6KA2	-0.0370761	0.833	0	0
ING3	0.294575	0.18	0	0
VASH1	-0.0577362	0.781	1	0
LMCD1	-0.0665549	0.721	1	0
WBSCR22	0.0413783	0.794	0	0
SEL1L	0.116561	0.503	1	0
TRIP13	0.115428	0.462	1	0
ATP6AP1	-0.0849634	0.59	0	0
TCF3	0.0608133	0.673	1	0
TRIB2	-0.11608	0.466	1	0
DAZAP1	0.0191934	0.893	0	0
MBD3	0.215925	0.194	1	0
HLTF	-0.0793246	0.611	0	0
FAM50A	-0.0683425	0.662	0	0
FAM3A	-0.0524748	0.763	0	0
CPSF1	0.0781108	0.609	0	0
CYBRD1	0.537439	0.275	0	0
PDCD2	0.00401553	0.98	1	0
SLC6A15	0.428664	0.309	1	0
RDH11	-0.0671888	0.666	1	0
PRKACA	-0.0909753	0.575	1	0
LPHN1	0.123292	0.393	0	0
ACTN1	-0.00608631	0.962	1	0
ZFYVE26	-0.184367	0.24	0	0
RPS6KA6	-0.0341186	0.874	0	0
EPN2	-0.00247441	0.989	0	0
PTPN18	0.142013	0.571	1	0
LIMS2	0.0889576	0.792	0	0
SPEG	0.276356	0.126	0	0
LNX1	0.0389517	0.901	0	0
ALDH3A2	0.031396	0.845	0	0
TFRC	-0.172341	0.341	0	0
SREBF1	0.181459	0.263	1	0
TRPC5	-0.771549	0.179	0	0
AFF4	-0.0139886	0.927	1	0
UBE2D1	-0.04992	0.8	0	0
MPP5	0.214723	0.245	0	0
RHOBTB1	-0.219953	0.378	1	0
SMC1A	-0.0807113	0.56	0	0
HSD17B10	-0.0695174	0.66	0	0
MARK2	0.0768184	0.641	0	0
HMMR	-0.15971	0.319	0	0
CHFR	0.104626	0.509	0	0
TRHDE	0.136444	0.807	0	0
P4HA2	0.203665	0.407	0	0
NFATC3	-0.140752	0.432	0	0
TRNT1	0.2779	0.162	0	0
ACADVL	0.210711	0.186	0	0
STK10	-0.0120334	0.94	0	0
FBXW11	0.147002	0.359	1	0
ACAP1	-0.0784144	0.659	0	0
CRMP1	-0.0158465	0.915	0	0
EVC	-0.00593229	0.98	1	0
DERL2	0.252175	0.169	1	0
MRVI1	-0.174428	0.561	0	0
TMEM38A	-0.287784	0.368	0	0
AP1M1	-0.280093	0.0841	0	0
PVR	0.06869	0.732	0	0
IKBKG	-0.0672159	0.773	0	0
XRCC1	0.0219171	0.896	0	0
SCARB1	-0.0315884	0.847	0	0
MCM2	-0.131741	0.362	1	0
PANX2	0.3176	0.32	0	0
SELO	0.188987	0.293	0	0
LLGL2	0.00542553	0.973	0	0
PDE8A	0.177119	0.555	1	0
CLCN4	-0.192107	0.235	0	0
NLE1	-0.0611685	0.697	0	0
SDHA	-0.139777	0.351	0	0
SMARCE1	-0.148201	0.356	0	0
GSDMB	0.10204	0.762	0	0
KDM5A	0.0597497	0.704	1	0
ADAM11	0.198748	0.491	0	0
PPP2R3A	-0.192875	0.324	1	0
FERMT2	0.142843	0.336	1	0
IGF2BP2	-0.0689439	0.644	1	0
MAP3K13	-0.0157963	0.96	0	0
ST6GAL1	0.049547	0.739	1	0
FRY	-0.138853	0.519	0	0
PICALM	-0.0466153	0.759	1	0
NSF	-0.190185	0.357	0	0
GLI2	0.194079	0.22	1	0
CLASP1	-0.136175	0.381	1	0
MRPS34	0.0299401	0.85	0	0
CLNS1A	-0.104263	0.504	1	0
PPP2R2C	-0.0727951	0.771	0	0
TEAD2	0.0200439	0.893	1	0
EED	0.0270375	0.902	1	0
SNCB	-0.0619098	0.787	0	0
TSG101	0.127108	0.46	1	0
C17orf85	0.118477	0.502	1	0
ATP2A3	0.30435	0.0944	0	0
CA12	-0.128126	0.668	1	0
BCS1L	0.198023	0.314	0	0
DPP8	0.0536854	0.764	0	0
SLC24A1	-0.0439366	0.89	0	0
ZNF532	0.25528	0.0765	1	0
SCARF1	0.680709	0.0978	0	0
LMAN1	-0.224235	0.147	1	0
PTPLAD1	-0.0395207	0.789	0	0
IPCEF1	0.472139	0.452	0	0
ZZEF1	0.0285177	0.854	0	0
ENO1	0.0452738	0.698	1	0
SLC12A1	0.60486	0.233	0	0
C19orf10	-0.0918131	0.589	0	0
ANO8	0.193987	0.284	0	0
TUBE1	0.2342	0.51	0	0
WSCD2	-0.245387	0.417	1	0
KCNQ2	0.198139	0.31	0	0
ACTR6	-0.106647	0.62	0	0
TIPIN	-0.0115254	0.958	1	0
SRI	-0.252482	0.107	0	0
EIF4G3	-0.163412	0.316	1	0
NUP37	-0.00173604	0.993	0	0
SEMA3A	-0.188656	0.437	0	0
GTSE1	-0.0701149	0.65	0	0
TTC38	0.0237133	0.899	0	0
ACAT1	0.00417526	0.981	0	0
GRAMD4	-0.290871	0.226	0	0
CELSR1	0.232569	0.191	0	0
ZNF638	-0.034088	0.843	0	0
SLC25A40	-0.102209	0.715	0	0
TIMM21	0.0552633	0.776	0	0
ADD2	0.118672	0.389	1	0
RASAL2	0.0895579	0.572	1	0
VPS9D1	0.14193	0.657	1	0
ZNF37A	0.0267722	0.901	0	0
MARK3	-0.00905935	0.953	1	0
SLC25A3	-0.0543581	0.703	0	0
FNDC3B	0.0905179	0.61	0	0
CACNG5	0.212606	0.729	0	0
CACNG4	0.0580493	0.796	1	0
FRYL	-0.1929	0.315	0	0
ACTB	-0.0486751	0.713	0	0
MOCOS	0.0635052	0.763	0	0
PLD1	0.380153	0.537	0	0
ATP12A	-0.350533	0.512	0	0
WDR62	-0.0487829	0.748	0	0
DLG1	-0.146519	0.404	0	0
RAB7A	-0.0189534	0.899	1	0
BCAP29	0.0451826	0.865	0	0
SEC31B	-0.264584	0.534	0	0
SART3	0.0148829	0.922	0	0
EXOSC7	0.0350808	0.839	0	0
KIFAP3	0.068283	0.797	0	0
MKRN2	-0.273867	0.144	0	0
MCM6	-0.102143	0.49	1	0
REXO2	0.288049	0.108	1	0
RBM7	-0.169067	0.346	0	0
RBMS2	0.181103	0.546	1	0
BAZ2A	-0.0476894	0.74	1	0
PTPN23	-0.166259	0.267	1	0
MLH1	0.0474391	0.767	0	0
UNG	-0.0314571	0.835	0	0
FMO4	0.2528	0.627	1	0
KLHL20	-0.222922	0.28	0	0
SLC46A1	0.251226	0.225	1	0
PLXNA2	0.163832	0.595	0	0
SPAG5	0.0152224	0.92	0	0
ANKRD13A	-0.0855389	0.669	0	0
TPD52	0.00837139	0.96	0	0
ACACB	-0.162173	0.431	1	0
TRAF4	0.0644365	0.662	1	0
GPATCH1	-0.110746	0.565	0	0
ICAM3	0.222001	0.298	0	0
NT5C2	0.140964	0.377	1	0
GPC4	0.026559	0.84	1	0
MBNL3	-0.0152536	0.939	0	0
CAMSAP3	0.196364	0.207	0	0
RAP1GAP	0.158414	0.422	0	0
XAB2	-0.0669178	0.67	0	0
ARHGEF1	0.035767	0.827	0	0
STXBP2	0.0321483	0.874	0	0
MAP2K7	0.084951	0.591	0	0
NMRK2	0.0662694	0.674	1	0
DGKD	-0.0733445	0.681	0	0
CTTNBP2	-0.273411	0.143	0	0
ACTL6B	-0.0483529	0.907	0	0
TOP2B	0.01637	0.914	0	0
TM9SF3	-0.0270382	0.864	0	0
NFKB2	0.168019	0.28	0	0
UBE2T	-0.145454	0.385	1	0
PPP1R12B	0.0869266	0.64	1	0
DNAJC10	-0.0662797	0.683	0	0
GTF3C1	-0.119855	0.382	0	0
IL4R	0.107456	0.489	0	0
USP33	0.0329408	0.837	1	0
PAK3	-0.152433	0.58	1	0
CAPN6	-0.166569	0.4	0	0
DCX	-0.233387	0.304	1	0
SNRPA	0.120361	0.442	0	0
EXOSC5	0.0170505	0.914	0	0
DYNC1I2	-0.200891	0.231	0	0
LRCH4	0.282868	0.0913	1	0
FAM76B	-0.0116626	0.956	0	0
SIRT6	0.124641	0.497	0	0
POLD3	-0.186436	0.276	0	0
ACTN2	0.385194	0.392	0	0
CAPZB	-0.0981355	0.543	1	0
GPR137B	-0.273375	0.377	0	0
NAALAD2	0.567048	0.203	0	0
JADE1	0.228766	0.109	1	0
SLC25A43	-0.282044	0.431	0	0
UBE2A	-0.0779456	0.602	1	0
FGFR1	-0.0260268	0.837	1	0
GTF2I	-0.0688783	0.666	1	0
FBLN1	-0.0568062	0.705	1	0
MAP2	-0.203255	0.243	0	0
PIAS2	0.0773124	0.655	0	0
AMPH	-0.191497	0.49	0	0
ARAF	-0.0133263	0.935	0	0
MCCC1	-0.110359	0.602	1	0
NEBL	0.434239	0.0965	1	0
ACER3	-0.334464	0.0901	1	0
UBE2K	-0.126279	0.428	0	0
PIK3C3	-0.0668247	0.714	0	0
N4BP2	0.117681	0.474	1	0
TULP3	-0.171133	0.354	1	0
ADCY2	0.00111666	0.995	1	0
PPP2R5C	0.113617	0.479	1	0
PMS2P1	0.277565	0.431	0	0
RBFOX1	-0.381667	0.508	0	0
GNB1	-0.180048	0.178	0	0
MLLT10	0.218446	0.159	0	0
ZCWPW1	0.220506	0.7	0	0
ADCYAP1R1	0.0977636	0.569	0	0
ITM2A	-0.243905	0.208	0	0
NRD1	-0.1633	0.285	1	0
VDAC3	-0.0988815	0.548	0	0
PCM1	-0.195046	0.228	1	0
TNRC6C	-0.230035	0.182	1	0
CBFA2T2	-0.363793	0.117	0	0
BRINP1	-0.135415	0.415	1	0
ITCH	-0.245999	0.15	1	0
TP53INP2	-0.0785138	0.788	0	0
SDF4	-0.0118195	0.942	0	0
MYH7B	0.732873	0.0875	0	0
TP73	0.111743	0.791	0	0
TOLLIP	0.167841	0.332	0	0
UBE2D4	0.136855	0.594	0	0
THOC1	0.0818603	0.632	1	0
OSBPL6	-0.201604	0.347	1	0
SLC1A3	-0.0726448	0.746	1	0
XRCC5	-0.112908	0.395	0	0
LXN	-0.689667	0.0975	0	0
MKNK1	0.118958	0.578	0	0
TNS1	0.363802	0.0748	0	0
REXO1	0.317794	0.098	0	0
SAR1A	-0.0968543	0.542	1	0
CDC14A	-0.049367	0.858	0	0
RAPGEF3	0.225229	0.475	0	0
CEACAM1	0.0717021	0.868	0	0
SENP1	-0.235958	0.152	0	0
DUSP13	-0.529437	0.297	0	0
CIC	0.137794	0.363	0	0
LIPE	0.0602073	0.823	0	0
FDFT1	-0.258601	0.0659	1	0
PAFAH1B3	0.00443178	0.976	0	0
KIF22	0.0503324	0.739	1	0
LRRC16A	-0.157447	0.334	0	0
PGM1	0.136415	0.436	0	0
DDX1	-0.0595881	0.701	1	0
DNM2	0.00777274	0.957	0	0
EPB41L2	-0.133005	0.383	1	0
MOXD1	-0.144423	0.721	0	0
STX7	-0.152222	0.419	0	0
RABL2B	-0.106331	0.63	0	0
KEAP1	-0.0184838	0.907	0	0
SLC35C2	0.176389	0.28	0	0
CRYBG3	-0.284939	0.436	0	0
EPHA6	-0.152219	0.788	0	0
RIF1	0.0396199	0.794	1	0
RAB21	-0.200737	0.264	0	0
SMARCA2	-0.0124448	0.967	0	0
MID2	0.243831	0.508	0	0
COL5A3	0.465549	0.123	0	0
SRCAP	0.126527	0.434	1	0
KIAA0020	-0.00228929	0.989	1	0
CHRNA3	-0.751926	0.0735	0	0
CNOT4	-0.00283511	0.988	0	0
PSEN1	0.0691035	0.657	0	0
CPOX	-0.139908	0.442	0	0
CLDND1	-0.256251	0.191	0	0
[truncated: 12,759 more rows]

## Sheet: H9 RNA-seq GSM602289
Supplementary Data 1: Absolute expression of human ESCs from GSM602289
Gene_Symbol	RPKM
WASH5P	0
LOC100288778	0
FAM138A	0
FAM138C	0
FAM138F	0
OR4F5	0
OR4F3	0
OR4F29	0
OR4F16	0
NCRNA00115	0.3737
LOC643837	1.27
FAM41C	0.2746
FLJ39609	0.04978
SAMD11	0.009628
NOC2L	18.65
KLHL17	1.518
PLEKHN1	0.2359
C1orf170	0.03236
HES4	0.179
ISG15	4.911
AGRN	8.547
C1orf159	1.099
TTLL10	0.05819
TNFRSF18	0.1043
TNFRSF4	0.02302
SDF4	10.54
B3GALT6	2.836
FAM132A	0.1662
UBE2J2	7.736
LOC100128842	0.481
SCNN1D	0.1375
ACAP3	1.681
PUSL1	4.68
CPSF3L	13.11
GLTPD1	1.491
TAS1R3	0.01922
DVL1	5.962
MXRA8	0.5301
AURKAIP1	24.95
CCNL2	11.76
LOC148413	4.912
MRPL20	37.3
LOC441869	0.331
TMEM88B	0.1502
VWA1	3.092
ATAD3C	0.8374
ATAD3B	4.09
ATAD3A	4.061
C1orf70	0.6384
SSU72	42.84
MIB2	1.599
MMP23B	0.03966
MMP23A	0
CDC2L1	2.734
LOC728661	8.537
CDC2L2	0.9264
SLC35E2	0.6176
NADK	7.655
GNB1	64.28
CALML6	0.1117
TMEM52	1.771
KIAA1751	0.2264
GABRD	0.08942
PRKCZ	7.178
LOC100128003	0.8915
C1orf86	4.655
SKI	8.921
MORN1	0.7193
LOC100129534	0.4812
RER1	9.858
PEX10	4.347
PLCH2	0.005084
PANK4	2.969
HES5	0.05657
LOC115110	0.04372
TNFRSF14	0.01441
C1orf93	6.935
MMEL1	0
ACTRT2	0.01729
FLJ42875	0
PRDM16	0.04827
ARHGEF16	3.108
MEGF6	0.9917
TPRG1L	4.547
WDR8	4.229
TP73	0.2247
KIAA0495	3.503
CCDC27	0.05656
LOC388588	0.1421
LRRC47	16.35
KIAA0562	3.271
DFFB	1.815
C1orf174	7.534
LOC100133612	0.1245
LOC284661	0
AJAP1	1.042
NPHP4	1.372
KCNAB2	0.9588
CHD5	0.05863
RPL22	148.2
RNF207	0.4362
ICMT	25.38
HES3	8.591
GPR153	0.7848
ACOT7	20.47
HES2	0.12
ESPN	1.197
TNFRSF25	0.8625
PLEKHG5	1.461
NOL9	5.466
TAS1R1	0.019
ZBTB48	1.956
KLHL21	3.217
PHF13	5.615
THAP3	0.6351
DNAJC11	12.28
CAMTA1	1.156
VAMP3	10.16
PER3	1.871
UTS2	0.03885
TNFRSF9	0.1688
PARK7	79.87
ERRFI1	9.646
SLC45A1	0.2253
RERE	7.86
ENO1	447.9
CA6	0
SLC2A7	0.01598
SLC2A5	0.02127
GPR157	0.1493
H6PD	1.263
SPSB1	0.2447
SLC25A33	9.493
TMEM201	1.949
PIK3CD	1.404
C1orf200	0.0135
CLSTN1	11.1
CTNNBIP1	6.038
LZIC	6.414
NMNAT1	1.182
RBP7	0.752
UBE4B	13.67
KIF1B	6.42
PGD	84.07
APITD1	3.303
CORT	0.2104
DFFA	11.36
PEX14	3.467
CASZ1	0.508
C1orf127	0.01087
TARDBP	33.72
MASP2	0.3723
SRM	38.71
EXOSC10	19.17
MTOR	12.45
ANGPTL7	0.03296
UBIAD1	4.497
PTCHD2	0.4103
FBXO2	3.058
FBXO44	2.182
FBXO6	0.4537
MAD2L2	36.55
C1orf187	2.427
AGTRAP	10.12
MTHFR	1.491
CLCN6	3.982
NPPA	0.3752
NPPB	0.07046
KIAA2013	6.347
PLOD1	7.343
MFN2	11.26
MIIP	8.61
TNFRSF8	2.437
TNFRSF1B	0.3072
VPS13D	2.248
SNORA59B	0
SNORA59A	0
DHRS3	2.996
AADACL4	0
AADACL3	0.01925
C1orf158	0
PRAMEF12	0
PRAMEF1	0
PRAMEF11	0
LOC649330	0
HNRNPCL1	0
PRAMEF2	0
PRAMEF4	0
PRAMEF10	0
PRAMEF8	0
PRAMEF7	0
PRAMEF6	0
PRAMEF22	0
PRAMEF5	0
LOC440563	0.04884
PRAMEF3	0
PRAMEF9	0
PRAMEF15	0
PRAMEF14	0
PRAMEF19	0
PRAMEF18	0
PRAMEF16	0
PRAMEF20	0
PRAMEF21	0
PRAMEF13	0
PRAMEF17	0
PDPN	13.03
PRDM2	2.842
KIAA1026	1.337
C1orf126	0.08409
TMEM51	1.441
FHAD1	0.2245
EFHD2	2.693
CTRC	0
CELA2A	0
CELA2B	0
CASP9	3.18
DNAJC16	3.12
AGMAT	2.785
DDI2	3.775
RSC1A1	6.512
PLEKHM2	5.634
SLC25A34	0.5197
TMEM82	0.1294
FBLIM1	8.692
UQCRHL	0.1342
FLJ37453	0.7762
SPEN	6.142
ZBTB17	1.734
C1orf64	0
HSPB7	0
CLCNKA	0.01941
CLCNKB	0.07582
FAM131C	0.05783
EPHA2	3.197
ARHGEF19	4.384
C1orf89	0.489
FBXO42	3.669
C1orf144	14.96
SPATA21	0.03661
NECAP2	7.251
CROCCL2	0.6153
NBPF1	2.24
CROCCL1	3.443
MSTP2	0.1117
ESPNP	0.0488
MSTP9	0.1396
CROCC	2.792
MFAP2	23.29
ATP13A2	7.237
SDHB	21.45
PADI2	0.6143
PADI1	0.05114
PADI3	0.1003
PADI4	0.01086
PADI6	0
RCC2	80.07
ARHGEF10L	3.451
ACTL8	0.2646
IGSF21	3.797
KLHDC7A	6.21
PAX7	0.1503
TAS1R2	0
ALDH4A1	4.302
IFFO2	1.307
UBR4	18.16
KIAA0090	8.007
MRTO4	16.62
AKR7L	0.266
AKR7A3	0.178
AKR7A2	6.272
PQLC2	2.826
CAPZB	66.08
C1orf151	9.576
NBL1	1.022
HTR6	0.03718
TMCO4	0.5623
RNF186	0
OTUD3	2.372
PLA2G2E	0
PLA2G2A	0.2769
PLA2G5	0
PLA2G2D	0.1458
PLA2G2F	0.01809
PLA2G2C	0
UBXN10	0.2317
VWA5B1	0.06045
CAMK2N1	1.569
MUL1	4.652
FAM43B	0.162
CDA	0.4616
PINK1	2.672
DDOST	45.45
KIF17	0.6053
SH2D5	1.407
HP1BP3	14.71
EIF4G3	12.47
ECE1	6.277
NBPF3	3.471
ALPL	25.57
RAP1GAP	1.125
USP48	12.91
LDLRAD2	0.05516
HSPG2	3.359
CELA3B	0
CELA3A	0
HSPC157	5.401
CDC42	40.24
WNT4	0.2078
ZBTB40	3.237
EPHA8	0.783
C1QA	0
C1QC	0
C1QB	0
EPHB2	1.799
KDM1	50.4
LUZP1	6.24
HTR1D	0.5285
HNRNPR	56.55
ZNF436	0.3419
C1orf213	0.04366
TCEA3	0.04651
ASAP3	4.949
E2F2	1.323
ID3	16.27
MDS2	0.06941
RPL11	723.1
TCEB3	9.519
C1orf128	18.2
LYPLA2	10.9
GALE	2.073
HMGCL	2.462
FUCA1	2.389
CNR2	0
PNRC2	36.41
FUSIP1	32.28
MYOM3	0.02953
IL22RA1	0.04394
IL28RA	1.494
LOC284632	0.1464
GRHL3	0.03914
C1orf201	2.468
NIPAL3	0.8777
RCAN3	2.388
C1orf130	0.3499
SRRM1	23.58
CLIC4	75.57
RUNX3	0.02304
SYF2	9.576
C1orf63	4.163
RHD	0.3803
TMEM50A	16.15
RHCE	0.03312
TMEM57	2.924
LDLRAP1	2.907
MAN1C1	1.606
SEPN1	16.71
FAM54B	5.028
LOC646471	0.2335
C1orf135	6.091
PAQR7	1.501
STMN1	139.5
PAFAH2	3.084
EXTL1	0.1348
SLC30A2	0.03172
TRIM63	0
PDIK1L	0.8379
GRRP1	0.242
ZNF593	6.214
CNKSR1	2.013
CATSPER4	0.08665
CCDC21	7.374
SH3BGRL3	14.47
UBXN11	1.366
CD52	0.09739
AIM1L	1.41
ZNF683	0
LIN28	300.1
DHDDS	5.176
HMGN2	78.1
RPS6KA1	6.78
ARID1A	15.35
PIGV	2.163
ZDHHC18	6.367
SFN	0.5049
GPN2	4.316
GPATCH3	3.524
NR0B2	0
NUDC	55.93
C1orf172	2.81
TRNP1	8.744
FAM46B	18.98
SLC9A1	2.916
WDTC1	2.013
TMEM222	6.262
SYTL1	0.583
MAP3K6	0.7159
FCN3	0
CD164L2	0.1758
GPR3	1.515
WASF2	14.36
AHDC1	1.083
FGR	0.01014
IFI6	0.7621
FAM76A	1.944
STX12	2.212
PPP1R8	13.63
SCARNA1	0
C1orf38	1.612
RPA2	16.18
SMPDL3B	8.744
XKR8	2.767
EYA3	4.798
LOC653566	0
PTAFR	0.3657
DNAJC8	39.26
ATPIF1	56.78
SESN2	12.48
MED18	3.647
PHACTR4	7.511
SNHG3-RCC1	0.4436
SNHG3	21.74
RCC1	0.3159
TRNAU1AP	5.545
SNHG12	8.875
SNORD99	1.537
SNORA61	5.296
SNORA44	1.304
SNORA16A	0.734
RAB42	1.744
TAF12	10.12
RNU11	0.9108
GMEB1	5.796
YTHDF2	30.88
OPRD1	0.2495
EPB41	12.91
TMEM200B	0.5096
SFRS4	19.84
MECR	3.85
PTPRU	4.066
MATN1	0.0257
LAPTM5	0.01098
SDC3	5.993
PUM1	16.48
SNORD103A	0
SNORD85	0
PRO0611	0.08628
NKAIN1	15.18
SNRNP40	33.96
ZCCHC17	15.93
FABP3	6.658
SERINC2	4.839
LOC284551	0.8679
TINAGL1	0.3829
HCRTR1	0.01229
PEF1	11.29
COL16A1	0.515
BAI2	1.085
SPOCD1	0.1075
PTP4A2	36.84
KHDRBS1	68.16
TMEM39B	4.964
KPNA6	12.76
TXLNA	10.38
CCDC28B	3.337
IQCC	1.864
DCDC2B	0.1458
C1orf91	2.023
EIF3I	58.72
MTMR9L	1.006
FAM167B	0.3344
LCK	10.94
HDAC1	18.43
MARCKSL1	126.9
TSSK3	0.4114
BSDC1	5.975
ZBTB8B	1.035
ZBTB8A	2.571
ZBTB8OS	13.72
RBBP4	18.25
SYNC	0
KIAA1522	4.934
YARS	58.51
S100PBP	7.923
FNDC5	0.1758
HPCA	0.1049
TMEM54	0.8915
RNF19B	3.184
AK2	24.26
ADC	0.04508
TRIM62	1.255
ZNF362	3.943
A3GALT2	0
PHC2	4.542
ZSCAN20	0.5713
CSMD2	0.9793
HMGB4	0.03632
C1orf94	2.958
GJB5	0.05759
GJB4	0.02136
GJB3	0.08374
GJA4	0.2577
C1orf212	5.16
DLGAP3	0.6991
ZMYM6	1.982
ZMYM1	4.376
SFPQ	95.52
ZMYM4	13.04
KIAA0319L	9.159
NCDN	6.438
TFAP2E	0.08995
PSMB2	55.26
C1orf216	2.481
CLSPN	7.39
EIF2C4	1.685
EIF2C1	6.879
EIF2C3	1.916
TEKT2	0.1141
ADPRHL2	6.242
COL8A2	0.155
TRAPPC3	14.3
MAP7D1	8.655
THRAP3	34.16
C1orf113	1.1
FAM176B	1.097
STK40	5.179
LSM10	15.3
OSCP1	0.699
MRPS15	44.47
CSF3R	0
GRIK3	0.192
ZC3H12A	0.6428
MEAF6	8.567
SNIP1	2.926
DNALI1	2.618
GNL2	28.02
RSPO1	0.04943
C1orf109	6.881
CDCA8	13.13
EPHA10	0.2457
MANEAL	1.453
YRDC	6.817
C1orf122	6.474
MTF1	1.428
INPP5B	4.538
SF3A3	46.52
FHL3	5.946
UTP11L	12.97
POU3F1	2.351
RRAGC	5.149
MYCBP	8.467
GJA9	0.05316
RHBDL2	0.3164
AKIRIN1	43.65
NDUFS5	114.2
MACF1	17.35
KIAA0754	3.785
BMP8A	0.3831
LOC728448	0.4899
PABPC4	35.77
SNORA55	0.359
HEYL	0.5738
NT5C1A	0.02221
HPCAL4	0.5427
PPIE	12.1
BMP8B	0.3092
OXCT2	0.5258
TRIT1	8.389
MYCL1	3.759
MFSD2	2.993
CAP1	45.58
PPT1	38.04
RLF	4.93
TMCO2	0
ZMPSTE24	11.38
COL9A2	0.1998
SMAP2	1.279
ZNF643	3.907
ZNF642	1.252
DEM1	1.75
ZNF684	0.8451
RIMS3	6.79
LOC100130557	0.8954
NFYC	9.073
KCNQ4	0.7016
CITED4	1.581
CTPS	25.83
SLFNL1	0.07555
SCMH1	4.057
EDN2	0
HIVEP3	0.08592
GUCA2B	0
GUCA2A	0
FOXJ3	7.586
RIMKLA	1.069
ZMYND12	0.1537
PPCS	6.948
CCDC30	0.1413
PPIH	20.44
YBX1	327.6
CLDN19	1.032
LEPRE1	7.782
C1orf50	3.337
CCDC23	8.228
ERMAP	1.079
ZNF691	4.871
SLC2A1	33.66
FAM183A	0.6183
EBNA1BP2	23.7
WDR65	0.008164
TMEM125	3.001
C1orf210	1.405
TIE1	0.07601
MPL	0.4534
CDC20	50.36
ELOVL1	3.88
MED8	5.397
C1orf84	0.4545
KIAA0467	0.9314
HYI	0.6605
PTPRF	17.67
KDM4A	20.83
ST3GAL3	1.085
ARTN	1.056
IPO13	3.427
DPH2	10.67
ATP6V0B	16.87
B4GALT2	9.355
CCDC24	1.111
SLC6A9	6.55
KLF17	0.08611
DMAP1	6.828
ERI3	13.87
RNF220	13.01
TMEM53	1.53
C1orf228	0.05837
KIF2C	13.87
RPS8	752.3
SNORD55	0.6646
SNORD46	0.2509
SNORD38A	0.6927
SNORD38B	1.069
BEST4	0.4576
PLK3	0.7821
TCTEX1D4	0
LOC149478	0.1095
PTCH2	0.07464
EIF2B3	10.81
HECTD3	5.463
UROD	17.55
ZSWIM5	1.302
LOC400752	0.1295
HPDL	1.337
MUTYH	7.37
TOE1	4.369
TESK2	1.071
LOC126661	0.129
MMACHC	1.816
PRDX1	294.6
AKR1A1	33.87
NASP	114.8
CCDC17	0.1828
GPBP1L1	14.34
RPS15AP10	1.085
TMEM69	12.07
IPP	1.079
MAST2	4.362
PIK3R3	2.29
TSPAN1	0.03848
POMGNT1	6.869
C1orf190	0.807
RAD54L	7.804
LRRC41	10.13
UQCRH	84.3
NSUN4	3.357
FAAH	1.056
DMBX1	0.1789
KNCN	0.01028
MKNK1	2.185
MOBKL2C	1.472
ATPAF1	12.72
C1orf223	0
KIAA0494	6.153
CYP4B1	0.01141
CYP4Z2P	0.009429
CYP4A11	0.1155
CYP4X1	0.626
CYP4Z1	0.02579
CYP4A22	0
PDZK1IP1	0
TAL1	0.02918
STIL	5.67
CMPK1	7.086
FOXE3	0.01241
MGC12982	0.01961
FOXD2	0
SKINTL	0.04882
SLC5A9	0.007687
SPATA6	2.234
AGBL4	0.1395
BEND5	1.093
ELAVL4	0.01313
DMRTA2	0
FAF1	12
CDKN2C	0
C1orf185	0
RNF11	8.815
TTC39A	1.042
EPS15	14.4
OSBPL9	17.87
NRD1	37.59
RAB3B	7.064
TXNDC12	31.31
KTI12	1.174
BTF3L4	24.79
ZFYVE9	7.78
CC2D1B	1.921
ORC1L	12.08
PRPF38A	14.47
ZCCHC11	5.691
GPX7	3.404
FAM159A	0.2466
C1orf163	15.07
ZYG11B	3.624
ZYG11A	0.2284
ECHDC2	1.318
SCP2	9.345
PODN	0.00817
SLC1A7	0
CPT2	4.779
C1orf123	13.34
MAGOH	31.56
LRP8	10.83
FLJ40434	0
DMRTB1	0
GLIS1	0
TMEM48	18.05
YIPF1	6.666
DIO1	0.02963
HSPB11	10.35
LRRC42	14.81
LDLRAD1	0
TMEM59	18.76
C1orf83	1.93
CDCP2	0
CYB5RL	1.802
MRPL37	36.53
SSBP3	20.06
ACOT11	0.6656
FAM151A	0.03724
C1orf175	0.01686
TTC4	9.472
PARS2	2.525
TTC22	0.06213
C1orf177	0.04334
DHCR24	94.41
TMEM61	0.06725
BSND	0.2692
PCSK9	9.786
USP24	8.67
PPAP2B	4.328
PRKAA2	1.603
C1orf168	0.04264
C8A	0
C8B	0
DAB1	1.087
OMA1	3.542
TACSTD2	0.1187
MYSM1	7.627
JUN	1.406
LOC729467	0
FGGY	1.392
HOOK1	5.739
CYP2J2	0.1854
C1orf87	0.04889
NFIA	0.08643
TM2D1	3.187
INADL	4.89
L1TD1	113.2
KANK4	0.1364
USP1	18.61
DOCK7	5.255
ANGPTL3	0
ATG4C	4.865
FOXD3	1.497
ALG6	4.612
ITGB3BP	16.09
EFCAB7	1.125
DLEU2L	0.8458
PGM1	7.766
ROR1	17.98
UBE2U	0
CACHD1	10.09
RAVER2	6.691
JAK1	3.11
AK3L1	22.31
DNAJC6	0.4961
LEPR	0.8395
LEPROT	8.739
PDE4B	0.3553
SGIP1	0.02095
TCTEX1D1	0.326
INSL5	0
WDR78	0.1692
MIER1	4.546
SLC35D1	0.8981
C1orf141	0.01147
IL23R	0.1523
IL12RB2	0.4809
SERBP1	68.5
GADD45A	3.14
GNG12	4.313
DIRAS3	0
GPR177	0.5069
RPE65	0
DEPDC1	5.681
LRRC7	0.007875
PIN1L	0
LRRC40	9.51
SFRS11	45.7
ANKRD13C	2.183
HHLA3	20.35
CTH	11.69
PTGER3	0.08557
ZRANB2	24.18
NEGR1	0.2386
LRRIQ3	0.02578
FPGT	0.7178
TNNI3K	0
C1orf173	0.003435
CRYZ	4.236
TYW3	3.585
LHX8	0.114
SLC44A5	0.8389
ACADM	11.22
RABGGTB	23.46
SNORD45C	1.892
SNORD45A	1.756
SNORD45B	0.6927
MSH4	0.03071
ASB17	0
ST6GALNAC3	3.162
ST6GALNAC5	1.319
PIGK	3.456
AK5	1.887
ZZZ3	9.352
USP33	18.48
FAM73A	1.308
NEXN	2.046
FUBP1	46.78
DNAJB4	2.001
GIPC2	0.2875
MGC27382	0
PTGFR	0.02753
IFI44L	0.01635
IFI44	0
ELTD1	0.4009
LPHN2	19.77
TTLL7	1.159
PRKACB	6.206
SAMD13	0.3678
UOX	0
DNASE2B	0
BXDC5	10.25
GNG5	47.59
SPATA1	0.03724
CTBS	0.722
C1orf180	0.04262
SSX2IP	4.621
LPAR3	2.529
MCOLN2	0.7814
MCOLN3	0.8266
WDR63	0.01636
SYDE2	1.424
C1orf52	4.057
BCL10	2.928
DDAH1	12.41
CYR61	11.73
ZNHIT6	5.811
COL24A1	0.03783
ODF2L	2.904
CLCA2	0
CLCA1	0
CLCA4	0
CLCA3P	0
SH3GLB1	5.458
SEP15	23.55
HS2ST1	3.705
LOC339524	0.07358
LMO4	5.371
PKN2	4.951
GTF2B	3.274
CCBL2	13.69
RBMXL1	11.44
GBP3	0.01617
GBP1	0.008062
GBP2	0
GBP7	0.01002
GBP4	0.5614
GBP5	0.5592
GBP6	0.1794
LOC400759	0.05971
LRRC8B	5.124
LRRC8C	0.3549
LRRC8D	15.75
LOC492303	0.7506
ZNF326	12.42
BARHL2	0
ZNF644	11.16
HFM1	0.2394
CDC7	14.17
HSP90B3P	0.01805
TGFBR3	0.5941
BRDT	0
EPHX4	0.1875
BTBD8	0.2048
KIAA1107	0.2915
C1orf146	0
GLMN	9.221
RPAP2	4.322
GFI1	0.02738
EVI5	0.9443
RPL5	575.9
SNORD21	1.812
SNORA66	0.3698
FAM69A	0.7475
MTF2	13.38
TMED5	4.8
CCDC18	2.519
DR1	11.05
FNBP1L	28.19
BCAR3	1.885
DNTTIP2	27.09
GCLM	5.294
ABCA4	0.006714
ARHGAP29	0.1672
ABCD3	6.732
F3	1.073
SLC44A3	0.9072
CNN3	71.2
ALG14	1.419
TMEM56	0.3347
RWDD3	4.4
PTBP2	13.86
DPYD	0.06739
SNX7	6.559
PAP2D	0.6701
LPPR4	0.2573
PALMD	0
FRRS1	0.9339
AGL	4.21
SLC35A3	1.819
HIAT1	13.47
SASS6	3.243
CCDC76	3.217
LRRC39	0.1943
DBT	2.563
RTCD1	6.866
CDC14A	1.538
GPR88	0.02129
VCAM1	0.007927
EXTL2	10.97
SLC30A7	1.826
DPH5	13.71
S1PR1	0.04837
OLFM3	0.02841
COL11A1	1.454
RNPC3	1.446
AMY2B	0.1574
LOC648740	0.248
AMY2A	0
AMY1A	0
AMY1C	0
AMY1B	0
PRMT6	9.413
NTNG1	0.05871
VAV3	1.846
SLC25A24	7.714
NBPF4	0
NBPF6	0
FAM102B	3.518
C1orf59	0
PRPF38B	13.79
FNDC7	0.008041
STXBP3	8.076
C1orf62	0.008068
GPSM2	1.07
CLCC1	2.297
WDR47	0.6669
TAF13	10.65
TMEM167B	4.578
SCARNA2	0.1171
C1orf194	0
KIAA1324	0.1375
SARS	64.47
CELSR2	2.478
PSRC1	12.07
MYBPHL	0
SORT1	7.169
PSMA5	60.16
SYPL2	0.3514
ATXN7L2	0.8989
CYB561D1	0.6321
AMIGO1	0.3981
GPR61	0.008711
GNAI3	15.79
GNAT2	0.144
AMPD2	4.014
GSTM4	2.311
GSTM2	0.9217
GSTM1	1.534
GSTM5	0
GSTM3	0.6417
EPS8L3	0
CSF1	0.4495
AHCYL1	21.45
FAM40A	8.096
ALX3	0.8152
UBL4B	0.1957
SLC6A17	0.03446
KCNC4	0.8905
RBM15	4.716
SLC16A4	0.3952
HBXIP	11.37
PROK1	0
CYMP	0
KCNA10	0
KCNA2	0
KCNA3	0.2204
CD53	0.04708
C1orf103	4.777
DRAM2	6.428
CEPT1	4.345
DENND2D	0.02408
CHI3L2	0
LOC149620	0.3578
CHIA	0.03616
C1orf88	0.7128
OVGP1	0.1974
WDR77	22.52
ATP5F1	39.65
C1orf162	0.02682
ADORA3	0
RAP1A	7.993
C1orf183	1.162
DDX20	10.35
KCND3	0.009329
CTTNBP2NL	4.306
WNT2B	0.1098
ST7L	2.02
CAPZA1	28.7
MOV10	6.663
RHOC	8.355
PPM1J	2.582
FAM19A3	0.1616
SLC16A1	79.68
AFARP1	0.4456
LRIG2	4.532
MAGI3	1.47
PHTF1	5.534
RSBN1	1.831
PTPN22	0
BCL2L15	0.2272
AP4B1	2.485
DCLRE1B	1.475
HIPK1	7.028
OLFML3	11.1
SYT6	4.8
TRIM33	8.864
BCAS2	20.66
DENND2C	0.4393
AMPD1	0
NRAS	18.37
CSDE1	119.7
SIKE1	7.058
SYCP1	0.02818
TSHB	0.04254
TSPAN2	2.209
NGF	0.09377
VANGL1	1.831
CASQ2	0
NHLH2	0.1967
SLC22A15	0.5731
C1orf161	10.64
ATP1A1	61.87
C1orf203	0.3486
CD58	1.452
IGSF3	4.807
CD2	0
PTGFRN	3.194
IGSF2	0.2496
TTF2	12.33
TRIM45	2.869
VTCN1	0.0944
MAN1A2	2.953
FAM46C	0.1204
GDAP2	2.069
WDR3	15.41
SPAG17	0.04487
TBX15	0.02111
WARS2	1.902
HAO2	0.0145
HSD3B2	0
HSD3B1	0
ZNF697	4.047
PHGDH	168.8
HMGCS2	0
REG4	0
NBPF7	0.834
ADAM30	0
NOTCH2	6.076
FAM72B	2.007
HIST2H2BA	0
FCGR1B	0
LOC647121	0.3076
LOC100286793	0.4733
PPIAL4G	0.03332
LOC728855	0
LOC728875	0
PPIAL4B	0
PPIAL4A	0
C1orf152	1.672
NBPF20	0.2891
PDE4DIP	3.013
SEC22B	10.36
NOTCH2NL	0.9262
NBPF10	0.09715
HFE2	0.03348
TXNIP	8.62
POLR3GL	1.076
ANKRD34A	0.02042
LIX1L	0.4739
RBM8A	21.43
GNRHR2	3.029
PEX11B	1.924
ITGA10	0.02854
ANKRD35	1.097
PIAS3	5.72
NUDT17	0.6774
POLR3C	10.08
RNF115	7.437
CD160	0.09464
PDZK1	0.1627
GPR89A	0.4687
GPR89C	0
PDZK1P1	0
LOC200030	0
NBPF11	0
LOC728989	0.1141
PRKAB2	6.339
PDIA3P	0.7119
FMO5	0.04968
CHD1L	16.2
BCL9	7.644
ACP6	3.06
GJA5	0.2104
GJA8	0
GPR89B	0.08115
FLJ39739	0.04613
NBPF14	0.8019
PPIAL4E	0.08915
NBPF15	0.2688
NBPF16	0.2485
LOC645166	0.1114
LOC388692	0.7813
FCGR1C	0
PPIAL4C	0.005917
FCGR1A	0.0113
HIST2H2BF	0.02715
HIST2H3D	0
HIST2H4A	0
HIST2H4B	0
HIST2H3A	0
HIST2H3C	0
HIST2H2AA3	0
HIST2H2AA4	0
HIST2H2BE	0.4312
HIST2H2AC	0.05592
HIST2H2AB	0.1098
BOLA1	1.839
SV2A	10.53
SF3B4	26.89
MTMR11	0.2323
OTUD7B	2.474
VPS45	6.425
PLEKHO1	7.644
ANP32E	40.62
CA14	11.88
APH1A	17.59
C1orf54	6.001
C1orf51	1.863
MRPS21	43.75
PRPF3	15.44
RPRD2	5.218
TARS2	6.269
ECM1	0.1391
ADAMTSL4	0.3629
MCL1	37.95
ENSA	42.77
GOLPH3L	6.335
HORMAD1	0
CTSS	0.208
CTSK	0.7368
ARNT	4.101
SETDB1	7.129
LASS2	30.49
ANXA9	1.025
FAM63A	1.505
PRUNE	5.196
BNIPL	0.4742
C1orf56	0.6669
CDC42SE1	8.571
MLLT11	8.9
GABPB2	0.7932
SEMA6C	0.904
TNFAIP8L2	0
LYSMD1	1.313
SCNM1	11.92
TMOD4	0.1116
VPS72	16.81
PIP5K1A	8.889
PSMD4	32.55
ZNF687	5.979
PI4KB	4.314
RFX5	6.905
SELENBP1	2.178
PSMB4	99.61
POGZ	10.68
CGN	6.58
TUFT1	2.671
SNX27	6.33
TNRC4	0.02238
C1orf230	0
MRPL9	21.2
OAZ3	0.5545
TDRKH	5.713
LINGO4	0
RORC	0.0405
LOC100191040	0.1005
LOC100132111	2.912
THEM5	1.32
THEM4	3.887
S100A10	17.67
S100A11	52.41
TCHHL1	0
TCHH	0.04987
RPTN	0
HRNR	0
FLG	0.001905
FLG2	0.0691
CRNN	0
LCE5A	0
CRCT1	0
LCE3E	0
LCE3D	0
LCE3C	0
LCE3B	0
LCE3A	0
LCE2D	0
LCE2C	0
LCE2B	0
LCE2A	0
LCE4A	0
C1orf68	0
KPRP	0
LCE1F	0
LCE1E	0
LCE1D	0
LCE1C	0
LCE1B	0
LCE1A	0
LCE6A	0
SMCP	0
IVL	0
SPRR4	0
SPRR1A	0
SPRR3	0
SPRR1B	0.03973
SPRR2D	0
SPRR2A	0
SPRR2B	0
SPRR2E	0
SPRR2F	0
SPRR2C	0
SPRR2G	0
LELP1	0
LOR	0
PGLYRP3	0
PGLYRP4	0
S100A9	0
S100A12	0
S100A8	0
S100A7A	0
S100A7L2	0
S100A7	0
S100A6	3.672
S100A5	0
S100A4	3.122
S100A3	0
S100A2	0.02556
S100A16	3.661
S100A14	0.4012
S100A13	11.38
S100A1	0.2898
C1orf77	21.49
SNAPIN	5.731
ILF2	120.7
NPR1	2.35
INTS3	13.9
SLC27A3	2.915
GATAD2B	3.444
DENND4B	4.505
CRTC2	2.787
SLC39A1	32.83
CREB3L4	5.278
JTB	20.23
RAB13	31.91
RPS27	872
NUP210L	0.04077
TPM3	70.23
C1orf189	0
C1orf43	28.96
UBAP2L	30.97
HAX1	37.37
AQP10	0
ATP8B2	5.657
IL6R	0.7161
SHE	0.1752
TDRD10	0.01055
UBE2Q1	12.73
CHRNB2	0.7096
ADAR	41.64
KCNN3	0.1748
PMVK	7.875
PBXIP1	2.936
PYGO2	6.967
SHC1	28.83
CKS1B	101.3
FLAD1	13.84
LENEP	0
ZBTB7B	2.917
DCST2	0.0305
DCST1	0.06694
ADAM15	4.399
EFNA4	3.651
EFNA3	0.9936
EFNA1	0.1311
RAG1AP1	11.45
DPM3	6.706
KRTCAP2	37.85
TRIM46	1.487
MUC1	0.3896
THBS3	0.9299
MTX1	6.238
GBAP	0.3852
GBA	1.696
FAM189B	5.581
SCAMP3	10.36
CLK2	7.628
HCN3	0.7343
PKLR	2.073
FDPS	60.95
C1orf104	0.03755
RUSC1	7.007
ASH1L	2.876
LOC645676	0.5267
MSTO1	1.268
YY1AP1	6.474
DAP3	20.91
MSTO2P	0.4464
GON4L	4.146
SYT11	0.9711
RIT1	3.101
KIAA0907	10.49
SNORA42	0
SCARNA4	0.5719
RXFP4	0.02146
ARHGEF2	8.73
SSR2	41.39
UBQLN4	12.57
ROBLD3	8.34
RAB25	7.615
MEX3A	9.003
LMNA	4.787
SEMA4A	1.523
SLC25A44	4.964
PMF1	24.48
BGLAP	1.243
PAQR6	1.49
SMG5	21.01
TMEM79	0.6628
C1orf85	6.33
VHLL	0.1203
CCT3	123.3
C1orf182	1.213
RHBG	0.4708
C1orf61	0.7274
MEF2D	1.068
IQGAP3	3.779
TTC24	0
APOA1BP	19.59
GPATCH4	28.99
HAPLN2	0.01389
BCAN	0.4824
NES	26.65
CRABP2	19.24
ISG20L2	12.56
C1orf66	2.758
MRPL24	8.992
HDGF	87.83
PRCC	14.53
SH2D2A	0.9532
NTRK1	0.009565
INSRR	0.01186
PEAR1	0.04548
C1orf92	0
ARHGEF11	4.497
ETV3L	0.04978
ETV3	3.071
CYCSP52	0.3173
FCRL5	0.073
FCRL4	0.007111
FCRL3	0
FCRL2	0.06651
FCRL1	0.07454
CD5L	0
KIRREL	3.309
CD1D	0.1105
CD1A	0
CD1C	0.03795
CD1B	0
CD1E	0
OR10T2	0
OR10K2	0
OR10K1	0
OR10R2	0
OR6Y1	0
OR6P1	0
OR10X1	0
OR10Z1	0
SPTA1	0.003067
OR6K2	0
OR6K3	0
OR6K6	0
OR6N1	0
OR6N2	0
MNDA	0
PYHIN1	0
IFI16	0.1529
AIM2	0.3977
CADM3	0.7186
DARC	0
FCER1A	0
OR10J3	0
OR10J1	0
OR10J5	0
APCS	0
CRP	0
DUSP23	1.651
FCRL6	0.03797
SLAMF8	0
C1orf204	0
VSIG8	0
CCDC19	0.0548
TAGLN2	10.31
IGSF9	2.443
SLAMF9	0
PIGM	2.105
KCNJ10	0.07754
KCNJ9	0.008118
IGSF8	6.754
ATP1A2	8.308
ATP1A4	0.01918
CASQ1	0.07543
PEA15	16.93
DCAF8	9.429
PEX19	12.88
COPA	18.84
SUMO1P3	0.02039
NCSTN	11.74
NHLH1	0.1153
VANGL2	12.3
SLAMF6	0.1424
CD84	0.1017
SLAMF1	0
CD48	0.02298
SLAMF7	0.1018
LY9	0.01746
CD244	0
ITLN1	0
ITLN2	0.449
F11R	21.78
KAT	14.15
USF1	8.953
ARHGAP30	0.05557
PVRL4	0.09785
KLHDC9	1.317
PFDN2	25.01
NIT1	7.854
DEDD	7.894
UFC1	22.38
USP21	3.511
PPOX	3.313
B4GALT3	5.514
ADAMTS4	0.6945
NDUFS2	24.47
FCER1G	0.2496
APOA2	0
TOMM40L	3.012
NR1I3	0.4848
PCP4L1	0.08634
MPZ	0.1635
SDHC	11.35
LOC642502	0
C1orf192	1.557
FCGR2A	0.06084
HSPA6	0.009272
FCGR3A	0.01144
FCGR2C	0
HSPA7	0
FCGR3B	0
FCGR2B	0.01563
RPL31P11	0.1268
FCRLA	0.03146
FCRLB	0.01391
DUSP12	11.12
ATF6	4.378
OLFML2B	0.9183
NOS1AP	2.325
C1orf111	0.1048
C1orf226	7.39
SH2D1B	0
UHMK1	3.171
UAP1	6.753
DDR2	2.744
HSD17B7	4.734
C1orf110	0.0792
RGS4	0.02415
RGS5	5.856
NUF2	6.204
PBX1	20.34
LMX1A	0
RXRG	0
LOC400794	0.02739
LRRC52	0
MGST3	22.99
ALDH9A1	15.47
TMCO1	4.679
UCK2	17.82
FAM78B	0.1847
FMO9P	0
POGK	9.301
TADA1L	5.715
ILDR2	0.1912
MAEL	0
GPA33	0.05283
DUSP27	0.06705
POU2F1	7.498
CD247	0.2345
CREG1	6.23
RCSD1	0.09869
MPZL1	12.23
ADCY10	0.01417
BRP44	9.194
DCAF6	2.791
GPR161	1.828
TIPRL	6.43
SFT2D2	1.149
ANKRD36BL1	1.753
TBX19	0.1046
XCL2	0
XCL1	0.0402
DPT	0
MGC4473	0
ATP1B1	13.03
NME7	4.833
BLZF1	2.799
C1orf114	2.029
SLC19A2	5.052
F5	1.045
SELP	0
SELL	0
SELE	0
C1orf156	2.914
C1orf112	5.118
SCYL3	1.662
KIFAP3	0.8041
METTL11B	0.1311
LOC284688	0
GORAB	2.247
PRRX1	0
C1orf129	0
FMO3	0.01189
FMO6P	0
FMO2	0.01424
FMO1	0.02313
FMO4	0.1953
TOP1P1	0.05052
BAT2D1	34.28
MYOC	0
VAMP4	0.9832
METTL13	11.17
DNM3	0.1966
C1orf105	0.02509
PIGC	8.123
C1orf9	7.113
FASLG	0
TNFSF18	0
TNFSF4	0.06338
PRDX6	73.54
SLC9A11	0
ANKRD45	0.4942
KLHL20	2.194
CENPL	2.886
DARS2	10.52
GAS5	255.3
SNORD81	4.003
SNORD47	15.33
SNORD80	10.39
SNORD79	6.375
SNORD78	2.277
SNORD44	2.016
SNORD77	1.612
SNORD76	9.411
SNORD75	0
SNORD74	0.3415
ZBTB37	1.08
SERPINC1	0.03078
RC3H1	2.07
GPR52	0
RABGAP1L	7.33
CACYBP	26.61
MRPS14	6.597
TNN	0.09326
KIAA0040	2.516
TNR	0
RFWD2	12.72
SCARNA3	0.1708
PAPPA2	0.135
ASTN1	0.6836
FAM5B	0.04147
SEC16B	0.1283
LOC100302401	0.7972
RASAL2	2.445
C1orf49	0
C1orf220	0.5655
RALGPS2	5.495
ANGPTL1	0.03467
FAM20B	7.645
TOR3A	5.69
ABL2	2.688
SOAT1	1.587
C1orf125	0.007782
NPHS2	0.03943
TDRD5	0.07693
FAM163A	0.1942
TOR1AIP2	2.141
IFRG15	6.706
TOR1AIP1	4.837
CEP350	3.933
QSOX1	9.634
FLJ23867	0.4258
LHX4	3.84
ACBD6	14.53
XPR1	5.573
KIAA1614	0.4016
STX6	9.533
MR1	0.01947
IER5	2.373
CACNA1E	0.1163
ZNF648	0.07413
GLUL	41.36
TEDDM1	0.04772
RGSL1	0
RNASEL	0.08892
RGS16	5.177
RGS8	0.03141
NPL	1.062
DHX9	73.05
C1orf14	0
LAMC1	16.05
LAMC2	1.616
NMNAT2	2.129
SMG7	12.89
NCF2	0.02197
ARPC5	17.68
RGL1	0.3896
APOBEC4	0
GLT25D2	1.158
TSEN15	22.72
C1orf21	2.729
EDEM3	2.221
FAM129A	8.434
RNF2	8.178
C1orf25	5.351
C1orf26	1.089
IVNS1ABP	26.11
HMCN1	0.5225
PRG4	0.01059
TPR	17.42
C1orf27	4.353
OCLM	0.2228
PDC	0
PTGS2	0.02737
PLA2G4A	0.09238
FAM5C	0
RGS18	0
RGS21	0
RGS1	0
RGS13	0
RGS2	3.609
UCHL5	9.978
TROVE2	5.774
GLRX2	3.331
CDC73	6.072
B3GALT2	0.03465
KCNT2	1.361
CFH	0
CFHR3	0.03752
CFHR1	0
CFHR4	0
CFHR2	0
CFHR5	0
F13B	0
ASPM	8.327
ZBTB41	0.6471
CRB1	0.004986
DENND1B	0.3661
C1orf53	0.1805
LHX9	0
NEK7	1.232
ATP6V1G3	0
PTPRC	0.01522
NR5A2	0.5307
FAM58B	0
ZNF281	17.59
KIF14	4.321
DDX59	3.53
CAMSAP1L1	5.295
GPR25	0
C1orf106	5.193
KIF21B	2.274
CACNA1S	0.003987
TMEM9	19.3
IGFN1	0
PKP1	0.01828
TNNT2	2.212
LAD1	4.712
TNNI1	0.2785
PHLDA3	1.573
CSRP1	0.1636
RPS10P7	0.3192
NAV1	4.701
IPO9	10.38
SHISA4	1.059
LMOD1	0.07439
TIMM17A	16.59
RNPEP	8.917
ELF3	0.6044
GPR37L1	0.09924
ARL8A	5.128
PTPN7	0.01507
PTPRV	0.03002
LGR6	0.1941
UBE2T	18.03
PPP1R12B	1.109
SYT2	2.765
KDM5B	24.38
LOC148709	1.214
RABIF	2.469
KLHL12	10.49
ADIPOR1	13.91
CYB5R1	2.082
TMEM183A	0.5871
TMEM183B	0.01456
PPFIA4	0.5215
MYOG	0
ADORA1	0.2758
MYBPH	0
CHI3L1	0.05354
CHIT1	0
BTG2	0.1905
FMOD	0.01647
PRELP	0.9727
OPTC	0.3746
ATP2B4	2.335
SNORA77	0.7869
LAX1	0.2341
ZC3H11A	16.52
SNRPE	30.58
C1orf157	0
SOX13	12.27
ETNK2	2.337
REN	0
KISS1	0.1378
GOLT1A	1.643
PLEKHA6	0.8608
LOC127841	0
PPP1R15B	8.718
PIK3C2B	2.032
MDM4	4.824
LRRN2	1.055
NFASC	0.451
CNTN2	0.161
TMEM81	0.8308
RBBP5	5.514
DSTYK	2.015
TMCC2	0.6744
NUAK2	2.866
KLHDC8A	0.1672
LEMD1	0.5366
PCTK3	5.176
LOC284578	0.4676
MFSD4	0.2385
ELK4	1.878
SLC45A3	1.629
NUCKS1	95.6
RAB7L1	1.591
SLC41A1	3.338
PM20D1	0.05721
SLC26A9	0.006015
FAM72A	1.354
AVPR1B	0.01387
C1orf186	0.3395
CTSE	0
SRGAP2	6.268
IKBKE	1.447
RASSF5	0.161
LGTN	9.785
DYRK3	0.8057
MAPKAPK2	8.46
IL10	0.3199
IL19	0.01343
IL20	0
IL24	0
FAIM3	0.01788
PIGR	0.09562
FCAMR	0
C1orf116	0.8141
YOD1	2.61
PFKFB2	2.026
C4BPB	0
C4BPA	0
CD55	3.061
CR2	1.184
CR1	0.03588
CR1L	0
CD46	19.18
LOC148696	0.005831
CD34	0.0376
PLXNA2	0.1719
LOC642587	0.7725
CAMK1G	0.3186
LAMB3	0.1402
G0S2	5.184
HSD11B1	0
TRAF3IP3	0.1792
C1orf74	2.394
IRF6	1.926
C1orf107	2.152
SYT14	1.208
C1orf133	0.3074
SERTAD4	0.76
HHAT	0.04146
KCNH1	0.05516
RCOR3	3.074
TRAF5	4.197
C1orf97	1.559
RD3	0.1359
SLC30A1	2.437
NEK2	6.049
LPGAT1	3.455
INTS7	6.915
DTL	10.7
PPP2R5A	8.129
SNORA16B	0.3698
TMEM206	3.309
NENF	6.855
ATF3	7.502
FAM71A	0
BATF3	0.1253
NSL1	2.101
TATDN3	2.232
C1orf227	0.244
LQK1	3.841
FLVCR1	7.661
VASH2	13.2
ANGEL2	6.585
RPS6KC1	4.12
PROX1	0.04004
SMYD2	2.087
PTPN14	4.679
CENPF	19.37
KCNK2	0.2025
KCTD3	14.3
USH2A	0.005209
ESRRG	0.1801
GPATCH2	3.074
SPATA17	0.2389
RRP15	4.422
TGFB2	0.04295
LYPLAL1	2.859
SLC30A10	0.2068
EPRS	49.23
BPNT1	2.91
IARS2	22.66
RAB3GAP2	9.304
SNORA36B	0
AURKAPS1	0.4148
MARK1	2.717
C1orf115	2.118
MOSC2	2.642
MOSC1	7.48
HLX	0.04318
LOC400804	0.2478
DUSP10	0.1254
HHIPL2	0.01911
TAF1A	2.761
MIA3	4.744
AIDA	30.88
C1orf58	5.808
FAM177B	0
DISP1	1.213
TLR5	0.7955
SUSD4	0.6731
C1orf65	0
CAPN8	0
CAPN2	11.44
TP53BP2	9.04
FBXO28	6.634
DEGS1	9.707
NVL	9.613
CNIH4	38.64
WDR26	9.022
CNIH3	1.69
DNAH14	3.319
LBR	19.16
ENAH	19.16
SRP9	130.7
EPHX1	8.71
TMEM63A	3.374
LEFTY1	0.7455
PYCR2	20.33
LEFTY2	0.4872
C1orf55	3.863
H3F3A	0
LOC440926	0
ACBD3	5.994
MIXL1	0.03518
LIN9	2.736
PARP1	72.69
C1orf95	0.03605
ITPKB	0.9657
PSEN2	2.889
CABC1	2.885
CDC42BPA	6.322
ZNF678	2.428
LOC100130093	0.2334
JMJD4	1.352
SNAP47	6.971
MPN2	0
WNT9A	0.1388
WNT3A	0.01677
ARF1	51.21
C1orf35	4.537
MRPL55	10.64
GUK1	10.84
GJC2	0.1096
C1orf69	1.603
OBSCN	1.303
TRIM11	3.509
TRIM17	0.3305
HIST3H3	0
HIST3H2A	0.4427
HIST3H2BB	0.1632
RNF187	22.91
DUSP5P	0.0199
RHOU	1.696
RAB4A	7.952
SPHAR	0.9205
C1orf96	1.541
ACTA1	8.105
NUP133	17.32
ABCB10	2.595
TAF5L	3.638
URB2	6.313
GALNT2	10.26
PGBD5	3.292
COG2	7.313
AGT	0.01903
CAPN9	0.08329
C1orf198	9.044
TTC13	1.72
ARV1	3.404
FAM89A	0.2134
TRIM67	0.008657
C1orf131	3.53
GNPAT	15.91
[truncated: 18,691 more rows]
