# Supplementary material for: The transcriptional regulator ZNF398 mediates pluripotency and epithelial character downstream of TGF-beta in human PSCs
Source: Nat Commun. 2020 May 12;11:2364. doi: 10.1038/s41467-020-16205-9 (PMC7217929; doi:10.1038/s41467-020-16205-9)
Supplement: Supplementary file 3 — Supplementary Data 2 [file 41467_2020_16205_MOESM3_ESM.xlsx]

## Sheet: Table_A
Supplementary Data 2: differential expression analysis of KiPS transfected with the empty vector and treated with SB43 for 5 days, and absolute expression (TPM) of cells transfected with the empty vector or with NANOG, MYC, KLF7 or ZNF398 in presence of DMSO or SB43 for 5 days.
Gene_Symbol	Log2FC	p.value	DEG	TPM_Empty_DMSO	TPM_Empty_SB43	TPM_NANOG_DMSO	TPM_NANOG_SB43	TPM_KLF7_SB43	TPM_MYC_SB43	TPM_ZNF398_DMSO	TPM_ZNF398_SB43
2001-01-01	0.410412	0.332502	0	10.2586	14.4949	12.14	11.935	13.948	7.04436	11.9092	12.7886
1/2-SBSRNA4	0.836265	0.141535	0	2.18758	4.30972	1.84646	1.4604	2.58734	3.47352	2.9917	4.17003
A1BG	-0.639576	0.168504	0	7.66596	5.29118	7.27066	5.65484	7.10908	8.35775	5.96065	5.65187
A1BG-AS1	0.592847	0.457244	0	0.413211	0.699032	0.382756	0.382542	0.50043	0.729689	0.49605	0.833738
A1CF	-0.884198	0.608121	0	0.0393602	0.0172921	0.0233704	0	0.107507	0.0763696	0.016093	0.0483109
A2LD1	0.706283	0.135751	0	1.16126	2.01555	1.07265	0.677226	0.888663	0.928425	1.14472	1.28436
A2M	-0.0791255	0.925481	0	0.168983	0.188747	0.0903119	0.228078	0.487582	0.13741	0.325948	0.541859
A2ML1	-2.50891	2.1e-11	-1	6.14757	1.12635	8.74452	7.13481	5.2921	3.17233	7.44431	4.48656
A2MP1	1.96977	0.701653	0	0.0366167	0.305262	0	0	0	0.188269	0	0
A4GALT	0.0145143	0.975545	0	7.2497	7.97461	16.1462	16.8075	15.2996	8.4182	5.87918	4.33032
A4GNT	0.667957	0.897629	0	0	0.0383012	0	0.189926	0	0	0	0.0989854
AA06	NA	NA	0	0	0	0	0	0	0	0	0
AAAS	0.0619113	0.634642	0	100.283	112.003	95.6303	86.7787	105.082	121.207	125.236	124.462
AACS	-0.654374	0.000580255	0	29.044	19.4821	42.3624	39.6854	31.2471	25.2461	22.6665	23.5475
AACSP1	-0.409148	0.31473	0	5.59415	4.5586	3.95188	3.06517	3.16648	5.88819	3.30978	4.15839
AADAC	0.102305	0.984273	0	0.0391461	0.0342002	0.103999	0	0.0335726	0.0857732	0	0
AADACL2	0.668013	0.897621	0	0	0.045221	0	0	0	0	0	0
AADACL3	-5.03804	9.09e-08	-1	2.08893	0.0660303	28.2314	25.1109	6.29556	1.77358	2.42291	1.44075
AADACL4	-0.0518456	0.992032	0	0.0279217	0.0430676	0.0706973	0	0	0	0	0.0696813
AADAT	0.0710882	0.679464	0	16.0973	18.0742	13.7801	13.5128	9.9876	10.9562	17.3687	15.9388
AAED1	-0.51106	0.0343082	0	14.1066	10.8449	10.2911	15.507	20.9476	13.568	10.8464	12.1374
AAGAB	-0.0306177	0.844748	0	85.9634	89.3354	71.0668	70.3917	80.1811	71.0473	77.4981	81.2804
AAK1	-0.127105	0.565494	0	3.66808	3.57297	4.4112	3.91057	10.7179	3.43382	4.7371	4.9684
AAMP	-0.159923	0.160482	0	254.106	242.488	254.261	230.667	223.709	252.778	265.344	251.83
AANAT	0.794313	0.215411	0	0.716195	1.30319	0.372402	0.685793	0.91948	0.892837	0.933684	0.76472
AARD	0.706798	0.088571	0	4.02501	7.08298	6.30448	5.35283	5.12754	2.96869	3.9474	4.66849
AARS	0.195692	0.171527	0	253.923	310.903	263.621	287.043	304.004	433.526	219.047	302.157
AARS2	0.313937	0.225539	0	25.0586	33.1027	25.7764	24.9127	25.5376	25.2422	33.4045	36.1128
AARSD1	-0.158634	0.252414	0	39.2828	37.3642	33.2156	36.7631	35.9234	39.445	44.5496	40.6686
AASDH	0.0706739	0.710338	0	15.1417	17.0473	14.2676	15.899	16.8779	15.2133	20.0974	16.6057
AASDHPPT	-0.110219	0.573675	0	50.8266	50.2793	48.6988	50.5976	46.7494	60.0132	50.8859	53.6844
AASS	-0.491938	0.0338139	0	244.12	185.007	334.035	233.761	225.458	192.898	212.883	180.718
AATF	-0.0661514	0.68884	0	150.015	152.398	126.447	127.618	152.32	183.539	166.046	159.64
AATK	0.27944	0.481304	0	2.43169	3.19306	1.77368	1.31832	1.70763	1.81319	1.44287	1.77612
AATK-AS1	-1.45683	0.388297	0	0.370812	0.131809	0.141215	0.336476	0.231445	0.0873505	0.0972416	0.111162
ABAT	0.854354	0.00184954	0	3.07903	5.97324	1.89634	1.65372	2.27171	2.63365	2.0145	2.11505
ABCA1	1.86893	0.0013663	1	2.91514	11.3862	3.84919	3.02247	21.5848	2.30923	10.571	12.6416
ABCA10	1.2406	0.419962	0	0.0138925	0.0526516	0.0575813	0.0755734	0.0543748	0.128903	0.0942246	0.107384
ABCA11P	0.305841	0.150625	0	12.8241	16.9218	12.5224	9.39981	11.0178	11.6826	13.6675	13.7623
ABCA12	0.0664942	0.966259	0	0.00946752	0.00886848	0.0572195	0.144826	0.0406268	0.0688231	0.456145	0.483724
ABCA13	-0.530231	0.576059	0	0.0408185	0.0247855	0.169094	0.280107	0.132265	0.0372071	0.0704106	0.079126
ABCA17P	1.29831	0.24593	0	0.120901	0.350468	0.0664686	0.16063	0.198067	0.194863	0.176371	0.282808
ABCA2	0.204347	0.609302	0	9.0649	11.2901	10.2055	8.0641	6.00203	13.6958	5.07292	5.77367
ABCA3	0.0201831	0.957195	0	10.204	11.0352	8.88421	9.00797	33.9608	10.5464	12.7088	12.4622
ABCA4	0.25475	0.779436	0	0.0821885	0.108025	0.183141	0.208231	0.0147215	0.0684799	0.372228	0.457828
ABCA5	-1.63357	7.05e-05	-1	0.926756	0.324349	0.710292	0.608071	0.791483	0.320862	0.830351	0.640608
ABCA6	1.12198	0.828758	0	0	0.0179936	0	0.0804924	0.050904	0	0	0.0414456
ABCA7	0.0748552	0.782018	0	9.0416	10.2683	9.45295	9.23996	11.2041	12.039	12.716	12.3248
ABCA8	-0.712157	0.802127	0	0.0186793	0.0148787	0.00973324	0	0.103688	0.0240825	0	0.118855
ABCA9	0.8495	0.392484	0	0.0737291	0.128322	0.124547	0.137594	0.0631907	0.0437238	0.239806	0.257407
ABCB1	-0.6501	0.407663	0	0.398133	0.25765	0.426124	0.1949	0.5268	0.348303	0.0650339	0.358131
ABCB10	-0.514556	0.0149204	0	15.3373	11.3311	20.4109	17.3393	29.991	21.6893	25.8507	22.5484
ABCB11	1.11599	0.726442	0	0.0184195	0.057737	0	0	0.11726	0	0.0928138	0.0229839
ABCB4	0.264511	0.565143	0	0.838792	1.11621	1.06136	0.564238	0.375441	0.82377	1.81755	1.32519
ABCB5	-1.75227	0.619675	0	0.0170717	0	0.0255596	0.0183872	0.00697691	0.017825	0.0198434	0.0284027
ABCB6	-0.47225	0.0521517	0	45.414	35.213	35.2695	36.4182	44.7902	56.9813	37.6182	43.3854
ABCB7	-0.124511	0.375708	0	47.1314	46.4676	40.9615	44.4561	41.4512	58.9196	44.5295	42.4743
ABCB8	0.148754	0.380104	0	10.62	12.5525	11.7525	12.1869	13.6002	12.1416	14.8754	16.1548
ABCB9	-0.207933	0.438054	0	2.77749	2.63226	4.06435	4.28165	3.0409	3.95738	2.46902	2.87824
ABCC1	-0.166394	0.420417	0	51.0792	48.7893	44.4117	38.5196	46.7264	73.2872	47.4469	48.4148
ABCC10	0.31017	0.0620964	0	10.591	14.0063	10.7881	10.2491	20.1449	13.4576	15.965	16.5793
ABCC11	0.894648	0.37479	0	0.0828389	0.155964	0.0340306	0.126437	0.28056	0.158337	0.462947	0.16088
ABCC12	2.36448	0.150999	0	0.0359517	0.213311	0.0430914	0.157665	0.0417319	0	0.0285853	0.0212361
ABCC13	-0.415267	0.799759	0	0.0420416	0.0187844	0.363591	0.212227	0.117732	0.24888	0.355582	0.0375335
ABCC2	-0.0938352	0.84038	0	0.632752	0.659339	0.554286	0.70901	0.358014	0.469278	0.987423	1.07678
ABCC3	0.531666	0.449073	0	0.359925	0.575941	0.100848	0.262417	0.271468	0.223857	0.199386	0.411812
ABCC4	-0.51735	0.00404783	0	10.3683	7.63253	10.7413	7.47824	10.209	14.5295	7.87235	7.61236
ABCC5	0.106419	0.568727	0	22.2061	25.4758	26.3899	24.9394	24.3895	24.9641	25.021	26.58
ABCC6	1.30087	0.130635	0	0.169028	0.459228	0.261371	0.298869	0.0966438	0.146278	0.489728	0.377327
ABCC6P1	0.280608	0.823137	0	0.14132	0.193555	0.183945	0.318275	0.0867885	0.465605	0.444176	0.402354
ABCC6P2	-0.209941	0.949703	0	0	0	0.315434	0.402538	0	0.320271	0	0.403755
ABCC8	1.38017	0.00584163	1	0.777993	2.18754	0.861468	0.938383	0.893162	1.19509	0.758846	0.929364
ABCC9	1.70771	0.407656	0	0.00742953	0.0337843	0.066423	0.0335845	0.0573455	0.0429997	0.0355801	0
ABCD1	-0.165884	0.490862	0	5.91718	5.50556	5.1046	4.23316	5.70061	1.94361	10.3894	6.18884
ABCD2	0.934584	0.55552	0	0.063316	0.121588	0.0625435	0.0629768	0.0201901	0.0773742	0.143559	0.0533704
ABCD3	-0.24831	0.124675	0	29.4331	26.3736	30.8471	27.2052	33.3781	31.5779	34.3579	33.2225
ABCD4	-0.0238839	0.839921	0	41.8135	44.0318	34.2338	41.3424	40.0409	39.4985	46.0363	49.1425
ABCE1	-0.486195	0.00450427	0	184.967	140.034	183.735	152.484	158.887	213.779	181.58	164.553
ABCF1	-0.233613	0.283954	0	19.0489	17.3277	15.384	14.8173	22.9886	15.4609	18.9265	14.2642
ABCF2	-0.132353	0.555143	0	75.839	73.4925	73.0396	69.64	71.0972	75.8388	79.2867	79.9954
ABCF3	-0.254712	0.0895706	0	61.0987	54.37	66.429	63.1647	69.3828	59.8993	66.321	66.043
ABCG1	0.78644	0.126082	0	3.22656	6.02629	2.23209	2.59803	10.3165	3.52184	2.80016	3.65627
ABCG2	-1.42953	4.44e-06	-1	5.13396	2.00978	25.9932	39.4246	16.7069	17.383	9.64682	16.6224
ABCG4	0.543791	0.359092	0	0.828547	1.33051	1.82688	1.58799	1.83293	1.35927	2.15094	1.43214
ABCG5	-0.501135	0.822135	0	0.109064	0.0842909	0.040638	0.15558	0.118068	0.100549	0.0559672	0
ABCG8	0.721704	0.745397	0	0.0165016	0.0573874	0	0.0533193	0.108942	0.0516892	0.115084	0.0411813
ABHD1	1.23417	0.205889	0	0.387415	1.0458	0.231013	0.134345	0.252413	0.537426	0.314266	0.66729
ABHD10	-0.0823147	0.628957	0	34.0184	34.3048	33.1597	34.9585	30.283	47.7783	36.5695	37.4487
ABHD11	0.0786636	0.66755	0	19.8097	22.1051	14.0138	13.0951	28.8917	19.0907	24.3425	23.8473
ABHD11-AS1	0.397984	0.926981	0	0.132915	0.237989	0.235409	0.300414	0.227981	0	0	0
ABHD12	-0.180828	0.10543	0	71.4029	66.7113	64.3857	70.8263	84.4735	51.6499	66.8512	73.2252
ABHD12B	-2.77632	0.00306265	-1	2.59492	0.393966	106.488	95.2073	9.6233	17.1343	31.3347	7.87495
ABHD13	0.383505	0.0409582	0	8.94782	12.493	11.5311	9.41593	13.645	9.5594	11.5562	12.7024
ABHD14A	0.33256	0.444668	0	3.38783	4.64229	2.70507	3.27922	3.10692	3.4177	3.28615	3.6815
ABHD14A-ACY1	NA	NA	0	0	0	0	0	0	0	0	0
ABHD14B	-0.209533	0.564282	0	10.122	9.5056	7.26507	7.34615	7.55138	18.9972	11.0278	8.77381
ABHD15	-0.414507	0.267374	0	1.93947	1.6565	3.1795	3.22374	4.34905	2.99565	3.3661	3.1241
ABHD16A	0.106841	0.6377	0	3.72651	4.27767	3.75515	4.39481	4.10815	3.21097	4.94245	5.68009
ABHD16B	1.0416	0.00861877	1	2.12995	4.85631	3.0476	3.34219	3.86965	2.67515	3.47054	4.56953
ABHD2	-0.205006	0.156933	0	14.2544	13.1276	8.8462	9.05955	24.6428	10.3062	11.6655	12.7294
ABHD3	0.140441	0.551642	0	6.55398	7.85725	6.72052	10.3539	10.5116	8.78686	8.15791	10.1681
ABHD4	0.225458	0.215434	0	101.399	126.706	94.9135	94.9796	148.114	117.81	144.792	153.983
ABHD5	0.124995	0.57787	0	10.1948	11.8092	7.93313	8.7039	11.4865	10.1889	10.5499	10.463
ABHD6	0.081218	0.82125	0	5.30622	6.08274	4.24606	6.23424	3.87371	7.35933	3.53226	3.68437
ABHD8	0.283466	0.1702	0	17.6771	22.6305	11.7448	13.7907	22.1011	13.5299	21.4226	28.6736
ABI1	-0.0666911	0.563209	0	27.0094	27.5079	32.754	28.0329	38.4033	29.3589	32.5888	32.1684
ABI2	0.364114	0.0319587	0	59.991	82.7266	46.2486	45.541	56.9001	67.2192	52.2209	60.0371
ABI3	-0.301045	0.435507	0	3.61378	3.07654	4.56326	6.43322	3.9273	2.15049	10.3753	8.51504
ABI3BP	-0.135331	0.890406	0	0.149769	0.146204	0.219605	0.182163	0.344006	0.0307963	0.133364	0.30398
ABL1	0.238316	0.0557608	0	80.258	100.983	61.3467	51.8831	128.226	93.0309	92.3409	100.417
ABL2	-0.0993174	0.525991	0	12.9194	12.7885	12.6125	8.26819	15.2222	13.7928	12.6933	12.7679
ABLIM1	0.100793	0.490144	0	35.5249	40.726	31.7531	23.3933	27.1212	50.2345	42.3102	37.341
ABLIM2	0.00812267	0.988897	0	0.848153	0.921966	0.988989	0.762737	1.10813	1.07843	1.31897	0.894032
ABLIM3	0.397295	0.517161	0	0.446984	0.653932	0.691401	0.674256	0.851515	0.700861	0.589702	0.414923
ABO	0.486451	0.777403	0	0.107482	0.166427	0.141036	0.123029	0.551607	0	0.381354	0.444087
ABP1	0.645755	0.350879	0	0.49834	0.780859	0.346146	0.255581	0.350184	0.206596	0.620014	0.749611
ABR	0.401546	0.106924	0	20.1616	28.6327	17.6543	15.7774	14.544	21.7554	13.4884	16.3773
ABRA	0.435726	0.933152	0	0	0.00997194	0	0	0.0783116	0	0	0
ABRACL	-0.347771	0.0304138	0	326.649	272.923	369.186	354.334	347.648	229.472	286.005	291.937
ABT1	-0.255798	0.0902111	0	72.4448	64.3242	68.0772	64.7646	60.5638	67.6725	78.9685	78.1086
ABTB1	0.546692	0.24696	0	4.33371	6.89487	9.71005	8.68484	5.20597	3.37539	6.2344	6.48775
ABTB2	1.01363	1.13e-05	1	13.3191	28.6602	8.40007	10.2779	33.6678	19.1453	22.9515	34.8704
ACAA1	-0.38951	0.0122615	0	32.1037	25.8454	33.9965	33.9745	30.4669	24.9518	27.9011	29.6465
ACAA2	-0.111206	0.329027	0	230.611	228.299	202.76	210.581	213.642	235.218	219.485	214.379
ACACA	-0.105882	0.505896	0	62.3293	62.0001	67.1455	54.0878	70.4373	83.7634	52.833	53.7639
ACACB	0.652026	0.0315334	0	2.65213	4.47057	1.91154	1.63711	3.0175	2.6423	2.0213	1.97986
ACAD10	0.652836	0.000463342	0	11.5126	19.5889	9.5973	9.70921	9.8483	13.8387	13.8831	13.4937
ACAD11	0.468539	0.205161	0	1.85271	2.83187	1.88368	0.727373	1.3763	2.31471	1.77644	2.06657
ACAD8	0.278244	0.164945	0	55.0456	71.442	56.7494	56.668	58.6744	39.2053	43.6347	42.7322
ACAD9	-0.168233	0.274813	0	27.2156	25.8416	25.7034	28.4224	25.8412	21.7277	25.9801	27.1525
ACADL	1.01934	0.347769	0	0.113913	0.23606	0.327418	0.363351	0.319811	0.055322	0.907992	0.995399
ACADM	0.101258	0.525544	0	47.8565	54.5329	38.0827	39.6452	67.6201	46.3494	55.5296	52.7767
ACADS	-0.488965	0.180315	0	8.78246	6.70176	9.3921	7.24834	6.8585	10.6903	7.30463	6.62372
ACADSB	0.218779	0.49091	0	8.65977	10.7475	7.58851	8.25967	7.53553	10.3341	5.33187	6.85263
ACADVL	0.124871	0.45433	0	118.057	137.854	98.384	106.559	98.9413	93.2049	113.904	131.128
ACAN	-0.999454	0.130977	0	0.421264	0.228905	2.05019	2.26325	0.526417	1.57616	1.95979	1.88249
ACAP1	-0.665157	0.00135849	0	46.5547	31.6063	55.3202	57.2661	59.1885	32.3231	56.937	48.5869
ACAP2	0.0150933	0.930548	0	21.1318	22.7894	20.1891	16.7863	32.9652	22.9954	25.3765	23.0071
ACAP3	0.770182	2.81e-06	0	22.9199	41.937	24.8062	26.1385	39.9617	25.4261	37.8072	38.8095
ACAT1	-0.453271	0.0328263	0	68.6228	53.2713	53.7162	54.1053	60.2677	84.4488	46.5529	45.8645
ACAT2	0.030266	0.881499	0	638.112	696.642	792.982	891.527	576.84	808.886	379.87	484.998
ACBD3	-0.368642	0.0792304	0	50.8785	42.0297	53.8327	41.2685	69.8917	62.0151	63.6525	51.9326
ACBD4	0.0498654	0.899865	0	6.44214	7.18445	2.81622	3.8559	4.8368	5.9553	6.8431	6.83409
ACBD5	-0.039025	0.834441	0	18.6597	19.5162	16.3805	15.8655	21.7496	23.42	18.4766	18.5011
ACBD6	-0.386351	0.00159684	0	159.642	129.688	127.4	121.419	126.259	146.496	100.929	105.151
ACBD7	0.665602	0.00137504	0	11.5543	19.5229	8.6716	9.77975	14.6407	14.58	6.69556	8.90349
ACCS	0.790012	0.00508429	0	5.54928	10.4954	5.78784	5.71584	7.3336	6.92268	9.52348	10.2656
ACCSL	-0.209924	0.967806	0	0	0	0	0	0	0	0	0.0603011
ACD	-0.0156727	0.926616	0	38.2661	40.3481	36.3038	41.985	41.4254	49.4936	43.1381	42.2887
ACE	-0.461179	0.0635946	0	3.16156	2.46768	5.79698	5.9493	8.59869	6.39973	6.66577	5.68958
ACE2	0.449006	0.643228	0	0.1926	0.263124	0.184844	0.0405178	0.273191	0.117837	0.688409	0.343815
ACER1	0.435712	0.933154	0	0	0.0252415	0.0511711	0	0.0991131	0.25322	0	0
ACER2	-0.205117	0.414708	0	6.53564	5.95059	5.40755	3.58483	12.7437	5.25914	6.63499	7.92635
ACER3	0.168968	0.3481	0	10.2309	12.3162	8.7094	9.49541	17.1281	9.1787	10.5959	10.8416
ACHE	-0.721366	0.0329397	0	6.19338	4.00874	19.846	21.5116	7.82802	11.3673	20.966	21.9827
ACIN1	0.0775335	0.63025	0	177.561	199.948	184.412	169.629	195.667	169.457	253.277	245.708
ACLY	-0.175361	0.290114	0	539.129	511.235	663.642	576.244	600.655	736.072	341.307	394.492
ACMSD	0.0645634	0.97671	0	0.129098	0.0982055	0.202559	0.113677	0	0.291091	0.24536	0
ACN9	-0.370433	0.112561	0	25.746	21.3282	27.9478	29.2323	27.446	40.5609	31.1483	28.9126
ACO1	-0.201387	0.196261	0	70.8973	65.8287	54.4348	55.7981	81.9176	75.3278	53.3745	57.5867
ACO2	-0.0376642	0.810344	0	51.2556	53.2386	60.4603	49.0568	71.8401	56.2963	59.1779	54.1807
ACOT1	0.181912	0.655916	0	2.47592	3.02509	1.3802	1.04017	2.20185	1.19657	1.96336	2.25749
ACOT11	0.00595991	0.981991	0	4.84946	5.26565	5.26928	4.9946	3.9066	3.272	3.37061	4.5015
ACOT12	1.54638	0.281281	0	0.093413	0.319378	0.267255	0	0.216863	0.227362	0.302744	0.308846
ACOT13	-0.105261	0.501181	0	30.501	30.1434	28.6594	33.3561	27.5468	23.0736	27.3044	28.2553
ACOT2	0.0648383	0.78868	0	8.23279	9.27214	5.87465	4.68577	7.34928	7.57117	9.10278	8.37221
ACOT4	-1.32822	0.000894634	-1	4.5926	1.85001	3.77868	3.87515	3.16912	3.43512	2.39141	2.21737
ACOT6	-1.03976	0.282642	0	1.16135	0.589997	0.584904	0.28306	0.665092	0.274406	1.05238	0.283916
ACOT7	-0.195491	0.207879	0	151.495	141.303	173.371	139.101	182.473	142.774	159.54	154.875
ACOT8	-0.632888	4.65e-05	0	44.0499	29.8209	65.9085	70.5629	47.5356	44.0948	70.6758	60.7324
ACOT9	-0.451264	0.0292641	0	55.1482	42.661	73.7194	75.9279	92.0771	42.9539	54.3367	48.7388
ACOX1	-0.546355	0.0010073	0	8.10528	6.01261	11.4146	10.7916	13.2351	9.31311	11.431	8.90957
ACOX2	0.535935	0.0831794	0	4.18083	6.34788	1.99961	3.07549	4.80679	3.38248	1.82794	5.51898
ACOX3	0.00525316	0.981973	0	7.46089	7.87494	5.55616	5.43306	8.82907	6.58709	6.2973	6.59321
ACOXL	0.303725	0.124081	0	20.2855	26.757	12.6842	11.4934	28.8214	19.6018	11.9413	8.30957
ACP1	-0.137287	0.267733	0	218.497	211.422	182.804	184.086	225.415	200.233	258.551	250.052
ACP2	0.750143	0.00825616	0	20.4746	36.6702	16.6757	15.6134	27.7808	19.2737	25.5184	31.2601
ACP5	-1.02886	0.00628199	-1	12.3396	6.54766	14.1841	9.93264	14.395	5.19947	8.06602	10.8666
ACP6	-0.223548	0.275639	0	21.6455	19.7723	20.4144	22.848	13.4268	21.8948	29.1545	30.2277
ACPL2	-0.0279933	0.873771	0	17.8545	18.5802	14.4077	15.3589	17.6398	17.14	13.0045	13.8167
ACPP	-0.0680146	0.929422	0	0.568983	0.574401	1.22388	3.04388	1.31877	0.742004	0.391344	0.925048
ACPT	0.0027733	0.998502	0	0.271762	0.282053	0.0413319	0	0.0400279	0.270129	0.329017	0.293095
ACR	0.358306	0.899377	0	0.17747	0.243312	0.144179	0	0.118068	0	0.223869	0
ACRBP	0.260248	0.712837	0	1.57522	2.07057	0.83503	0.610378	1.39645	1.03215	1.05405	0.930276
ACRC	0.287045	0.502119	0	1.4901	1.89373	0.976476	1.17612	1.73185	1.04927	0.849108	1.31089
ACRV1	1.02463	0.112256	0	1.68813	3.70566	1.69795	1.67318	2.37204	1.95097	3.09398	3.04218
ACSBG1	-0.0867576	0.839796	0	2.5044	2.47602	5.36161	6.0921	3.38067	2.42638	2.31433	2.87829
ACSBG2	1.28457	0.31613	0	0.105866	0.269372	0.414507	0	0.119287	0	0.0544722	0.169747
ACSF2	0.241583	0.26666	0	7.34577	9.19225	9.80446	12.8264	6.15186	6.10116	11.2905	11.6745
ACSF3	0.256032	0.310015	0	8.39433	10.6272	8.79827	7.606	8.79031	7.72806	13.2249	11.466
ACSL1	-0.639238	0.031829	0	18.9008	13.0253	34.5934	30.2042	13.8891	25.0354	8.96878	10.8119
ACSL3	0.0586164	0.548114	0	115.381	128.268	107.649	88.2242	126.913	99.7591	106.336	112.464
ACSL4	-0.0143215	0.929967	0	129.559	136.901	156.932	134.33	137.062	204.626	84.4296	92.0446
ACSL5	-0.517098	0.70115	0	0.118111	0.0914195	0.0824981	0.203699	0.100807	0	0.198789	0.316346
ACSL6	-0.555177	0.202492	0	1.0982	0.826251	1.12242	1.58464	0.840903	1.31961	0.790222	0.780132
ACSM1	0.70373	0.465307	0	0.326629	0.533003	0.162869	0.163998	1.46813	0.311734	0.224305	0.214038
ACSM2A	-0.933472	0.857564	0	0.0396073	0	0	0.0655409	0	0	0	0
ACSM2B	1.46322	0.71136	0	0	0.0573664	0.0684237	0.137796	0.185204	0	0	0
ACSM3	-0.217734	0.747201	0	1.64376	1.53142	1.14914	1.27582	0.794746	6.76806	0.790962	0.67998
ACSM4	0.435691	0.933157	0	0	0.015756	0	0	0.154669	0	0.172736	0.062965
ACSM5	-0.0554903	0.990456	0	0.0181797	0.0280411	0.0230153	0	0.0977312	0	0.0610701	0.0453692
ACSS1	-1.14662	0.0238893	0	1.24522	0.620954	2.52492	3.49406	4.13826	1.72944	2.55902	2.59099
ACSS2	-0.275257	0.546466	0	84.7087	75.5422	145.701	145.983	67.1587	154.615	27.4575	42.8671
ACSS3	-0.0950228	0.679029	0	19.8024	19.9755	14.8869	12.4896	21.4269	20.6774	14.8113	14.6483
ACTA1	-1.07444	0.149403	0	16.9125	8.56444	173.949	105.414	16.3595	3.48047	100.731	37.7747
ACTA2	1.43627	0.00383588	1	2.43509	7.22798	2.61757	6.1317	7.33159	5.96608	47.7007	64.2322
ACTB	-0.0206133	0.90232	0	6621.68	6980.01	6317.95	6187.16	10065.6	7693.62	7729.11	8004.1
ACTBL2	1.5886	0.277823	0	0.0989833	0.356112	0.190254	1.25792	0.0771905	0.0493027	2.06408	1.67322
ACTC1	0.394357	0.280928	0	18.2307	25.5944	31.1644	14.5693	38.2916	11.4138	63.4339	48.3874
ACTG1	-0.211185	0.208682	0	4721.52	4365.86	5427.39	5119.81	6439.57	5342.77	5473.27	5566.28
ACTG2	-0.526914	0.337609	0	10.9377	8.04531	30.6581	20.0303	23.1591	4.15341	29.2853	14.9831
ACTL10	0.203984	0.875957	0	0.309343	0.393056	0.0823582	0	0.366081	0.2717	0.224077	0.194674
ACTL6A	0.131612	0.310143	0	178.953	208.803	143.849	140.162	170.128	183.142	139.629	162.381
ACTL6B	-0.209511	0.660974	0	1.78942	1.70437	1.68321	2.03603	0.956291	2.71109	1.68075	1.81904
ACTL7A	0.726885	0.888434	0	0.0306885	0.0946705	0	0.0991598	0	0	0	0
ACTL7B	-0.209932	0.967805	0	0	0	0	0.138069	0.0766419	0	0	0
ACTL8	0.16034	0.743361	0	2.32761	2.74709	0.876164	1.80741	0.809008	4.13247	1.45001	1.30888
ACTL9	1.02612	0.667143	0	0.0309259	0.117788	0.039152	0	0.242086	0.0968719	0.311664	0.231536
ACTN1	0.215234	0.146419	0	246.325	305.187	275.1	236.839	351.003	275.013	362.529	412.308
ACTN2	-0.0184767	0.969698	0	1.92246	2.02537	1.78789	1.72522	1.2384	2.51463	1.18818	1.66199
ACTN3	0.0715826	0.858873	0	47.5934	53.9965	26.1405	26.5526	53.992	38.2293	19.5155	28.3283
ACTN4	-0.372318	0.0431997	0	247.939	205.411	344.976	289.265	379.004	311.012	416.165	418.557
ACTR10	-0.144441	0.452312	0	35.2141	33.9387	37.6002	39.699	46.9858	26.2769	34.6674	30.0363
ACTR1A	0.0636181	0.54048	0	117.307	130.854	97.3725	87.8156	154.141	103.059	103.41	109.395
ACTR1B	0.018423	0.905374	0	65.3261	70.8854	62.6158	62.2801	55.6081	70.6192	63.2455	76.3285
ACTR2	0.047355	0.720676	0	173.957	191.3	162.345	148.168	315.022	179.117	180.975	184.406
ACTR3	-0.0750473	0.555207	0	182.271	184.038	207.073	202.598	287.943	160.961	229.314	228.901
ACTR3B	-0.0594427	0.763059	0	18.8035	19.2345	15.468	16.5385	14.1533	25.3308	19.4498	17.076
ACTR3BP2	0.435763	0.933146	0	0	0.0205252	0	0.1062	0	0	0	0
ACTR3BP5	-0.929712	0.858133	0	0.0267335	0	0	0	0.0327766	0	0	0
ACTR3C	0.448881	0.629521	0	0.670999	0.891892	0.909272	1.33762	0.674705	0.388033	0.736157	1.14323
ACTR5	-0.242443	0.261605	0	26.203	23.3715	25.8204	26.3428	28.265	25.4327	26.1468	26.9662
ACTR6	-0.222907	0.258777	0	57.063	52.2677	72.9882	79.1462	53.9322	60.5774	46.3792	38.6204
ACTR8	-0.196008	0.193666	0	25.2567	23.3941	23.555	22.4764	25.5872	23.1392	30.7421	26.3708
ACTRT1	-0.284046	0.956392	0	0.030497	0.0190449	0	0	0	0	0.102447	0
ACTRT2	0.0314989	0.994369	0	0.0864484	0.0863269	0.039152	0	0	0.0968719	0.107841	0
ACTRT3	-0.412272	0.782598	0	1.75058	1.33359	5.02712	5.82538	0.467968	0.500864	0.147507	0.109584
ACVR1	0.192237	0.241601	0	18.8418	23.1273	18.3159	14.6325	23.214	18.0362	25.5246	26.2939
ACVR1B	0.625977	0.00736379	0	19.2555	31.9465	8.42724	10.1835	23.7223	26.2833	10.8271	15.7212
ACVR1C	-0.250798	0.682709	0	0.311363	0.289923	0.890277	0.507293	0.361887	0.579528	0.948734	0.618336
ACVR2A	0.0971301	0.544098	0	7.54054	8.63327	6.864	6.03378	10.2613	7.80405	6.42178	7.85853
ACVR2B	-0.00238296	0.987455	0	31.8575	33.9607	31.7541	21.2899	42.5071	36.8785	30.5827	27.8846
ACVRL1	1.52622	0.130045	0	0.140222	0.439728	0.140269	0.0763759	0.144091	0.0826211	0.101909	0.219097
ACY1	-0.274036	0.50706	0	2.36477	2.07769	2.84244	2.1203	1.50034	2.93049	2.15312	1.52976
ACY3	-1.69881	0.348993	0	0.17891	0.0654661	0.194768	0.368042	0.571086	0	0.463198	0.21927
ACYP1	-0.0360696	0.936169	0	17.6655	18.5832	13.9056	16.3667	12.0799	21.7733	16.9014	13.7124
ACYP2	0.665896	0.111268	0	3.65135	6.71191	4.17212	4.53944	4.06948	4.35368	3.93291	4.68401
ADA	0.0854087	0.851585	0	20.4244	23.4047	6.46809	6.28377	9.90861	20.9939	9.61145	13.8573
ADAD1	0.658777	0.870854	0	0	0.0300805	0.235729	0	0.0239102	0	0.0680044	0.0486688
ADAD2	-0.419757	0.355162	0	1.46772	1.1889	2.01488	3.20551	1.61653	1.12692	1.76779	1.48528
ADAL	0.261567	0.0622428	0	12.3262	15.879	10.9899	10.946	9.44413	12.9362	15.693	14.7826
ADAM1	0.721887	0.0900564	0	2.7481	4.84793	3.87556	3.72663	2.95733	1.72509	5.60685	4.53325
ADAM10	0.144177	0.229639	0	73.1998	86.4449	72.2495	64.1037	103.695	79.148	67.2429	75.7356
ADAM11	1.46776	1.13e-09	1	3.10281	9.12068	2.4049	3.28893	5.53542	4.91525	3.04681	5.38537
ADAM12	0.767608	0.247302	0	0.358842	0.657469	0.15666	0.0481821	0.351717	0.305656	0.148936	0.16966
ADAM15	-0.205812	0.380814	0	45.2207	41.8645	27.9561	29.927	38.4994	68.8308	43.8075	54.6819
ADAM17	0.26285	0.0875908	0	31.3569	40.2538	24.7283	23.0011	41.0518	29.6625	25.9006	33.262
ADAM18	1.732	0.460163	0	0.0359229	0.0981124	0.0340723	0.102925	0.0329973	0	0.0921293	0.19451
ADAM19	0.295264	0.304398	0	15.8134	20.6943	11.4973	5.72142	19.0541	12.0078	37.2341	31.1751
ADAM2	-0.209964	0.956771	0	0	0	0.0421454	0.127312	0	0.0855834	0.0559155	0.166159
ADAM20	0.398554	0.938754	0	0.0225174	0.0341311	0	0	0	0	0	0
ADAM21	-0.820441	0.592051	0	0.167048	0.0834908	0.0835948	0.305861	0.0685039	0.221462	0.166361	0.131609
ADAM21P1	0.667952	0.89763	0	0	0.0415354	0.0543427	0	0.0263141	0	0	0
ADAM22	0.22983	0.238185	0	6.49135	8.16248	5.6073	5.11414	5.02721	5.80969	4.60729	5.44269
ADAM23	0.925528	1.63e-06	0	27.9422	56.828	19.6534	22.2339	38.594	22.6219	14.3699	16.7476
ADAM28	-1.10293	0.217897	0	0.298941	0.123267	0.167957	0.327173	0.122915	0.221883	0.412353	0.965667
ADAM29	-0.397006	0.938824	0	0.0396782	0.0286599	0	0	0.0324316	0	0	0
ADAM30	0.667967	0.897628	0	0	0.0226709	0.0186077	0	0.0540617	0	0	0
ADAM32	0.509813	0.718961	0	0.111182	0.131915	0.154097	0.0521071	0.272245	0.101028	0.166641	0.209058
ADAM33	1.09786	0.00805238	1	4.42877	10.2522	7.27935	7.07729	4.12279	5.08062	13.9943	14.4892
ADAM3A	1.64174	0.751147	0	0	0.0619543	0	0	1.0034	0	0	0
ADAM5P	-0.209903	0.967809	0	0	0	0	0	0.0316232	0	0	0
ADAM6	1.25673	0.69953	0	0.0238744	0.119853	0.0302248	0.385711	0.0292712	0	0	0.0595809
ADAM7	1.54199	0.763704	0	0	0.0544666	0.090952	0	0.0158768	0	0	0.0516205
ADAM8	-0.498987	0.290373	0	2.41331	1.87484	5.1073	4.10745	2.72524	3.75325	4.23352	2.70372
ADAM9	-0.0726145	0.728858	0	20.0374	20.3097	19.0008	16.091	30.1036	24.7752	26.3402	42.0564
ADAMDEC1	-0.209972	0.959676	0	0	0	0.103855	0.0582838	0.0884619	0	0.0605942	0.0719045
ADAMTS1	-0.974948	0.00186752	0	34.4114	18.6647	35.8986	17.7435	8.64912	19.1192	34.0932	29.719
ADAMTS10	0.565298	0.103579	0	9.71809	15.3826	4.72928	5.75274	7.30743	4.99631	3.54066	3.91248
ADAMTS12	0.224084	0.405743	0	6.70136	8.39935	8.64613	7.91741	10.6862	9.53942	9.5436	15.3561
ADAMTS13	0.842697	0.00216618	0	4.41417	8.43237	4.20404	3.92284	2.78773	3.37279	7.01306	7.41598
ADAMTS14	-0.888275	0.00565921	0	2.14692	1.20752	4.30023	3.93791	2.17181	2.88671	2.84002	2.33612
ADAMTS15	-0.838011	0.00873731	0	2.90733	1.74098	4.19097	4.53036	1.89328	2.18007	4.64186	3.26511
ADAMTS16	-0.211194	0.6081	0	9.70603	8.95679	29.9462	30.9481	18.9683	7.27623	24.5775	16.6863
ADAMTS17	1.14964	0.00845719	1	1.04528	2.43128	0.931544	1.23617	2.38922	1.41672	1.81602	1.72827
ADAMTS18	-0.471167	0.633404	0	0.138264	0.117705	0.355337	0.203508	0.218146	0.201315	0.801114	1.53467
ADAMTS19	-0.12192	0.346457	0	22.8317	22.3995	13.6597	13.88	19.1729	27.7993	23.137	24.1502
ADAMTS2	-0.298612	0.49855	0	3.4182	3.00424	4.34248	3.48981	3.09628	5.58843	3.64123	2.2645
ADAMTS20	-0.299384	0.501379	0	7.79542	6.82398	8.25904	4.58385	2.01915	10.1114	3.6801	5.139
ADAMTS3	0.740961	0.000463852	0	2.83511	5.10349	1.98274	1.70881	2.86525	2.8026	2.58763	3.03242
ADAMTS4	0.456003	0.117008	0	8.14017	11.8998	5.73574	4.77581	18.7176	6.18681	3.96805	6.59696
ADAMTS5	-0.573711	0.317403	0	1.19418	0.874655	0.623507	0.187259	0.432223	0.156812	0.65257	0.564907
ADAMTS6	0.814272	0.0816669	0	0.53299	1.01437	0.400529	0.621184	0.679086	0.867544	1.2232	1.70511
ADAMTS7	0.779213	0.0129714	0	17.0946	31.6282	10.5574	12.3273	12.7788	18.5662	13.3077	16.9708
ADAMTS8	-1.03154	0.00297831	-1	14.2805	7.34749	6.64692	6.07477	8.84085	6.86128	7.86416	5.0894
ADAMTS9	5.44374	1.53e-18	1	0.18428	8.97354	0.251994	0.28314	0.778234	1.18079	1.83887	4.91199
ADAMTS9-AS2	3.83327	0.00427648	1	0.100647	1.4357	0.0249884	0.150969	0.121	0.935545	0.272791	0.197034
ADAMTSL1	-0.751453	0.331628	0	0.21414	0.138331	0.0943304	0.0971802	0.222005	0.0344552	0.188268	0.175575
ADAMTSL2	0.158209	0.699358	0	2.23877	2.69319	0.44711	0.694588	1.02259	1.50608	1.98456	2.53013
ADAMTSL3	-0.292126	0.627757	0	0.359253	0.301791	0.469341	0.719484	0.795581	0.617948	0.6226	0.490441
ADAMTSL4	-1.00121	0.0143669	0	4.08569	2.18377	5.28855	4.39573	2.32027	5.10975	8.68225	8.57769
ADAMTSL5	0.115026	0.907171	0	0.199774	0.247688	0.450065	0.26694	0.214853	0.272005	0.691875	1.03563
ADAP1	-2.01335	2.73e-07	-1	13.122	3.34089	7.71683	7.75491	10.0849	12.7007	19.2058	18.9242
ADAP2	-0.728457	0.318209	0	0.493646	0.31637	0.663054	0.141334	0.982196	0.511481	0.603399	0.741925
ADAR	0.00385485	0.97964	0	197.734	210.845	169.435	152.024	251.391	183.934	182.646	180.063
ADARB1	0.279101	0.341011	0	4.82337	6.3069	5.26108	5.57362	3.48232	7.69883	4.82187	5.33379
ADARB2	-1.75635	0.00280839	-1	0.627331	0.18547	0.365939	0.353082	0.405106	0.367677	0.232592	0.301934
ADARB2-AS1	0.102315	0.984271	0	0.0976222	0.085288	0	0.301651	0.0837229	0	0	0
ADAT1	0.446874	0.148059	0	12.8013	18.5941	12.488	10.8677	15.4966	11.347	18.6792	16.6107
ADAT2	-0.862116	0.000813741	0	7.25089	4.22845	5.17573	4.17589	4.16346	11.4676	4.10734	4.44767
ADAT3	0.030245	0.93702	0	8.93183	9.72361	7.91422	12.509	10.8466	11.8669	14.216	17.3088
ADC	1.78497	0.0373095	0	0.504279	1.85407	0.696239	0.414639	0.758425	1.74856	1.38498	1.67871
ADCK1	0.0752636	0.577577	0	21.9297	24.5084	22.2275	23.3856	24.6217	32.4099	24.9219	24.6295
ADCK2	-1.01954	3.1e-07	-1	18.2693	9.55383	19.8399	20.3147	36.0981	20.2206	27.3508	21.8082
ADCK3	-0.730617	0.00511056	0	55.7233	35.9969	46.9938	54.2313	42.2046	150.204	55.0456	53.5
ADCK4	0.0122506	0.928404	0	41.0767	44.0707	36.9551	36.0794	35.853	41.57	49.0986	47.5376
ADCK5	0.094787	0.786158	0	5.32238	6.14675	8.92238	8.3634	6.14624	6.26363	7.35813	7.10161
ADCY1	-0.190856	0.44639	0	10.1898	9.47919	10.3323	12.4719	15.6849	10.0581	9.05834	8.42159
ADCY10	1.18325	0.221028	0	0.20861	0.521267	0.0672472	0.157273	0.230292	0.127054	0.109005	0.0323378
ADCY2	-5.01109	4.01e-24	-1	45.9628	1.45782	39.8528	34.1936	31.9898	15.6279	41.111	30.5527
ADCY3	-0.214964	0.295273	0	20.6119	18.9761	21.1227	17.7511	26.7346	21.0139	15.9576	16.5322
ADCY4	1.04737	0.233443	0	0.168819	0.379225	0.172827	0.128617	0.179503	0.438756	0.284028	0.359769
ADCY5	-1.21488	1.86e-05	-1	16.9085	7.71571	17.2773	23.974	25.0516	21.2742	15.9491	17.2108
ADCY6	1.68119	6.69e-08	1	10.7117	36.894	4.16133	4.9525	21.1062	10.1885	16.883	20.0129
ADCY7	-0.261546	0.280208	0	4.91857	4.39406	7.46648	7.34871	7.47749	7.10221	8.8875	8.62123
ADCY8	-2.62493	4.61e-05	-1	9.37242	1.65355	25.9035	22.8429	7.26955	11.3004	11.448	13.591
ADCY9	-0.278267	0.232589	0	5.94229	5.24964	8.60485	7.73072	11.7739	10.1654	9.31356	6.92412
ADCYAP1	0.398476	0.938766	0	0.0240931	0.0290797	0	0	0.0164533	0	0.0467959	0.053495
ADCYAP1R1	1.48884	6.33e-09	1	6.70676	20.1391	3.71455	5.48479	9.74533	15.6807	7.31589	10.6492
ADD1	0.159045	0.315852	0	104.23	123.945	110.697	84.9005	179.455	75.1818	121.558	121.15
ADD2	0.0406747	0.808124	0	101.21	111.609	93.9739	83.3683	135.397	102.232	88.5475	69.7235
ADD3	0.272256	0.123174	0	68.2325	88.2099	57.9329	46.5613	80.3108	56.9752	66.3789	62.5893
ADGB	-0.209992	0.967795	0	0	0	0.0105264	0.0367297	0.0815542	0	0.0289941	0
ADH1A	0.40225	0.938188	0	0.0293178	0.0635294	0.0371161	0	0	0	0	0.116869
ADH1B	1.12179	0.815853	0	0	0.053915	0.0207584	0.0724322	0.180931	0	0	0.0409202
ADH1C	-0.209918	0.967807	0	0	0	0.134097	0	0	0	0	0
ADH4	1.67986	0.732115	0	0	0.086009	0.0998104	0.0981623	0.11946	0	0.0774886	0
ADH5	-0.0215508	0.799083	0	268.64	281.576	273.161	282.041	311.212	272.792	324.34	312.862
ADH6	0.237656	0.676999	0	0.799342	1.02873	0.690597	0.89996	0.751966	0.530008	1.35121	0.977189
ADH7	-0.209943	0.967803	0	0	0	0.0232266	0	0	0	0	0.164706
ADHFE1	1.33269	0.0123305	0	1.36073	3.80172	0.900294	0.477437	1.05057	0.986126	1.82564	2.56846
ADI1	0.374923	0.128017	0	88.8509	122.442	76.3648	73.6921	65.5442	60.6729	86.061	80.8856
ADIG	-0.209905	0.967809	0	0	0	0	0	0	0	0	0.14253
ADIPOQ	-0.929845	0.824261	0	0.00950025	0	0.0546984	0.0613938	0.0116478	0.0297584	0	0.0474176
ADIPOR1	-0.49391	6.26e-06	0	163.956	124.517	177.305	158.132	157.511	167.26	176.241	161.679
ADIPOR2	-0.0798735	0.528516	0	65.0592	65.713	63.4365	59.1723	60.6453	60.8779	61.4294	61.7883
ADK	-0.249164	0.162483	0	35.3086	31.7032	31.8828	26.3803	29.8116	33.1939	28.2363	32.3253
ADM	0.531677	0.0806713	0	145.842	224.763	17.5662	27.6906	113.973	306.437	127.614	261.349
ADM2	1.71369	5.88e-15	1	6.82068	23.833	7.74736	7.46594	15.606	12.5269	5.69942	12.079
ADNP	0.301219	0.182036	0	119.151	156.538	112.475	93.0243	126.09	97.8705	99.9665	106.882
ADNP2	-0.0910351	0.545081	0	60.3883	60.4017	57.409	45.0533	69.7491	58.4627	38.4379	43.8571
ADO	6.66e-05	0.999535	0	46.6799	49.8913	40.3212	40.1512	59.1393	50.3776	44.7513	44.4806
ADORA1	-0.442165	0.129277	0	5.58284	4.31863	5.9664	5.95627	4.3692	5.23187	8.63663	9.3523
ADORA2A	-0.577597	0.235595	0	5.79922	4.22169	5.37424	6.19808	3.34745	6.15822	3.83197	3.4265
ADORA2B	0.671758	0.0398821	0	6.49924	11.4306	4.3109	5.60702	8.96841	10.8153	4.60514	7.61027
ADORA3	-0.19141	0.945377	0	0.0600617	0.0521368	0.0653452	0.140392	0	0	0	0.0322031
ADPGK	-0.287266	0.19134	0	56.4036	49.0759	55.9674	56.6668	58.2241	47.4057	49.9771	56.7657
ADPRH	0.462215	0.050529	0	7.01438	10.4524	7.15349	7.32876	10.2959	8.72739	10.3139	8.34725
ADPRHL1	0.102296	0.854135	0	1.57128	1.7474	1.2512	0.643168	1.62428	1.0956	2.30038	1.69549
ADPRHL2	-0.18324	0.215499	0	64.6645	60.5161	61.188	54.5964	73.6871	50.556	69.4534	70.4926
ADRA1A	-0.579	0.702775	0	0.0822033	0.0499108	0.229009	0.218273	0.0664078	0.204417	0	0.0924843
ADRA1B	1.02974	0.517183	0	0.039021	0.126278	0.4852	0.447683	0.463698	0.16143	0	0.146071
ADRA1D	1.01892	0.273144	0	0.343007	0.724723	0.125298	0.0532993	0.217802	0.306109	0.166236	0.172676
ADRA2A	0.158808	0.809492	0	0.749345	0.903576	0.434001	0.644619	1.15227	0.741528	0.658594	0.566355
ADRA2B	0.718879	0.0287742	0	6.35477	11.2815	4.21513	4.97705	7.74651	7.39839	3.80543	5.4523
ADRA2C	-1.11125	0.000132979	-1	16.8015	8.24796	17.5831	22.313	17.249	19.8604	16.4122	16.4531
ADRB1	0.992736	0.333813	0	0.146415	0.347447	0.421031	0.266474	0.323168	0.731942	0.210397	0.490529
ADRB2	-1.08354	0.12708	0	1.15177	0.582019	0.780954	0.754016	0.654018	1.69025	0.892917	0.644225
ADRB3	0.466457	0.608104	0	0.233634	0.351347	0.50901	0.307942	0.130101	0.564785	1.71954	0.754104
ADRBK1	0.125659	0.432005	0	76.0781	89.0598	62.7387	63.743	78.8408	93.7968	74.7372	75.1856
ADRBK2	0.143524	0.454705	0	12.9769	15.2773	10.2244	11.0781	13.8768	15.4929	10.0006	12.8655
ADRM1	-0.231344	0.112993	0	356.779	323.587	424.037	388.603	396.988	357.849	393.772	389.917
ADSL	-0.371241	0.0197602	0	337.936	277.364	306.979	309	280.15	335.597	303.501	297.531
ADSS	-0.430407	0.0270157	0	132.665	104.313	143.327	144.964	147.417	131.915	114.822	107.526
ADSSL1	0.886819	0.0304483	0	8.75888	17.6054	5.07982	7.20869	5.12357	12.2421	10.4536	13.003
ADTRP	-0.248497	0.819003	0	0.427478	0.408073	0.256133	0.152956	0.145096	0.0741398	0.16507	0.365904
AEBP1	-0.20134	0.402492	0	29.019	27.1635	31.6121	32.4333	28.8763	32.4925	34.3026	39.6946
AEBP2	0.253837	0.154423	0	24.7672	31.641	27.1435	22.9555	41.2805	34.141	29.6683	28.3782
AEN	-0.304814	0.232579	0	139.923	121.387	177.181	168.028	163.192	223.964	258.154	231.433
AES	-0.332694	0.0898425	0	196.954	167.948	225.465	221.272	314.8	74.6202	230.977	203.53
AFAP1	-0.291397	0.20858	0	10.3166	9.05237	29.0997	19.6185	12.4053	7.72484	12.5012	10.8626
AFAP1-AS1	-1.11813	0.498337	0	0.0940974	0.0471933	0.10653	0.0571867	0.0238082	0.166405	0.0878033	0.0839126
AFAP1L1	-0.989116	0.0137428	0	8.63726	4.69863	13.8139	10.4447	10.8632	12.9679	8.12446	7.16018
AFAP1L2	0.0598499	0.879377	0	2.74395	3.15272	3.86314	3.87836	20.0054	2.52253	3.17758	3.53592
AFF1	-0.371918	0.091458	0	25.4029	20.9448	34.0784	30.153	44.1876	28.4623	33.4979	31.8282
AFF2	-0.350173	0.376954	0	4.84767	4.00503	2.08031	2.19572	2.67245	2.36191	3.67039	3.18314
AFF3	-0.438091	0.276636	0	0.773387	0.613281	0.576447	0.562482	1.10658	0.833645	0.881972	1.56444
AFF4	-0.0125639	0.94534	0	33.3643	35.2865	34.1488	24.3334	58.0894	32.8783	56.0854	47.5002
AFG3L1P	0.436712	0.103897	0	10.7572	15.562	11.6426	11.1195	10.2695	10.8697	15.6465	15.9971
AFG3L2	-0.582482	1.44e-06	0	154.547	109.668	177.639	175.851	160.193	179.222	128.634	120.939
AFM	1.21139	0.799563	0	0.0395358	0.104088	0	0	0.263766	0	0	0
AFMID	-0.372635	0.123444	0	26.7887	22.0743	15.5196	18.2735	20.3115	36.9915	24.1506	23.4521
AFP	0.0280952	0.957348	0	4.90765	5.32867	2.75298	2.27758	3.32295	1.55407	3.16764	2.64432
AFTPH	-0.19921	0.250361	0	19.1016	17.8969	19.3079	17.5827	17.8637	16.8796	16.2417	15.4909
AGA	0.353887	0.110333	0	10.4551	13.9287	10.1888	10.9283	12.4269	9.23765	13.1722	14.8894
AGAP1	0.0615402	0.70314	0	14.9564	16.6293	15.0164	12.6054	24.3767	21.1421	13.966	17.1984
AGAP11	0.481844	0.406821	0	0.713977	1.11995	0.229402	0.274796	0.917587	0.56099	0.572574	0.444974
AGAP2	2.28283	3.3e-05	1	0.67557	3.57618	0.169618	0.331497	0.302481	1.07239	0.621412	0.691559
AGAP3	1.00857	5.04e-05	1	28.8029	62.2724	20.2117	18.2387	25.7747	46.9009	23.2594	30.0768
AGAP4	1.34408	0.158521	0	0.24944	0.627282	0.31027	0.531991	0.238856	0.149676	0.488462	0.26148
AGAP5	0.0387989	0.959252	0	0.537591	0.575658	0.185789	0.39444	0.261573	0.356751	0.369998	0.669163
AGAP6	0.361607	0.321948	0	2.32221	3.23721	2.49485	2.86094	1.84485	2.25682	3.62337	3.36264
AGAP7	1.42813	0.270027	0	0.105314	0.338325	0.150639	0.234869	0.17824	0.150357	0.43196	0.643734
AGAP8	1.35381	0.117203	0	0.365767	0.927991	0.487528	0.667448	0.524443	0.735681	1.18308	0.625472
AGAP9	0.694292	0.222283	0	0.638373	1.13636	0.546188	0.69853	0.460449	0.970137	1.16025	1.3551
AGBL1	0.692513	0.79615	0	0.0336089	0.0351437	0.0724875	0	0.0926153	0	0.0845855	0.0816064
AGBL2	0.873258	0.0519208	0	0.899378	1.74545	0.763714	0.511633	0.772256	0.380488	1.21269	1.16584
AGBL3	0.263357	0.529947	0	1.04629	1.35223	0.984559	0.76164	0.892199	0.489939	1.02104	0.93108
AGBL4	0.961451	0.365325	0	0.106854	0.174434	1.50973	1.55852	0.169344	0.612363	0.100763	0.110189
AGBL5	0.14112	0.513208	0	41.8727	49.5306	35.6537	31.7931	37.9153	44.7035	40.4802	44.6909
AGER	1.16118	0.0262839	0	0.41729	0.981121	0.587867	0.584048	0.421095	0.345961	0.127593	0.271847
AGFG1	-0.103361	0.535928	0	33.5819	33.2257	42.6835	39.6239	52.0048	37.3556	48.2238	43.7298
AGFG2	0.399111	0.312162	0	3.21486	4.50649	3.09515	4.90373	5.92002	3.03233	6.58155	5.89804
AGGF1	0.14631	0.410073	0	27.1445	32.0331	20.5216	19.0074	24.3738	22.4885	24.4989	25.4114
AGK	-0.17366	0.116926	0	32.5875	30.8308	22.435	20.6972	27.1484	28.3833	29.66	27.1336
AGL	-0.189753	0.373374	0	16.273	15.1694	29.388	25.3983	21.5362	18.8452	19.7272	18.647
AGMAT	-0.412516	0.079267	0	11.7459	9.28776	9.14191	7.69327	9.30504	8.50991	7.24243	6.50859
AGMO	0.357276	0.546334	0	0.461956	0.604764	1.59771	1.02399	1.18645	1.52581	2.91955	1.89632
AGPAT1	-0.133133	0.790259	0	13.8422	13.6417	12.4063	11.7282	13.765	12.6394	9.9124	13.751
AGPAT2	-0.273004	0.189092	0	46.0874	40.9143	83.6262	98.7071	73.7824	54.9306	57.4508	58.2077
AGPAT3	-1.36676	0.00450836	-1	1.39468	0.519469	2.4344	1.99712	2.50585	0.921	3.60487	1.58224
AGPAT4	0.566097	0.000535735	0	12.2468	19.329	10.7959	10.2193	13.376	8.3869	10.5142	12.2445
AGPAT4-IT1	1.29542	0.101829	0	0.893819	2.41783	0.648114	0.81142	0.988152	1.3283	1.31948	1.20811
AGPAT5	-0.172776	0.374473	0	89.2696	84.2437	89.0182	83.161	93.4795	100.854	85.5941	96.1953
AGPAT6	-0.260965	0.0247904	0	46.9254	41.7034	43.3707	40.7181	59.8017	42.0358	43.2435	46.353
AGPAT9	-0.576397	0.185157	0	1.70788	1.18109	3.20017	3.73224	2.08797	1.44096	1.69148	2.25205
AGPHD1	-0.30826	0.479871	0	2.92321	2.43082	2.56412	3.73483	2.2021	2.1483	2.86864	3.20004
AGPS	-0.165954	0.292408	0	41.4839	39.2709	39.9832	33.8531	48.3042	44.894	50.48	46.4245
AGR2	-0.933506	0.857558	0	0.0803185	0	0.200941	0.144553	0.05485	0	0	0
AGR3	-0.209951	0.967802	0	0	0	0	0	0.50323	0	0	0
AGRN	-0.17214	0.458525	0	118.8	113.165	155.638	134.393	236.645	141.044	169.544	202.52
AGRP	0.667995	0.897623	0	0	0.0887846	0	0	0	0.180303	0	0
AGSK1	0.515079	0.481545	0	0.179132	0.284802	0.317118	0.182003	0.210105	0.17803	0.19604	0.128628
AGT	1.33722	0.498662	0	0.200521	0.542146	0.0215708	0	0.0208902	0.0876061	0	0
AGTPBP1	0.122634	0.295766	0	50.5607	58.701	54.2998	45.1201	89.5379	51.8289	52.6167	49.4028
AGTR1	-1.93436	0.273313	0	0.119021	0.0263833	0.196965	0.0552688	0.0629143	0.160737	0.0596461	0.128061
AGTR2	3.05484	0.551724	0	0	0.163788	0.0192046	0.637202	0.167388	0	0.305751	0.643573
AGTRAP	-0.156165	0.353125	0	127.456	122.704	119.475	130.493	140.294	135.267	147.39	163.004
AGXT	-0.920986	0.736406	0	0.0769272	0.0171857	0.0348399	0	0.134963	0	0.18841	0.137357
AGXT2	-1.97192	0.327812	0	0.0626858	0	0.197795	0	0.134458	0.359717	0.188873	0.0912287
AGXT2L1	-0.143586	0.750732	0	1.76787	1.74955	1.43768	2.13981	0.949232	2.25062	1.61588	0.86076
AGXT2L2	0.160197	0.547953	0	10.3864	12.5033	7.26092	5.39882	9.67558	10.533	10.0294	9.77222
AHCTF1	-0.425288	0.000840753	0	47.4163	37.5634	41.3626	33.5635	43.8536	54.1198	47.9865	42.6817
AHCY	-0.592332	0.000159007	0	627.275	445.223	588.556	533.992	455.722	812.115	474.857	467.383
AHCYL1	-0.259145	0.127525	0	85.7297	76.5479	83.9901	79.3936	74.6216	88.1566	73.9481	74.6489
AHCYL2	0.311181	0.190551	0	17.3656	23.137	14.5792	15.126	24.9312	20.1283	15.625	17.0301
AHDC1	0.38925	0.211428	0	13.9232	19.6133	9.04687	9.50944	19.9939	14.9372	28.7466	30.2013
AHI1	0.0586273	0.79747	0	7.42985	8.34056	6.35765	7.25158	4.34093	8.48362	9.01583	8.1282
AHNAK	-0.154846	0.75765	0	2.97758	2.8652	5.22871	4.397	45.5983	8.70327	18.9426	23.7186
AHNAK2	-0.299525	0.549839	0	0.720753	0.619331	1.00747	1.20009	1.06015	0.784794	2.66878	3.1415
AHR	-1.28915	2.88e-05	-1	3.80686	1.632	4.12774	2.7915	7.83763	4.6755	4.75917	3.98739
AHRR	-0.102574	0.846235	0	0.736381	0.701791	0.994682	0.665464	1.24353	0.651594	0.586128	1.03419
AHSA1	-0.480292	0.00241766	0	333.652	254.371	303.151	307.187	221.053	301.262	248.951	223.698
AHSA2	0.571893	0.0766696	0	20.9806	33.6788	15.7893	17.4862	11.805	19.5934	18.5837	23.3798
AHSG	-1.6319	0.116111	0	0.528473	0.138621	1.78323	1.91534	0.321678	0.0875727	0.960594	0.57174
AHSP	-0.237242	0.690123	0	9.1485	8.53487	2.60146	9.55873	11.2541	4.13996	2.69424	7.32926
AICDA	-0.515512	0.754879	0	0.116254	0.0780426	0.289885	0.120386	0.0578929	0	0.268392	0.0627427
AIDA	0.0717207	0.667161	0	10.7847	11.9213	11.4499	9.7852	17.8816	8.04524	11.5146	12.8777
AIF1	-0.343865	0.391867	0	0.784083	0.682609	1.10155	1.49873	0.358544	0.195373	0.658285	0.365198
AIF1L	0.350371	0.000910652	0	211.539	288.001	127.673	128.205	229.006	191.608	121.574	148.237
AIFM1	-0.129856	0.356184	0	69.2203	67.0463	64.666	69.4745	54.3185	74.139	53.3816	54.39
AIFM2	-0.615618	0.0131145	0	12.4907	8.58943	14.2926	15.9493	16.8684	6.78231	11.6242	9.62295
AIFM3	0.83396	0.234385	0	0.613215	1.1201	0.486614	0.455369	0.574227	0.591147	0.177535	0.494443
AIG1	-0.594757	0.00162664	0	44.1238	31.3246	54.515	57.9066	56.2898	26.893	35.0559	40.2388
AIM1	-1.44004	6.2e-09	-1	9.72709	3.78513	13.7464	13.3603	16.7467	13.4766	9.28369	10.3637
AIM1L	-0.137321	0.630201	0	6.92088	6.77715	6.59066	7.73258	7.83804	10.7469	8.3089	12.0857
AIM2	1.6239	0.00327619	1	1.34329	4.50295	0.716401	0.836322	1.80547	0.735572	0.819109	1.06415
AIMP1	-0.381822	0.0141853	0	72.7256	59.3087	69.0609	66.1372	60.0937	70.3795	69.4229	62.6246
AIMP2	-0.35663	0.0891945	0	105.763	87.5152	93.7604	91.743	121.402	125.94	152.782	139.023
AIP	-0.0421624	0.887246	0	47.8268	49.8961	48.0266	43.8197	36.4198	41.5758	55.295	54.5794
AIPL1	1.55349	0.0118698	0	0.326571	1.04973	1.92884	1.45423	0.760825	0.628983	0.556419	0.590542
AIRE	0.263687	0.802246	0	0.179289	0.238052	0.460317	0.37016	0.261228	0.13919	0.606551	0.243868
AIRN	1.05519	0.838341	0	0.0143733	0.0406224	0	0	0.0123268	0	0	0
AJAP1	2.41258	3.4e-14	1	3.15979	18.0499	9.6825	8.54076	4.80775	3.03626	4.96853	4.07898
AJUBA	-0.145297	0.648606	0	44.4853	43.1111	31.5606	25.8445	42.4261	56.5198	77.8543	88.8755
AK1	0.0181003	0.945838	0	15.7857	17.1077	14.8229	13.3506	14.9136	14.461	13.8349	15.3489
AK2	-0.247394	0.124767	0	67.58	60.8076	57.6218	63.1053	46.1578	95.7564	61.6569	64.863
AK3	-1.02292	3.31e-05	-1	22.6949	11.8764	21.6604	19.2938	26.0835	26.2298	27.3131	23.4766
AK4	0.208602	0.468197	0	76.5302	94.239	76.5499	68.7232	77.7001	39.7646	60.016	43.205
AK5	-0.790392	0.00693958	0	3.93805	2.34171	3.47108	3.31776	6.78247	6.88935	2.68107	2.39813
AK7	-0.17879	0.677	0	7.7467	7.3625	7.89063	7.53043	6.65675	13.5761	4.26695	4.70534
AK8	0.525635	0.488667	0	0.564269	0.811637	0.463895	0.227187	0.602637	0.56028	0.36141	0.645632
AKAP1	-0.717007	0.00269474	0	98.8238	64.1763	174.577	183.511	100.352	80.9516	66.5595	57.4407
AKAP10	-0.164566	0.348586	0	24.3608	23.5058	21.75	21.2156	19.6041	26.1454	28.9415	27.21
AKAP11	0.213345	0.288551	0	14.072	17.4218	13.0349	11.362	18.7225	16.3278	15.3614	14.9221
AKAP12	-0.135676	0.325485	0	84.2234	81.836	126.098	82.7761	141.126	81.6446	94.3167	79.7903
AKAP13	0.345652	0.0785029	0	12.9688	17.5991	11.4494	9.90702	17.1126	11.1502	13.3588	14.2223
AKAP14	-0.475803	0.675697	0	1.11038	0.903488	0.616307	0.794831	0.23648	0.646902	0.168147	0.192218
AKAP17A	0.570519	0.375449	0	0.675761	1.07757	0.741251	1.73477	1.49807	0.928446	2.38744	2.01443
AKAP2	0.873497	0.0892033	0	0.415511	0.812071	0.157624	0.164212	0.833833	0.20652	0.337755	0.546769
AKAP3	0.334563	0.273458	0	2.88738	3.79968	2.8953	3.5468	3.27136	3.30905	6.01334	4.99548
AKAP4	-0.0661594	0.985755	0	0.029269	0.0317119	0.065732	0.0472865	0.0179426	0	0	0.0365218
AKAP5	-0.872084	0.00724406	0	2.43549	1.42306	3.57837	2.10844	3.26906	1.82258	3.45384	1.98113
AKAP6	-0.0832638	0.88364	0	0.279169	0.28427	0.215426	0.115851	0.352184	0.340796	0.55236	0.761953
AKAP7	-1.27006	7.84e-06	-1	11.7891	5.14068	16.3751	15.2752	12.9375	8.41439	15.7842	12.2715
AKAP8	-0.0494997	0.700378	0	44.3218	45.4591	50.5246	44.3413	57.1912	47.0255	57.4085	56.621
AKAP8L	0.0754824	0.744413	0	123.68	139.81	124.23	115.318	109.522	153.952	119.628	121.76
AKAP9	0.104001	0.605542	0	9.16453	10.5576	8.1359	6.20407	9.90812	9.51438	9.82476	9.511
AKD1	0.385787	0.279468	0	0.865921	1.17514	0.500087	0.69881	1.17639	0.356888	0.700285	1.13255
AKIP1	0.218978	0.412964	0	21.9769	27.3727	11.6868	11.4585	19.3453	20.333	29.9003	28.313
AKIRIN1	-0.496313	0.00387676	0	396.708	299.091	496.627	425.25	493.614	279.655	456.981	365.653
AKIRIN2	0.468518	0.0108563	0	105.346	156.52	105.218	109.111	110.146	130.208	144.53	135.285
AKIRIN2-AS1	-0.100335	0.833576	0	23.3711	23.6289	27.1394	25.0847	18.7574	42.2339	16.6199	15.662
AKNA	1.58427	5.51e-24	1	16.6515	53.4231	9.77937	12.113	26.0976	25.6162	18.3515	24.4814
AKNAD1	-0.209945	0.953365	0	0	0	0.101336	0.0466194	0.0176895	0.0451942	0.0503117	0.0575142
AKR1A1	-0.139256	0.486343	0	214.805	208.585	178.556	202.353	188.7	245.276	178.72	189.949
AKR1B1	-0.00746782	0.944809	0	241.317	256.844	203.161	224.818	246.406	278.748	246.09	266.119
AKR1B10	-3.03926	0.1506	0	0.239441	0	0.0348835	0.210751	0.0337829	0	0.0925618	0.137529
AKR1B15	-1.38974	0.316326	0	0.245839	0.0676006	0.292859	0.174887	0.0995401	0.780498	1.39824	0.849885
AKR1C1	-0.894819	0.309258	0	0.743603	0.40767	1.11605	0.834789	1.56699	0.463645	0.976375	0.445464
AKR1C2	-0.286016	0.855322	0	0.0492636	0.0511267	0.349665	0.491338	0.0778593	0	0.393804	0.205813
AKR1C3	-0.631872	0.261284	0	1.49905	1.05036	3.32409	2.89245	1.29873	1.10262	2.04571	1.70601
AKR1C4	-0.209924	0.967806	0	0	0	0	0.119208	0	0	0	0
AKR1CL1	-0.209905	0.967809	0	0	0	0	0.0668058	0	0	0	0
AKR1D1	-2.30733	0.306949	0	0.0778166	0	0.175607	0.0716839	0.16682	0	0.109025	0.145682
AKR1E2	0.653839	0.136727	0	2.30116	4.04698	2.73786	3.27505	2.36156	2.51491	3.84252	3.90238
AKR7A2	-0.0960371	0.645103	0	21.1154	21.1449	14.3911	15.4872	15.8728	20.3138	19.6774	22.34
AKR7A2P1	0.0647437	0.893705	0	2.01796	2.34311	2.54313	1.33816	2.25233	2.30261	2.39408	2.11958
AKR7A3	0.36331	0.637958	0	0.681034	0.917951	0.697513	0.969654	0.772024	0.697404	0.842339	0.865955
AKR7L	1.17806	0.112323	0	0.542789	1.29515	0.29102	0.0614071	0.863928	0.471733	0.383047	0.51184
AKT1	0.111719	0.540533	0	58.1584	67.2721	57.577	53.0355	64.8821	57.6299	66.8355	64.4988
AKT1S1	0.098995	0.653857	0	69.981	79.8592	70.4546	71.5481	74.2889	77.9109	92.7596	95.5764
AKT2	0.177905	0.194859	0	47.7471	57.7776	47.8285	47.8746	59.1841	55.2199	56.3477	59.2577
AKT3	-0.467591	0.0655369	0	10.422	8.03948	7.00205	4.55154	10.237	6.21024	9.94645	9.78668
AKTIP	-0.163787	0.455495	0	18.0379	17.0822	16.8583	20.9725	18.7834	12.4794	17.4212	15.5862
ALAD	0.246872	0.372438	0	14.9369	19.0196	13.9625	13.1736	14.6161	12.7632	12.5451	14.2826
ALAS1	-0.0694294	0.462512	0	62.9547	63.6219	60.4563	55.2817	62.1304	61.4388	48.4787	51.2403
ALAS2	-0.899337	0.267219	0	0.441171	0.31064	1.02247	1.70936	2.6413	0.387306	0.354033	0.894302
ALB	1.08799	0.685715	0	0.0351371	0.09454	0.0247771	0.0632381	0	0.0613048	0	0.048842
ALCAM	-0.0165844	0.94803	0	19.162	20.0285	10.0563	9.50244	35.8324	24.4354	32.7456	41.0932
ALDH16A1	0.25802	0.152425	0	43.0822	54.8058	36.4199	37.9432	48.6998	37.9875	60.2149	55.2498
ALDH18A1	-0.290482	0.00651552	0	174.089	152.098	166.556	166.577	130.226	208.803	158.364	160.119
ALDH1A1	-1.426	0.0676135	0	0.580585	0.241972	0.649656	1.06981	0.535734	0.116295	0.637828	0.971622
ALDH1A2	2.58655	0.0229897	0	0.067086	0.497576	0.0586198	0.163346	0.18123	0.419375	0.19887	0.398045
ALDH1A3	-2.26175	1.44e-07	-1	5.83131	1.22962	9.92256	7.34666	7.12144	7.98739	16.6321	10.219
ALDH1B1	-0.308625	0.00463765	0	103.54	88.8003	85.2518	81.1976	86.9729	125.747	77.0084	86.0897
ALDH1L1	-0.39436	0.394034	0	1.11586	0.877269	1.20218	1.36587	1.16795	1.63344	1.49785	1.42481
ALDH1L1-AS2	-0.0545859	0.991572	0	0.0541271	0.0583999	0	0	0.0785598	0.0592991	0	0
ALDH1L2	-0.285928	0.296229	0	5.24217	4.55672	3.32415	2.68961	8.83644	11.8837	2.38648	3.93138
ALDH2	0.222893	0.278762	0	70.9469	88.6429	52.4219	45.6601	81.2982	83.6031	44.468	50.7651
ALDH3A1	0.551738	0.438958	0	0.638908	0.8708	1.15817	1.1529	1.06814	0.4228	1.27407	1.05947
ALDH3A2	-0.240013	0.243226	0	61.0665	54.9868	57.4589	52.4093	50.9249	51.9541	79.17	56.797
ALDH3B1	0.710953	0.212951	0	0.521603	0.961092	0.28684	0.295898	0.506766	0.449727	0.765883	0.913041
ALDH3B2	0.439808	0.89918	0	0	0.010213	0.0414088	0	0	0	0.39711	0.277206
ALDH4A1	0.153657	0.264933	0	34.4068	41.0235	40.8554	38.6223	56.1188	44.1924	45.0277	46.3076
ALDH5A1	-0.106461	0.621082	0	4.52806	4.4659	3.47353	3.57723	3.28675	5.56403	4.05336	4.27166
ALDH6A1	0.666063	0.00386423	0	12.954	22.0992	5.29518	6.72372	14.1816	13.6247	13.0397	12.5652
ALDH7A1	0.251832	0.125397	0	80.2046	102.075	76.2971	86.4787	79.3395	73.8069	71.96	76.2693
ALDH8A1	-0.810735	0.652267	0	0.0726342	0.0440065	0.0217647	0.0555496	0.176733	0.0538514	0.0577516	0.0685313
ALDH9A1	0.00777975	0.941901	0	135.417	144.939	110.044	105.139	110.456	121.638	115.495	109.725
ALDOA	-0.25219	0.31831	0	982.947	888.208	1050.59	1055.73	917.657	1253.34	691.164	939.119
ALDOB	0.51496	0.611748	0	0.270362	0.410811	0.463373	0.958657	0.439372	0.599939	1.04215	1.54691
ALDOC	-0.788997	0.0313108	0	179.121	111.987	208.352	220.273	97.5641	219.854	68.3651	94.3263
ALG1	-0.152913	0.560424	0	20.2276	19.2769	15.8121	14.3938	24.9992	20.6366	27.9515	26.6553
ALG10	0.0618223	0.793796	0	4.91534	5.64972	4.57713	4.12835	6.17425	6.96099	6.59992	7.32868
ALG10B	0.141471	0.627804	0	1.41543	1.69914	1.49722	1.59142	1.58055	2.711	2.20588	2.27865
ALG11	0.143491	0.589315	0	9.76317	11.5635	11.8215	5.8162	11.4288	8.23283	11.964	10.9086
ALG12	0.0769712	0.608872	0	32.5309	36.4518	27.109	28.3845	39.1388	36.8762	33.0715	36.2274
ALG13	-0.225538	0.104319	0	31.3022	28.6126	39.9928	35.3239	35.3036	35.7116	40.9556	39.1672
ALG14	-0.507682	0.179824	0	10.9296	8.01984	10.4131	14.1888	8.46776	8.95286	11.2167	9.44017
ALG1L	-0.0666621	0.869297	0	4.47702	4.54995	2.61091	3.2869	3.5396	4.058	4.57055	4.47698
ALG1L2	0.434457	0.779734	0	0.250911	0.268391	0.172366	0.34712	0.22257	0.375504	0.61562	0.40743
ALG2	-0.26678	0.0567316	0	36.3453	32.0059	49.6925	42.149	44.932	30.6825	39.8247	36.1437
ALG3	-0.252717	0.114324	0	95.3279	84.9219	90.8625	93.7821	99.788	145.108	153.634	151.584
ALG5	-0.424592	0.0737735	0	55.776	43.785	55.3013	55.3432	54.455	39.2964	63.8667	58.564
ALG6	0.0895312	0.760892	0	26.0431	29.4028	23.0637	25.6653	31.0704	14.8472	23.2832	26.1364
ALG8	0.0264438	0.882192	0	89.0282	96.2886	73.9724	86.2657	83.7124	83.7823	101.246	110.318
ALG9	0.0662912	0.659267	0	6.96344	7.85658	7.60546	8.53637	8.70581	7.31827	9.22965	8.94975
ALK	0.45703	0.667461	0	0.198923	0.304174	0.111507	0.0990505	0.14432	0.0941699	0.0716372	0.101462
ALKBH1	-0.2335	0.261306	0	25.4545	22.8634	25.4027	23.4904	26.4512	29.1102	48.6571	40.2561
ALKBH2	0.00688053	0.978156	0	43.3072	46.4067	36.9934	47.8243	32.0024	60.9371	44.5298	44.7939
ALKBH3	0.129429	0.584889	0	22.0982	25.6076	16.9932	19.3833	21.9643	20.9199	21.2059	23.2603
ALKBH4	0.00288755	0.985195	0	19.6719	20.6841	15.0574	17.9913	21.473	21.1685	21.1375	23.8007
ALKBH5	-0.184597	0.34912	0	92.1966	87.0213	79.6903	80.6318	94.9092	143.467	79.2528	90.0486
ALKBH6	0.2145	0.320705	0	21.2013	26.1284	21.0389	20.2829	18.0294	13.5192	18.7521	20.4746
ALKBH7	0.271087	0.192877	0	64.0665	82.6748	63.7733	66.3725	68.2679	51.6565	58.2426	61.9568
ALKBH8	0.0618636	0.821926	0	16.2172	17.9666	14.1118	14.4684	20.2758	17.9774	22.5773	21.5254
ALLC	-0.9235	0.858622	0	0.0851314	0.0190185	0	0	0	0	0	0
ALMS1	0.0164184	0.938707	0	18.2776	19.6663	14.7173	11.1725	19.6291	15.703	16.4462	15.4177
ALMS1P	3.35931	0.289493	0	0	0.361233	0.124073	0.0892563	0.114632	0	0.0927944	0.0689372
ALOX12	0.160884	0.63812	0	4.20385	5.0486	2.65797	3.47766	3.32086	9.16271	3.06918	4.5103
ALOX12B	-0.478835	0.309095	0	1.82152	1.35537	1.18787	1.20417	0.903441	2.54709	1.92312	1.25322
ALOX12P2	0.585894	0.154811	0	4.06233	6.74694	2.47835	2.69546	3.25599	3.88353	4.09009	4.03222
ALOX15	-0.226835	0.663513	0	1.64951	1.53277	1.71284	1.69081	1.69518	2.87595	1.29525	0.882562
ALOX15B	-1.77121	0.0435913	0	0.780362	0.252597	1.48822	1.23889	0.563695	1.53547	1.04832	1.22842
ALOX15P1	0.376786	0.767302	0	0.623571	0.952101	0.248545	1.21252	0.641876	0.746451	0	0.587499
ALOX5	-0.155056	0.837312	0	0.779836	0.752502	2.18849	1.09145	2.29969	2.06925	2.31113	2.51658
ALOX5AP	-0.0579091	0.990409	0	0.0621678	0.0670126	0	0.111887	0.212274	0	0.120748	0.172832
ALOXE3	-1.44492	0.173745	0	0.512672	0.190293	0.211087	0.056243	0.302598	1.17835	0.218734	0.38705
ALPI	0.664122	0.885592	0	0	0.0266006	0.065499	0	0.105721	0.0886711	0	0.129115
ALPK1	0.41042	0.639459	0	0.143908	0.19638	0.145005	0.131279	0.180862	0.118139	0.167934	0.303908
ALPK2	-0.63054	0.393923	0	0.456755	0.300036	0.142187	0.170014	0.296577	0.301922	0.352496	0.549801
ALPK3	-0.497154	0.0321319	0	24.9798	18.8619	18.0671	14.0958	26.5615	17.1702	33.4427	31.896
ALPL	0.138793	0.406633	0	161.405	190.204	193.863	225.652	199.493	264.591	182.044	212.166
ALPP	0.756762	0.383801	0	0.141811	0.233755	0.556229	1.12867	0.675586	2.17841	1.45845	1.23934
ALPPL2	0.256745	0.612805	0	0.949542	1.08584	9.85024	10.2312	7.06781	11.4247	8.50809	4.7484
ALS2	0.189506	0.185297	0	24.8164	30.235	24.5096	20.0986	30.4615	21.5364	27.3455	26.8419
ALS2CL	0.381256	0.183843	0	2.88711	4.06637	3.30977	4.43108	3.30282	3.1279	3.03869	3.72417
ALS2CR11	0.148693	0.937033	0	0.0362114	0.0374436	0.140133	0.212969	0.0582342	0	0.0598334	0
ALS2CR12	-0.914509	0.537842	0	0.255379	0.15928	0.0829719	0.167094	0.251366	0.0684311	0.0733873	0.250644
ALS2CR8	0.900842	0.00403617	0	1.25421	2.58419	0.730104	0.894706	1.44013	1.23128	1.68271	1.63766
ALX1	0.5747	0.389744	0	1.30091	2.03399	0.52082	0.600969	3.11147	1.51359	4.3143	2.83177
ALX3	-0.0461233	0.869623	0	6.15825	6.30562	6.45054	5.30487	5.64324	6.34106	6.8451	6.58823
ALX4	0.890679	0.529657	0	0.0530253	0.106965	0.195476	0.077989	0.122165	0.0504031	0	0.164535
ALYREF	-0.0352263	0.785102	0	263.045	274.397	275.163	260.444	273.285	289.15	274.508	289.307
AMACR	-0.0114582	0.977451	0	1.43561	1.47006	1.06935	0.992193	1.37963	1.44063	1.7133	1.43292
AMBN	2.35853	0.647136	0	0	0.137176	0.126473	0	0.0269318	0	0	0
AMBP	0.432604	0.204128	0	5.45094	7.92272	3.26456	4.34049	4.54118	3.81603	2.49771	3.73474
AMBRA1	0.0248838	0.875843	0	24.7992	26.7587	26.1309	23.1244	33.277	24.8692	26.8789	26.9806
AMD1	-0.352884	0.0614654	0	203.44	169.169	229.63	194.912	237.259	218.892	199.363	190.819
AMDHD1	0.426243	0.367899	0	1.30355	1.87305	0.850845	1.27745	2.42135	0.939354	1.4866	1.70417
AMDHD2	0.364432	0.0833143	0	17.0683	23.1852	16.2756	17.9761	28.13	18.3231	23.3326	26.2134
AMELX	NA	NA	0	0	0	0	0	0	0	0	0
AMELY	-0.209938	0.967804	0	0	0	0.0694191	0	0.268915	0	0	0
AMFR	-0.0559953	0.784667	0	26.1147	26.8888	27.2739	26.0623	38.2197	32.0597	29.9828	27.0039
AMH	1.29328	0.00920562	1	7.64796	19.9569	5.31891	5.09665	7.48535	5.76226	8.57741	11.3993
AMHR2	2.88347	0.00354308	1	0.185518	1.75316	0.301703	0.589912	0.242663	0.19531	1.2166	1.38853
AMICA1	-0.329592	0.698896	0	0.428989	0.317442	0.799649	1.17453	2.39704	0.436411	0.374476	0.700226
AMIGO1	0.181958	0.571658	0	2.84261	3.45797	1.94845	1.83876	1.56268	4.73632	2.99544	2.48483
AMIGO2	1.12123	3.02e-05	1	3.78915	9.00265	1.46083	0.968778	3.72555	2.24512	1.63623	2.00966
AMIGO3	0.215453	0.371399	0	8.11627	9.84106	13.8486	12.6212	10.3954	7.13253	8.89593	7.13641
AMMECR1	-0.0598042	0.776082	0	46.3916	47.325	39.3758	33.3595	57.7953	44.6493	41.6566	44.4844
AMMECR1L	-0.126448	0.197335	0	30.093	29.5849	26.2002	21.4422	33.0822	30.3972	31.4996	30.3005
AMN	-1.89787	0.0156292	0	1.20953	0.339303	3.24212	2.28507	0.871064	3.00631	0.864754	1.04264
AMN1	-0.348358	0.379264	0	7.95134	6.66815	6.59169	7.33978	6.69896	10.5648	5.64563	5.6747
AMOT	0.461001	0.16726	0	8.52806	12.621	2.9393	3.58038	11.4942	6.55983	25.2265	30.8455
AMOTL1	-0.0425507	0.819157	0	23.9893	24.9097	18.6928	28.4021	20.7677	39.4594	41.815	49.2211
AMOTL2	-0.789632	0.0072989	0	82.6181	51.0351	99.8245	68.536	94.1007	76.8275	161.783	162.468
AMPD1	1.12207	0.828744	0	0	0.0396069	0	0	0	0	0	0
AMPD2	-0.16409	0.35286	0	36.7324	35.0326	43.8117	37.814	31.3134	47.7189	33.3044	40.4286
AMPD3	0.0963553	0.677266	0	4.96952	5.74261	2.74333	2.79262	3.22702	3.75043	3.40105	4.4876
AMPH	1.12413	0.000217019	1	4.61873	10.8819	2.765	2.85558	4.53857	3.57914	3.2483	3.09848
AMT	-0.0296993	0.823068	0	59.4005	62.2733	47.8981	65.1194	49.6388	60.5957	78.3289	69.8657
AMTN	-0.209944	0.967803	0	0	0	0	0	0.216536	0	0	0.176007
AMY1A	-0.21	0.967794	0	0	0	0.0325465	0.0234134	0.0266523	0	0.048683	0
AMY1B	NA	NA	0	0	0	0	0	0	0	0	0
AMY1C	NA	NA	0	0	0	0	0	0	0	0	0
AMY2A	-0.209903	0.967809	0	0	0	0	0	0.0330377	0	0	0
AMY2B	0.908081	0.289389	0	0.414552	0.795587	0.229953	0.41521	0.65668	0.374523	1.10538	0.764623
AMZ1	-0.801508	0.164574	0	0.624783	0.3732	0.557264	0.68567	0.682022	1.01136	0.276598	0.471969
AMZ2	-0.129019	0.447938	0	56.2384	54.7189	55.8099	59.6853	53.6333	50.429	67.7847	60.5096
AMZ2P1	0.161579	0.581943	0	3.83927	4.65371	4.00072	4.81552	4.08609	3.47417	5.86226	5.63231
ANAPC1	-0.194941	0.348492	0	12.6864	11.7709	9.71061	8.98309	11.5055	12.9378	13.9127	13.4363
ANAPC10	-0.149559	0.468617	0	15.2902	14.6918	15.2593	17.9714	13.4344	13.2494	17.0688	14.2957
ANAPC11	-0.0921995	0.68059	0	99.5833	99.9967	96.417	97.1882	87.0802	85.747	91.2494	100.046
ANAPC13	-0.0733293	0.71699	0	49.0288	49.3759	44.358	43.0283	47.368	42.6373	44.4781	47.0431
ANAPC16	0.260654	0.124628	0	50.9059	65.3186	48.2741	53.7661	42.3157	39.1749	45.0204	46.5004
ANAPC2	0.207688	0.342709	0	35.4657	43.547	42.521	42.0172	39.812	35.7129	47.2924	46.8642
ANAPC4	-0.108827	0.570669	0	51.3703	50.7506	48.3459	52.7946	48.1407	37.3447	46.7251	42.8099
ANAPC5	-0.342477	0.00885649	0	134.439	112.469	133.422	128.618	130.719	118.629	130.074	119.63
ANAPC7	-0.09841	0.54242	0	72.3038	71.9659	77.1011	82.979	72.1599	69.0979	83.9431	82.207
ANG	-0.538844	0.456003	0	2.53088	1.96006	4.00794	3.29174	3.77475	1.61162	2.93074	2.03779
ANGEL1	-0.00879364	0.969847	0	29.3523	31.2857	20.172	20.0549	22.7384	43.443	34.8393	31.3859
ANGEL2	0.194166	0.475601	0	23.2723	28.2438	20.9262	18.3965	29.2006	21.3258	31.55	28.7977
ANGPT1	-2.48067	0.00163048	-1	1.05292	0.233821	0.897496	0.399715	0.0621456	0.0635094	0.866914	1.21267
ANGPT2	-0.0764739	0.939018	0	0.0976034	0.0836284	0.0692134	0.134893	0.151192	0.224027	2.19141	7.04445
ANGPT4	0.590011	0.520264	0	0.602446	1.03604	0.379539	0.249066	0.11227	0.353115	0.783651	0.593548
ANGPTL1	3.05619	0.0111367	0	0.0925772	0.818972	0.118506	0	0.157901	0.116541	0.124982	0.0618996
ANGPTL2	1.08744	1.39e-06	1	7.62068	17.2711	4.14611	3.69763	5.01026	7.34383	8.42369	8.44742
ANGPTL3	1.12201	0.828754	0	0	0.0448232	0	0	0.0760831	0	0.141617	0
ANGPTL4	0.209364	0.801859	0	2.62289	3.34094	1.1013	2.57661	1.08538	5.80162	0.632851	1.61402
ANGPTL5	-0.209922	0.967806	0	0	0	0	0.0600067	0.0227692	0	0	0
ANGPTL6	0.142034	0.871488	0	0.374227	0.490543	0.692426	1.01026	0.527099	0.953109	0.486395	0.484301
ANGPTL7	0.885574	0.732034	0	0.0352784	0.0903678	0	0.0868022	0.0481837	0	0.205563	0.36236
ANK1	-1.58302	7.38e-06	-1	5.72979	2.04645	3.31726	2.4063	8.45865	8.1639	13.4134	15.5822
ANK2	1.01628	0.00348283	1	6.50932	14.0002	5.71472	5.51791	10.924	4.95541	8.64963	9.91953
ANK3	-0.935761	9.61e-07	0	7.23519	4.00252	7.40222	5.01985	7.37635	5.49628	10.0053	7.72564
ANKAR	0.460304	0.439486	0	0.43524	0.680047	0.432272	0.336851	0.653686	0.215996	0.547978	0.551257
ANKDD1A	0.260052	0.431641	0	3.98768	5.14371	4.32275	4.56095	3.52514	6.33551	3.63797	3.05112
ANKFN1	-0.93762	0.851897	0	0.0743053	0.0279602	0	0	0.141899	0	0	0.0452383
ANKFY1	0.373589	0.0224681	0	23.5726	32.6002	20.5589	19.2736	31.8365	24.1992	26.4191	29.8552
ANKH	-0.386843	0.160848	0	2.95241	2.3819	4.56867	4.14294	3.00744	6.99394	3.51497	3.0659
ANKHD1	-0.313706	0.227704	0	1.8342	1.56392	2.20907	2.06851	1.51439	2.07861	1.92975	2.16704
ANKHD1-EIF4EBP3	1.44356	0.128557	0	0.0635	0.190822	0.0636686	0.0975943	0.0387478	0.0329984	0.144247	0.047287
ANKIB1	0.123288	0.462022	0	28.898	33.5232	29.7018	23.7267	36.4495	24.9317	26.7097	28.1905
ANKK1	0.615309	0.695103	0	0.165391	0.226137	0.0437862	0.111755	0.0848094	0.054169	0.118395	0.112092
ANKLE1	-0.29897	0.255931	0	6.0121	5.30502	9.15895	9.59575	4.48275	7.86251	6.54081	6.0338
ANKLE2	0.0420222	0.800798	0	49.618	54.4582	51.7236	42.0039	70.4163	51.7337	79.4236	75.0181
ANKMY1	0.981309	0.00944776	0	1.22046	2.50013	1.36494	0.805592	1.05486	1.72429	1.55812	2.77559
ANKMY2	0.452857	0.117905	0	17.8352	26.1391	12.9284	12.7599	16.8467	15.8342	16.9754	30.1975
ANKRA2	0.0835819	0.712814	0	13.9625	15.9228	12.0886	11.3045	11.3123	16.7955	19.6007	17.5395
ANKRD1	1.13079	0.287648	0	0.590008	1.36872	1.83864	0.45833	0.382394	1.24025	259.158	294.255
ANKRD10	0.231794	0.122225	0	76.233	95.4873	64.8798	59.9233	76.7786	71.2104	65.9994	75.288
ANKRD11	-0.00269715	0.99097	0	57.7526	61.3776	61.7345	46.2284	77.463	55.4837	75.9507	78.6146
ANKRD12	-0.00755609	0.972291	0	7.24399	7.71114	7.11006	5.34168	9.06977	7.28812	5.38942	6.16224
ANKRD13A	-0.0335208	0.806968	0	14.6257	15.0535	15.7331	13.766	25.1676	14.9771	16.9376	17.2009
ANKRD13B	-0.713934	0.00137232	0	34.655	22.6455	28.3088	27.2273	45.0689	65.0632	31.7699	32.6202
ANKRD13C	-0.241871	0.158901	0	11.7117	10.5728	14.2784	12.6957	16.2052	12.9507	15.2627	14.4183
ANKRD13D	0.357684	0.128237	0	17.8195	24.5708	15.6332	17.5368	22.9837	17.6659	16.3311	20.1228
ANKRD16	0.0162203	0.950062	0	10.1302	10.8021	8.58893	7.86032	7.10021	8.39321	6.93644	7.44244
ANKRD17	-0.0522621	0.805991	0	54.9056	56.3799	48.4759	37.978	59.7543	63.5453	61.3815	61.5317
ANKRD18A	0.889243	0.00512656	0	1.77389	3.62707	1.57671	0.588018	2.15588	1.79179	2.77656	2.54626
ANKRD18B	-0.09441	0.789103	0	2.00183	2.04766	1.05894	1.2926	1.48308	2.47646	1.75593	1.65997
ANKRD18DP	-0.132355	0.938844	0	0.069735	0.0689207	0.0384623	0.067103	0.15616	0.0475827	0.104	0.0984633
ANKRD19P	0.350825	0.33167	0	2.98985	4.05627	5.26221	6.26701	2.73446	4.00726	7.09433	6.13294
ANKRD2	0.664915	0.75594	0	0.0809069	0.0934961	0.502477	0.195859	0.16293	0	0.418869	0.558898
ANKRD20A1	NA	NA	0	0	0	0	0	0	0	0	0
ANKRD20A11P	-0.0555837	0.991458	0	0.0577306	0.0622878	0	0.130483	0.148533	0	0	0
ANKRD20A2	NA	NA	0	0	0	0	0	0	0	0	0
ANKRD20A3	NA	NA	0	0	0	0	0	0	0	0	0
ANKRD20A4	0.667955	0.897629	0	0	0.0241984	0	0.0956381	0.0306611	0	0	0
ANKRD20A5P	-1.15115	0.824069	0	0.0382578	0.00740834	0.0150186	0.0383318	0	0	0	0
ANKRD20A8P	1.6204	0.753166	0	0.0215131	0.0786377	0	0.0387183	0	0	0	0
ANKRD20A9P	0.339457	0.683577	0	0.0313636	0.0440715	0.0276298	0.0519494	0.0432782	0.043447	0.0320578	0.0239398
ANKRD22	1.59012	0.755982	0	0.0331233	0.117215	0	0	0.687261	0	0	0.165325
ANKRD23	0.0969506	0.738583	0	5.70395	6.65123	5.11144	7.75775	4.14113	3.21912	7.45195	6.94032
ANKRD24	0.000139123	0.99964	0	10.9555	11.8117	21.0182	18.3731	17.13	6.8145	14.1718	12.387
ANKRD26	0.23407	0.408133	0	7.32212	9.18775	7.52348	6.14917	5.90656	5.65012	10.4355	8.6832
ANKRD26P1	0.71153	0.742646	0	0.0191729	0.0249775	0.105	0.0781407	0.0440287	0.0369282	0.0500898	0.0751844
ANKRD26P3	-0.873373	0.41547	0	0.250673	0.147648	0.0448262	0.156412	0.222626	0.134626	0.121962	0
ANKRD27	-0.530312	0.0405587	0	46.4904	34.4615	38.1399	34.0924	49.779	55.6031	39.8516	37.3206
ANKRD28	-0.358765	0.0908951	0	34.0569	28.1567	39.3243	34.9754	46.1261	32.905	34.2081	29.6221
ANKRD29	0.000976126	0.998719	0	0.731776	0.745769	1.52564	0.96701	0.682435	0.540845	1.05472	0.453347
ANKRD30A	0.723128	0.889005	0	0.0179235	0.0307975	0.0126388	0	0.0122401	0	0	0
ANKRD30B	0.829276	0.826884	0	0.0402422	0.0785036	0.0120585	0	0	0	0.0639933	0
ANKRD30BL	-1.13743	0.480818	0	0.142402	0.0566222	0.142469	0	0.44192	0.20859	0	0.212341
ANKRD30BP2	-2.89596	0.573594	0	0.0966728	0	0	0	0	0	0	0.0512882
ANKRD31	0.576469	0.228368	0	0.434975	0.707274	0.523346	0.557255	0.320892	0.438341	1.50666	1.09704
ANKRD32	0.201759	0.355973	0	18.5136	22.8436	15.0942	16.3502	12.348	14.9869	21.0712	18.3195
ANKRD33	0.170739	0.872202	0	2.26427	2.82215	0.794184	0.893457	0.493607	1.41811	0.847821	2.04478
ANKRD33B	-0.479892	0.115903	0	13.6168	10.2882	12.2977	15.8702	46.6905	20.3916	17.475	27.706
ANKRD34A	0.0495917	0.951867	0	0.384018	0.44483	0.318194	2.28571	0.366299	0.201475	0.580373	0.479421
ANKRD34B	-0.867655	0.0607789	0	1.70842	1.0039	1.53345	1.79506	3.83449	1.56471	1.18095	1.2764
ANKRD34C	0.43569	0.933157	0	0	0.00506319	0.0102644	0.0358155	0	0	0	0
ANKRD35	0.520698	0.00533051	0	6.04935	9.17857	6.63755	7.57298	5.16378	4.688	4.71102	4.14781
ANKRD36	-0.173224	0.687931	0	0.72806	0.698528	0.856101	0.86693	0.985275	0.869101	1.03318	0.647374
ANKRD36B	-0.158036	0.803355	0	0.333376	0.315089	0.224108	0.410767	0.156589	0.484544	0.35208	0.520247
ANKRD36BP1	-0.159834	0.685236	0	2.61922	2.43379	4.51572	3.04226	9.93617	4.19501	3.19632	2.47765
ANKRD36BP2	2.08297	0.481575	0	0.0932789	0.345536	0	0	0.292485	0	0	0.101331
ANKRD37	-0.819689	0.16776	0	4.12328	2.71628	3.59933	4.49868	4.0543	10.6854	2.41465	3.96752
ANKRD39	-0.706967	0.000264361	0	35.3048	22.947	36.986	37.6927	27.7026	33.5357	24.6209	24.0819
ANKRD40	-0.154906	0.348413	0	58.2434	55.6386	64.1249	57.1097	74.7414	70.1238	61.989	64.6302
ANKRD42	-0.147809	0.614959	0	3.39689	3.28814	2.67762	2.85885	2.95606	4.3226	4.5255	3.75729
ANKRD44	0.81745	0.165008	0	0.274785	0.532799	0.390964	0.389365	0.362722	0.396568	0.258953	0.326424
ANKRD45	-0.113786	0.772593	0	2.58047	2.43773	3.48803	3.40551	1.93479	2.28669	1.64393	2.3724
ANKRD46	-0.151667	0.383403	0	28.8955	27.8066	30.6848	33.8402	29.0851	36.3631	28.1631	26.4631
ANKRD49	-0.34306	0.107775	0	16.9051	14.2352	19.9414	15.8683	20.631	12.1329	21.2823	16.842
ANKRD5	-0.250505	0.285689	0	20.8545	18.6492	17.6731	16.6363	22.3532	19.4483	20.124	19.2927
ANKRD50	0.453126	0.00293145	0	16.0137	23.3394	13.2183	8.071	31.9338	11.458	14.142	13.8775
ANKRD52	0.208112	0.31016	0	27.0458	33.4067	30.0335	27.2652	38.4396	30.2746	36.2164	38.9332
ANKRD53	0.549308	0.5326	0	0.270089	0.457059	0.964826	0.543006	0.213246	0.449923	1.00208	1.07566
ANKRD54	0.0350312	0.854555	0	10.9591	12.2475	9.87741	10.1675	10.3422	9.42787	12.9933	11.8156
ANKRD55	1.44105	0.717206	0	0	0.0542651	0.0222696	0	0	0	0.179523	0.15792
ANKRD6	0.458287	0.141194	0	3.5293	5.20445	1.94466	1.92416	5.19282	3.19404	3.17215	4.49522
ANKRD62P1-PARP4P3	0.435782	0.933143	0	0	0.0178561	0	0	0	0	0	0
ANKRD63	-0.380141	0.78309	0	0.289665	0.252494	0.172813	0.634196	0.714847	1.03233	1.19273	2.22581
ANKRD65	1.01642	0.0706338	0	1.40107	3.19408	1.54514	2.17208	3.91671	1.3505	3.95689	5.1301
ANKRD7	0.436332	0.926751	0	0	0.0202378	0.0410274	0.104713	0.0794658	0	0	0.597613
ANKRD9	-0.349981	0.362252	0	25.299	21.316	19.5184	17.8455	19.9036	22.5824	11.0753	16.1075
ANKS1A	-0.0302033	0.81916	0	31.6041	32.9874	25.2003	22.3008	33.5279	35.5525	29.0008	30.4819
ANKS1B	-0.415356	0.344669	0	0.805872	0.652335	0.459145	0.559199	1.10376	0.526371	0.50563	0.379115
ANKS3	-0.169877	0.308531	0	15.7982	14.9545	13.939	12.619	12.4749	14.0786	15.5222	17.0134
ANKS4B	2.91332	0.00624375	1	0.112966	0.910819	0.0383167	0.164644	0.255475	0.203019	0.254179	0.294272
ANKS6	0.0862381	0.559613	0	26.9598	30.6296	20.7565	19.6902	29.6532	25.9059	22.1325	22.7653
ANKUB1	0.435679	0.933159	0	0	0.011105	0	0	0.109012	0	0.183756	0.0708868
ANKZF1	-0.324624	0.325054	0	91.995	79.0847	88.3067	96.5844	55.6624	113.898	61.0877	76.8123
ANLN	0.186026	0.0710607	0	83.7259	101.699	73.937	64.5026	126.365	82.7321	87.2573	87.8422
ANO1	2.16835	3.35e-17	1	5.26282	24.9843	2.95642	8.57239	24.2749	14.6083	5.02285	19.0377
ANO10	-0.0750873	0.549536	0	42.1662	42.6297	40.2985	42.9365	70.18	35.0433	37.1284	36.5795
ANO2	0.98037	0.00238122	0	1.72258	3.54444	2.05138	1.40965	2.95807	0.66147	2.02955	1.80525
ANO3	3.21221	0.068792	0	0.0148169	0.210843	0.0187581	0.0327263	0.14533	0	0.0765547	0.273235
ANO4	1.01382	0.0172139	0	0.834429	1.90342	0.938876	1.04867	1.16574	0.465558	2.00485	1.53803
ANO5	0.491954	0.0239156	0	4.33077	6.61559	4.58164	4.55687	4.86486	5.62218	4.3162	4.57023
ANO6	-0.322676	0.0325548	0	41.0755	34.9458	45.5265	36.2478	69.2959	37.3447	47.6545	47.3962
ANO7	-0.528813	0.157179	0	1.54785	1.19261	1.65287	1.8436	0.952967	2.16663	0.816054	1.32112
ANO8	0.544913	0.00411483	0	25.5901	40.1331	23.1714	24.4031	26.5845	26.0755	32.7822	37.4088
ANO9	-0.316243	0.172312	0	15.8428	13.629	16.2582	19.2065	38.0204	12.7592	14.9279	19.3959
ANP32A	0.435453	0.00111704	0	314.062	453.388	182.23	223.645	333.656	342.28	303.557	350.814
ANP32A-IT1	0.8744	0.476091	0	0.174359	0.343458	0.0509059	0.216544	0.242709	0	0.230267	0.187228
ANP32AP1	0.641337	0.0701483	0	22.6506	37.8445	14.0646	26.3493	32.5004	23.5112	38.5815	43.6081
ANP32B	-1.09707	7.42e-08	-1	256.131	127.804	309.939	325.286	284.338	382.087	286.203	315.114
ANP32C	0.74241	0.00770618	0	18.0672	32.1634	13.136	16.4563	20.2907	20.5933	26.9607	26.601
ANP32D	0.472561	0.499178	0	6.03379	8.77077	1.90471	7.96698	7.44673	3.67539	5.29371	15.4586
ANP32E	0.0298834	0.874406	0	200.715	217.47	206.507	178.819	186.513	203.197	163.927	163.834
ANPEP	1.90539	0.000124325	1	1.37603	5.52716	1.55915	1.61343	1.55675	0.996885	0.737765	1.22573
ANTXR1	0.202249	0.388207	0	24.1743	29.597	15.9804	12.7571	23.5426	16.1547	16.5286	18.6713
ANTXR2	0.639296	0.0225936	0	2.04571	3.40025	1.77248	1.74798	2.49717	0.892368	2.23466	3.50887
ANTXRL	0.661159	0.877143	0	0	0.0318607	0.0261504	0.133486	0.455855	0	0	0.0515491
ANXA1	-3.5986	0.00538527	-1	75.8823	6.42312	63.5632	26.7799	37.3549	12.5234	348.637	510.085
ANXA10	0.667995	0.897623	0	0	0.0468773	0	0	0	0.0951982	0	0
ANXA11	-0.834678	4.52e-10	0	60.8565	36.1266	68.6297	63.758	121.333	63.9763	73.0474	80.6254
ANXA13	-0.209972	0.967799	0	0	0	0.158945	0.0892002	0.10154	0	0	0
ANXA2	-2.3004	9.54e-12	-1	193.178	41.2125	332.952	223.654	765.828	86.6246	360.513	343.951
ANXA2P1	-1.19496	0.23731	0	1.43158	0.608547	2.32942	2.36655	5.72256	0.373503	4.87344	3.36637
ANXA2P2	-2.22672	0.000209526	-1	23.2948	5.07944	39.8886	38.5456	99.4493	7.65029	60.6673	50.3991
ANXA2P3	-2.05089	0.018456	0	2.7319	0.64515	2.83087	3.61736	6.67599	0.204077	6.93981	4.5989
ANXA2R	0.106071	0.983694	0	0.0347367	0.043385	0.0439764	0	0.0425889	0	0	0.13847
ANXA3	-1.22048	0.0397312	0	92.8326	41.8518	68.2057	38.5354	168.135	49.653	102.129	100.37
ANXA4	0.0254948	0.919971	0	8.6444	9.22698	12.8131	12.0375	36.2087	9.88889	17.7873	14.9452
ANXA5	0.339214	0.0156023	0	510.36	686.259	481.684	456.351	633.983	409.823	565.007	545.73
ANXA6	0.0374682	0.864121	0	87.6733	96.6436	130.831	106.852	120.893	83.6527	78.4911	79.8882
ANXA7	-0.243285	0.126352	0	137.096	122.925	149.775	131.814	205.846	133.932	147.775	131.368
ANXA8	-0.209906	0.967809	0	0	0	0	0	0	0	0.0361903	0
ANXA8L1	NA	NA	0	0	0	0	0	0	0	0	0
ANXA8L2	-1.00849	0.845389	0	0.0743332	0.0577315	0.0548784	0	0	0	0	0.108179
ANXA9	0.229107	0.384861	0	5.57024	6.83701	5.75669	6.90888	9.94819	5.89342	5.79577	8.52502
AOAH	-1.72056	0.28861	0	0.23605	0.0830784	0.0217732	0.131544	0.189776	0.0538724	0.0599726	0.79706
AOC2	-0.206013	0.586747	0	4.77119	4.49413	3.19541	2.72674	2.88228	7.00319	4.0882	4.06507
AOC3	-0.420062	0.38287	0	1.97261	1.60197	1.70076	1.93143	0.96759	2.98514	1.23773	1.37285
AOC4	-0.0325368	0.981543	0	0.220368	0.242909	0.0537136	0	0.436162	0.284599	0.145238	0.0529417
AOX1	0.248862	0.377654	0	7.15123	9.11323	4.67669	3.81366	4.19211	10.0889	6.37484	6.24596
AOX2P	-0.287858	0.955807	0	0.02115	0.00735674	0	0.0761296	0.0433305	0	0	0.0293994
AP1AR	-0.142777	0.533987	0	36.0425	34.692	40.003	31.8275	46.1379	39.4094	38.9649	37.6254
AP1B1	0.0490803	0.696248	0	68.6571	75.8055	68.4783	67.0862	85.8657	82.5957	77.915	79.9243
AP1B1P1	2.09182	0.476935	0	0.0760202	0.476521	0	0	0.130393	0	0	0.398119
AP1G1	-0.150202	0.317645	0	50.034	47.9298	49.6182	41.1482	62.725	46.5411	51.8086	50.1473
AP1G2	0.075546	0.56444	0	44.1946	49.7709	53.5427	57.4955	63.1868	44.3319	71.5934	75.0022
AP1M1	0.418136	0.014633	0	38.7609	55.0113	31.4406	30.7007	68.0973	36.7519	38.1912	47.5783
AP1M2	-1.78574	2.21e-14	-1	189.973	58.44	157.205	173.911	216.452	207.753	203.512	186.111
AP1S1	-0.253278	0.333245	0	116.244	104.43	71.2453	88.328	156.747	151.809	129.902	169.33
AP1S2	-0.0679359	0.762099	0	141.374	142.745	73.0638	68.072	94.7213	70.5384	100.745	126.218
AP1S3	-0.187035	0.37267	0	7.04151	6.57351	5.32503	5.54132	12.0488	12.0964	9.74887	9.24352
AP2A1	-0.094263	0.538908	0	111.387	111.658	119.623	99.1945	142.351	117.745	128.4	127.549
AP2A2	0.265239	0.075165	0	38.6268	49.4988	40.6617	40.0785	73.6432	38.1523	52.8898	59.5432
AP2B1	-0.138843	0.252007	0	153.333	148.782	155.927	130.948	281.119	174.663	160.963	158.642
AP2M1	-0.0251844	0.800271	0	683.835	717.705	703.102	756.99	829.466	800.372	904.107	862.474
AP2S1	0.00937705	0.952034	0	143.793	153.465	100.68	121.912	113.06	112.676	135.835	151.872
AP3B1	0.0447641	0.726326	0	63.0947	69.116	52.1205	44.6609	74.5861	46.4449	52.5787	58.0965
AP3B2	-0.564164	0.065356	0	11.742	8.3747	7.49787	7.2769	14.1106	11.3578	10.3074	10.9543
AP3D1	-0.0915125	0.491013	0	152.695	152.874	160.262	137.625	220.309	183.896	175.267	182.294
AP3M1	0.132257	0.340273	0	43.7118	51.0547	30.3813	29.0413	44.3764	40.074	43.6393	43.1751
AP3M2	0.436663	0.0302028	0	16.3333	23.7105	10.5508	12.6385	13.7152	21.4558	15.1291	18.5689
AP3S1	0.0600625	0.623836	0	100.226	112.096	105.948	108.984	162.231	89.1453	89.0196	91.3131
AP3S2	-0.265226	0.516713	0	1.0809	0.95442	1.20956	0.608879	0.554333	0.489063	0.621291	0.67767
AP4B1	0.0441057	0.873119	0	9.45067	10.3285	11.0895	12.4186	14.146	7.72009	13.1697	11.5039
AP4E1	-0.0300632	0.886436	0	10.1122	10.5462	13.6101	10.6053	12.028	10.6334	15.9328	14.3344
AP4M1	0.178953	0.432645	0	20.236	24.3387	19.5558	21.1454	20.5646	17.4601	20.9079	22.4495
AP4S1	0.370953	0.175283	0	5.27311	7.27541	5.31528	5.90674	7.24493	5.04191	9.02553	8.43166
AP5B1	0.293131	0.265956	0	7.16149	9.37701	5.96616	7.12968	9.73402	8.94744	7.07591	8.61464
AP5M1	0.150736	0.574323	0	36.5757	43.0876	37.827	36.1404	55.6562	28.855	45.7793	47.3604
AP5S1	0.311132	0.48992	0	6.14089	8.13748	5.28759	7.16917	6.38216	4.97935	6.97642	7.73206
AP5Z1	-0.0172073	0.950362	0	17.2226	18.1216	22.2873	21.0438	26.4124	15.1912	23.7869	25.5772
APAF1	0.187659	0.497268	0	9.20154	11.2787	10.1689	7.54204	15.3945	8.06956	11.8997	11.764
APBA1	0.232234	0.684608	0	0.328459	0.42334	0.746554	0.446128	0.839716	0.552648	2.33364	2.14414
APBA2	0.486396	0.0178844	0	23.0253	34.4464	15.1081	13.8373	22.803	21.5647	12.8169	16.5581
APBA3	-0.00291277	0.987443	0	18.2383	19.2705	17.4555	17.3995	21.6584	13.819	20.1452	20.7522
APBB1	0.275879	0.303417	0	23.5702	30.6195	24.237	25.9408	34.362	25.4638	27.2023	29.4247
APBB1IP	0.124325	0.916518	0	0.158908	0.17848	0.105563	0.0736683	0.314564	0.309475	0.288634	0.424286
APBB2	0.254272	0.0678459	0	15.3746	19.6104	12.7563	11.8423	17.0167	15.2318	11.7867	12.6017
APBB3	0.168011	0.535149	0	11.3925	13.8633	11.1535	10.5331	7.28225	10.2143	14.6017	15.6324
APC	-0.165697	0.632498	0	11.3167	10.7179	11.7513	7.81421	16.0566	8.94629	10.0924	9.304
APC2	2.72472	8.14e-10	1	0.901492	6.41701	1.21983	1.15372	1.44231	1.33627	0.595969	1.09727
APCDD1	2.04676	3.71e-07	1	1.94465	8.9757	0.557254	0.747003	2.56916	2.59497	3.53209	4.38088
APCDD1L	1.35713	0.00042955	1	3.01244	8.367	2.90258	3.18474	3.72905	3.80254	2.98473	4.07336
APCS	-0.209922	0.967806	0	0	0	0.0598003	0.152627	0	0	0	0
APEH	-0.401916	0.00124854	0	205.23	165.996	212.163	205.873	216.843	237.486	190.639	191.161
APEX1	-0.0380218	0.808888	0	703.586	729.646	626.277	718.89	670.806	726.65	677.37	736.051
APEX2	-0.024734	0.881159	0	61.3429	63.9155	48.7919	51.5093	57.0357	47.1049	64.4197	64.8916
APH1A	-0.185442	0.202534	0	152.501	142.637	137.07	146.562	171.443	120.976	128.717	135.883
APH1B	-0.47312	0.000616337	0	17.9287	13.7705	12.6097	10.8609	29.0783	11.1226	16.3346	17.7412
API5	-0.00817152	0.935302	0	168.856	178.75	147.52	134.148	165.257	168.705	164.331	158.768
APIP	-0.464715	0.0362571	0	36.4526	28.1048	41.3912	42.9102	27.4206	33.5705	36.2353	32.8164
APITD1	0.220165	0.442221	0	12.7983	15.853	15.5339	18.622	11.5839	10.3907	12.637	12.3536
APITD1-CORT	NA	NA	0	0	0	0	0	0	0	0	0
APLF	0.696178	0.00271176	0	3.86455	6.68733	3.1265	3.31329	5.17233	3.95291	5.34396	4.6209
APLN	-0.755971	NA	0	11.4267	7.38562	1.55464	2.42301	2.94858	15.5947	2.74657	6.29692
APLNR	4.06697	6.45e-11	1	0.293301	5.74	0.223327	0.187019	0.932025	0.236035	2.45047	0.786544
APLP1	0.745786	0.079	0	18.5071	33.5429	18.6317	16.6003	14.1457	18.2334	14.9499	21.4398
APLP2	0.0408583	0.705794	0	356.633	391.534	309.542	288.468	494.015	352.316	363.916	482.818
APOA1	0.872153	0.18739	0	1.15551	2.42394	0.654675	0.85022	1.18831	0.405645	2.02644	3.69104
APOA1BP	-0.192515	0.220394	0	115.807	107.566	81.7275	97.074	113.29	115.183	107.497	103.105
APOA2	0.53219	0.667982	0	0.823673	1.43491	0.470817	1.12182	0.841785	1.64296	2.19814	0.232026
APOA4	-0.238678	0.956614	0	0.110529	0.06527	0.038133	0	0.0738597	0	0	0.15034
APOA5	-0.980142	0.686104	0	0.0878437	0.0284293	0.188689	0.421747	0.0837229	0	0	0.0568054
APOB	-0.440179	0.418257	0	0.30998	0.236985	0.93359	0.68912	0.462893	0.222891	0.393051	0.338629
APOBEC1	-0.0518095	0.992038	0	0.0493012	0.0760442	0	0	0	0	0	0
APOBEC2	1.63656	0.0814112	0	0.344913	1.31588	0.340723	0.292812	0.276672	0.529668	0.278108	0.805084
APOBEC3A	1.64258	0.731081	0	0	0.0910299	0.0310681	0	0.180528	0	0.17115	0
APOBEC3B	-0.623975	0.157148	0	33.7007	22.9275	3.76112	3.26017	75.779	11.3911	18.5205	25.2221
APOBEC3C	-0.763406	0.0051718	0	77.1777	48.716	42.6218	31.5611	71.4507	63.0046	95.766	74.1866
APOBEC3D	-0.426057	0.163783	0	5.72522	4.55457	3.29894	5.13671	7.32077	7.46895	9.88151	5.47555
APOBEC3F	-0.926596	0.0208352	0	2.72233	1.49757	1.67947	1.4916	4.40641	2.75246	5.31357	4.114
APOBEC3G	-0.0151081	0.976461	0	1.75547	1.86848	2.55658	4.0427	3.8445	1.68355	3.18436	2.67879
APOBEC3H	1.40215	0.000499236	1	3.25785	9.54403	2.44943	4.31028	6.09977	4.98205	3.70251	5.44917
APOBEC4	-0.276465	0.913765	0	0.0422591	0.00988579	0.0200411	0	0.0388175	0	0.959228	0.10261
APOBR	-0.226165	0.859066	0	0.100368	0.0922323	0.110818	0	0.272347	0.132282	0.0793984	0.150343
APOC1	0.192725	0.383177	0	122.162	149.953	125.341	136.928	100.504	135.234	90.293	99.7351
APOC1P1	0.871628	0.197141	0	1.31953	2.58543	1.81689	2.43657	1.32951	1.0684	1.43389	1.91554
APOC2	NA	NA	0	0	0	0	0	0	0	0	0
APOC3	-0.903812	0.789957	0	0.20046	0.0515248	0.104454	1.45789	0.101159	0	0.287711	0.411813
APOC4	NA	NA	0	0	0	0	0	0	0	0	0
APOC4-APOC2	0.667989	0.897624	0	0	0.0465314	0.0608793	0	0	0	0	0
APOD	2.07568	0.339988	0	0	0.204387	0.0985383	0.125749	0.304643	0	0.266441	0.407393
APOE	0.0700663	0.677883	0	1017.67	1142.83	1114.62	1266.46	1364.82	994.463	973.668	1217.16
APOF	-0.20999	0.967796	0	0	0	0.116948	0	0	0	0	0.0649781
APOH	-0.933419	0.857572	0	0.0523469	0	0	0	0	0	0	0
APOL1	0.0385186	0.974184	0	0.211005	0.229436	0.202142	0.330196	0.247004	0.0450759	0.145022	0.129188
APOL2	0.00600668	0.976536	0	16.0998	17.0795	11.8894	11.4571	21.6383	11.9492	12.3486	13.5889
APOL3	-0.903924	0.430304	0	0.150636	0.0806586	0.191454	0.151391	0.123445	0	0.109492	0.208625
APOL4	1.97053	0.298037	0	0.0759056	0.300505	0.106749	0	0	0	0	0.0642741
APOL5	-0.929714	0.858133	0	0.0306031	0	0	0.0988838	0	0	0	0
APOL6	0.852718	0.162581	0	0.115823	0.217364	0.171275	0.303718	0.349344	0.211482	0.0739605	0.194693
APOLD1	2.32087	0.00105401	1	0.743379	4.05424	0.225557	0.297485	0.502003	0.774594	0.502693	0.372482
APOM	-0.569506	0.148184	0	1.1651	0.822929	0.894228	0.990557	0.533907	0.858457	1.11382	0.681526
APOO	0.0796986	0.573166	0	77.3321	86.8563	63.625	77.8113	63.0765	68.7144	63.9691	72.6193
APOOL	-0.296703	0.210829	0	5.32014	4.69245	5.32666	4.65992	5.25898	7.3144	5.50778	4.20482
APOPT1	-0.115535	0.577095	0	40.8796	39.9299	35.6309	40.9157	49.0318	29.5617	43.2292	43.223
APP	-0.635467	3.71e-06	0	504.735	347.83	813.125	693.868	577.256	415.431	508.532	487.23
APPBP2	0.455406	0.0631285	0	6.85811	10.0809	6.16512	6.05715	7.68013	5.5919	8.53671	9.41513
APPL1	-0.253467	0.0990363	0	33.9515	30.2589	37.9083	31.5734	62.0312	29.6745	36.0282	35.046
APPL2	0.50733	0.00197405	0	13.8537	21.0169	7.96941	7.34074	7.76778	8.02395	8.83592	11.3633
APRT	-0.279294	0.0381759	0	631.816	555.55	494.434	501.679	457.726	563.13	541.396	518.236
APTX	-0.117308	0.421572	0	44.667	43.6275	42.0951	47.5802	41.3551	45.0576	58.9209	56.5773
AQP1	-1.02534	0.353148	0	0.495689	0.253985	0.159646	0.346471	0.557013	0.0868549	0.0931454	0.905383
AQP10	NA	NA	0	0	0	0	0	0	0	0	0
AQP11	-0.0405173	0.929296	0	2.18474	2.28594	2.97019	3.25656	2.92428	1.64899	1.73888	1.46766
AQP12A	-0.933419	0.857572	0	0.0728349	0	0	0	0	0	0	0
AQP12B	1.4467	0.780091	0	0	0.12178	0	0	0	0	0	0.0985171
AQP2	2.47351	0.630922	0	0	0.0742386	0.0266447	0.102007	0.012902	0	0	0
AQP3	-0.866886	0.012862	0	5.7853	3.35019	7.69581	5.7528	5.03868	5.10915	9.73924	11.4134
AQP4	0.749935	0.218211	0	0.816127	1.53253	1.48773	1.02434	1.35468	1.85273	1.24671	1.01301
AQP5	-0.345892	0.531904	0	2.20148	1.88907	1.89344	2.17207	1.67404	3.34261	2.17099	0.914945
AQP6	2.93509	0.115024	0	0.053437	0.473548	0.0209774	0.0535403	0.0203156	0	0.0556626	0.190108
AQP7	-0.055596	0.991456	0	0.0934681	0.0932621	0	0	0	0.109675	0	0
AQP7P1	0.667976	0.897626	0	0	0.0267629	0	0.0446843	0	0	0	0.034512
AQP7P3	-0.20994	0.967803	0	0	0	0	0	0.34498	0	0	0.331386
AQP8	0.667994	0.897623	0	0	0.0518589	0	0	0	0	0.112942	0
AQP9	0.444646	0.870301	0	0	0.00909061	0.23301	0	0.17436	0	0.0996619	0.348169
AQPEP	-0.693035	0.668132	0	0.0462434	0.0303033	0.254163	0.0420392	0.137324	0.0787412	0.031969	0.0379362
AQR	-0.319319	0.0203591	0	70.8921	60.5295	73.109	55.8268	65.5729	57.803	57.898	56.6366
AR	0.109643	0.568999	0	4.27126	4.89788	2.39914	2.40332	6.26647	2.23789	2.07401	2.05189
ARAF	0.0380394	0.860363	0	42.5131	46.5519	37.1338	39.8941	55.2544	54.5058	62.8597	65.6017
ARAP1	-0.0781909	0.656481	0	45.5259	46.2982	51.8921	46.6136	62.8414	47.5835	49.2221	50.2141
ARAP2	0.291125	0.381409	0	1.32872	1.78211	0.343203	0.411197	1.11717	1.93285	1.31326	1.93906
ARAP3	0.486073	0.0216513	0	47.9869	72.2141	32.5174	35.8075	39.103	42.8272	45.0852	53.6453
ARC	2.39306	0.000174107	1	29.6108	166.828	7.39744	14.4441	32.4955	142.094	36.1175	60.0358
ARCN1	-0.348304	0.00535506	0	198.874	166.632	195.54	157.962	228.275	188.777	190.273	186.626
AREG	-2.17178	0.0881168	0	0.387631	0.0787386	0.936378	0.329085	0.10888	1.86632	2.33308	2.96561
ARF1	-0.166312	0.349177	0	415.398	395.512	376.758	345.752	434.18	439.22	314.774	354.714
ARF3	0.121241	0.441138	0	240.199	278.422	204.006	187.66	423.27	248.866	299.626	304.672
ARF4	-0.340475	0.00827996	0	344.435	289.476	410.013	338.433	359.378	254.775	303.099	292.86
ARF5	0.0522976	0.754795	0	296.581	329.025	250.264	255.091	329.53	244.605	248.774	285.816
ARF6	-0.0494301	0.680308	0	61.2435	62.9128	73.5954	73.5768	88.2652	59.2818	63.8414	64.3617
ARFGAP1	-0.0105558	0.955784	0	84.5021	90.0727	87.0552	75.5421	77.6668	98.492	85.3406	89.0019
ARFGAP2	-0.0336666	0.850825	0	67.5615	70.3895	72.7471	67.1129	77.8786	69.6934	100.405	93.8552
ARFGAP3	0.273975	0.447111	0	16.1206	20.9972	18.5853	17.8525	22.2559	15.5977	14.1987	18.9172
ARFGEF1	-0.579217	0.00351918	0	73.023	51.8732	75.1503	65.653	82.9383	53.329	96.9612	71.8117
ARFGEF2	-0.134001	0.433683	0	20.7249	20.1261	20.8701	16.875	27.6118	24.5746	26.6145	25.3416
ARFIP1	-0.0491594	0.756547	0	38.3898	39.4502	34.766	34.7145	57.161	40.328	36.1744	35.5735
ARFIP2	-0.483824	0.00440537	0	49.9577	37.974	47.7571	42.7181	41.8282	38.2585	43.762	40.1938
ARFRP1	0.187328	0.481073	0	20.5846	24.8763	20.0932	22.672	18.1573	17.3874	30.365	27.3634
ARG1	-0.936	0.561024	0	0.229749	0.132135	0.372153	1.07969	0.474088	0.335304	0.197498	0.190542
ARG2	0.072625	0.65135	0	73.7404	82.9671	63.9384	58.8823	57.8164	74.8323	75.0876	72.8431
ARGFX	-1.00485	0.526612	0	0.114038	0.0589908	0.0329758	0	0.0573207	0.0990355	0.0583331	0.0346107
ARGFXP2	0.399342	0.895436	0	0.0365255	0.079148	0.30278	0.23604	0.044782	0	0	0
ARGLU1	0.30859	0.0699776	0	194.66	258.629	186.581	178.887	154.731	174.702	194.776	214.309
ARHGAP1	0.104538	0.600314	0	50.0688	57.3468	52.9051	47.774	99.2364	63.9199	92.1858	87.6422
ARHGAP10	-1.33896	0.000203817	-1	7.12304	2.87899	7.14164	4.63802	5.21701	4.47006	13.1253	13.1285
ARHGAP11A	-0.0545815	0.690159	0	52.5082	53.818	55.32	40.9481	62.7695	48.0415	59.7841	49.8551
ARHGAP11B	0.173784	0.670277	0	4.86326	5.74587	5.72477	3.70356	4.79191	6.12059	6.07723	4.52804
ARHGAP12	0.341873	0.0805004	0	39.2818	53.1464	33.2037	30.385	49.9217	27.9814	29.5496	31.7634
ARHGAP15	2.2694	0.215717	0	0.111625	0.474684	0	0.0807823	0.0919572	0.128545	0.0871802	0.224445
ARHGAP17	0.0322315	0.820197	0	55.0105	59.9422	52.5659	51.1666	74.7669	57.563	61.1811	63.6397
ARHGAP18	-0.295276	0.230917	0	8.28809	7.02393	11.46	9.40172	13.366	6.7379	8.97826	8.58134
ARHGAP19	0.0718501	0.745381	0	31.7576	35.7718	31.6601	27.5896	32.0819	39.231	37.9672	32.9481
ARHGAP19-SLIT1	-0.209961	0.9678	0	0	0	0	0.148326	0	0.118012	0.0771026	0
ARHGAP20	-1.27758	0.345618	0	0.0836232	0.046429	0.112876	0.125554	0.107893	0.103307	0.169812	0.209104
ARHGAP21	0.49061	0.031854	0	21.8523	32.7209	21.7076	16.98	37.0913	17.6975	26.968	27.8198
ARHGAP22	-0.996706	3.18e-07	0	10.9776	5.7001	10.5584	11.9803	13.7921	11.7626	12.4609	9.59909
ARHGAP23	0.361402	0.137078	0	38.318	52.5266	38.9203	33.6499	77.9349	46.2362	51.8831	51.3379
ARHGAP24	1.07683	0.138	0	0.165834	0.404557	0.232606	0.236789	0.187595	0.136768	0.530871	0.713881
ARHGAP25	0.894258	0.210838	0	0.617067	1.23822	0.869751	0.747223	0.845075	1.48732	1.07239	0.713246
ARHGAP26	0.41377	0.0344544	0	7.02683	10.0259	7.66676	6.80312	8.79191	6.25165	8.10487	7.03726
ARHGAP27	0.0704706	0.824379	0	3.37085	3.76996	3.75311	3.90013	6.11614	2.9426	3.07774	3.06619
ARHGAP28	0.475948	0.0142042	0	10.9752	16.3991	5.72644	4.54313	15.7601	7.69043	6.30528	8.30212
ARHGAP29	-0.196127	0.646164	0	1.86207	1.7676	5.90323	4.94691	3.19675	3.4893	5.7591	6.03965
ARHGAP30	0.723799	0.0787311	0	1.72897	3.17515	1.21956	1.53206	1.52217	2.4939	0.748444	0.996237
ARHGAP31	-0.0223056	0.945352	0	2.51344	2.65689	3.59238	4.02624	5.42636	3.36855	2.12769	2.15563
ARHGAP32	0.259609	0.322772	0	7.39475	9.45247	5.30601	4.54897	8.44044	6.8215	4.74355	5.8986
ARHGAP33	0.386043	0.132141	0	15.3692	21.6336	21.3917	19.9714	17.0096	18.6946	15.8766	12.3096
ARHGAP35	0.35053	0.111803	0	21.7539	29.496	15.4761	13.7029	28.206	19.5828	23.7847	24.0603
ARHGAP36	1.4373	0.00897511	1	0.908733	2.50024	0.897051	1.91525	0.780605	0.573347	2.5522	1.11594
ARHGAP39	0.314668	0.151275	0	10.603	13.9736	9.72422	8.99882	13.2491	13.1423	11.0906	12.9368
ARHGAP4	-0.311312	0.0342079	0	29.8482	25.465	34.6568	36.0927	41.8187	24.6492	42.3258	35.4406
ARHGAP40	-0.923097	0.120521	0	1.41446	0.791827	4.56678	2.98453	2.56626	1.74642	20.1409	9.96933
ARHGAP42	-0.0826469	0.735635	0	9.9762	10.0081	10.9659	9.07952	24.4951	11.0787	13.1148	10.0686
ARHGAP44	-0.228484	0.3012	0	17.7783	16.2199	13.9116	10.9677	17.8902	17.3297	15.4939	15.1946
ARHGAP5	0.255358	0.130632	0	22.5466	28.7081	21.6887	17.3165	33.0931	27.5123	31.4607	32.3583
ARHGAP5-AS1	0.295499	0.40369	0	4.31962	6.02741	2.33975	5.24026	3.76226	6.60204	7.6408	7.43121
ARHGAP6	1.15088	0.0506024	0	0.372892	0.879444	0.177456	0.330562	0.210457	0.628603	0.832494	0.585712
ARHGAP8	-0.185935	0.890927	0	0.13842	0.118925	0.422663	0	0.579458	0.0798561	0.526874	0.457738
ARHGAP9	0.869601	0.024484	0	1.95276	3.82938	2.62583	2.03511	1.94203	4.52185	2.02406	2.04233
ARHGDIA	-0.538073	0.000535798	0	187.795	137.918	255.121	222.933	349.076	249.596	291.311	259.108
ARHGDIB	-1.09058	0.14917	0	1.90052	0.86667	3.40998	1.49991	1.54168	1.23754	5.13816	6.45344
ARHGDIG	-1.14174	0.094964	0	1.91239	0.862058	7.55123	3.98314	3.0292	4.4779	2.88848	1.67643
ARHGEF1	-0.350909	0.111476	0	46.7342	39.3204	31.6787	27.2385	52.4601	51.4666	50.7593	47.2777
ARHGEF10	-0.195816	0.306764	0	36.7278	34.3183	66.9686	60.1461	37.0765	31.4985	43.6152	38.7501
ARHGEF10L	0.351215	0.0171484	0	26.9685	36.8626	23.1348	29.0908	35.3714	21.687	21.2718	22.5566
ARHGEF11	0.392925	0.0715295	0	30.7185	43.0184	30.2529	25.1306	40.7055	32.9863	41.5193	38.6102
ARHGEF12	-0.00993628	0.952978	0	19.924	21.1035	21.006	16.8811	22.5982	20.7423	19.3137	19.3216
ARHGEF15	-0.739051	0.292667	0	0.865144	0.576495	0.633149	0.37491	0.413191	0.8545	0.464217	0.283975
ARHGEF16	-0.377199	0.210942	0	41.7133	34.2224	55.5559	49.9575	85.0463	24.7126	57.7482	53.4185
ARHGEF17	0.57189	0.160808	0	5.43783	8.74758	7.0465	4.82059	4.39811	7.28475	9.98423	12.8823
ARHGEF18	-0.0550769	0.724613	0	26.5544	27.281	24.8265	21.5243	37.3971	25.3782	30.1505	31.7164
ARHGEF19	-0.960307	1.73e-08	0	61.1872	33.6525	57.645	57.9827	38.6575	43.8291	57.44	61.8864
ARHGEF2	0.619832	4.82e-05	0	48.692	79.9885	26.9928	30.3853	66.9765	47.6654	72.0922	80.9209
ARHGEF25	1.18873	0.00736506	1	8.1249	19.9964	2.23099	2.41538	4.7684	8.78157	6.21835	6.60234
ARHGEF26	0.170597	0.326001	0	7.74954	9.30521	6.84161	5.65463	7.55124	7.37704	7.88432	7.25165
ARHGEF26-AS1	-0.929779	0.858123	0	0.0169271	0	0.0214296	0.0546944	0.0207535	0.0870328	0	0.0674762
ARHGEF3	-0.577201	0.0668155	0	3.68293	2.65571	4.46272	3.00629	4.62853	3.92719	4.44535	3.99885
ARHGEF33	0.372694	0.492228	0	0.54576	0.775695	0.695142	0.910216	0.457733	0.594207	0.768179	0.891786
ARHGEF35	-0.849699	0.249228	0	1.0451	0.584756	2.35547	2.27273	1.72842	0.461189	2.5949	1.5428
ARHGEF37	0.189519	0.78981	0	0.531017	0.63898	0.212258	0.276554	0.561816	0.456762	0.777628	0.676157
ARHGEF38	0.197233	0.793301	0	0.281208	0.320517	0.225252	0.265182	0.273735	0.19372	0.568907	0.633899
ARHGEF4	0.185318	0.422253	0	8.09126	9.74194	8.12278	8.19287	9.45062	10.89	9.23695	8.86561
ARHGEF40	1.01878	1.1e-08	1	49.0666	106.009	14.8893	13.0043	53.5086	27.5023	54.2903	54.6098
ARHGEF5	-1.01387	0.00407264	-1	4.08629	2.12267	5.73073	5.95165	6.45635	2.76196	5.63461	4.22881
ARHGEF6	-0.124133	0.697469	0	5.98252	5.79427	5.40531	7.03748	17.3388	5.88664	3.18256	3.74154
ARHGEF7	0.0507613	0.71617	0	27.1547	30.0563	28.5124	24.0626	30.7741	23.6498	27.619	28.3527
ARHGEF9	0.529055	2.37e-06	0	22.2751	34.06	20.5824	22.7195	28.1407	24.1709	20.3362	23.3405
ARID1A	0.416917	0.0835314	0	63.9033	91.0763	45.8703	41.8433	96.931	71.5923	81.1715	86.0708
ARID1B	0.451994	0.0231573	0	25.8605	37.6601	21.2519	17.6665	40.5073	29.8718	32.3255	31.8455
ARID2	0.0870925	0.65794	0	20.9929	23.7211	17.2795	13.7542	29.413	20.6315	25.8981	22.6489
ARID3A	0.0308418	0.893084	0	38.9797	42.6138	35.4867	36.9281	62.2043	47.5624	77.1108	81.3086
ARID3B	-0.0853965	0.593169	0	102.031	102.83	115.643	100.854	138.464	120.325	122.686	126.842
ARID3C	-0.023004	0.990136	0	0.357922	0.385583	0.0898694	0	0.174068	0.72998	0.123769	0.141488
ARID4A	0.045755	0.810524	0	9.88919	10.8394	9.6358	7.39834	11.285	6.75652	10.8672	10.5314
ARID4B	0.190689	0.340767	0	19.7874	24.0088	16.3474	12.0937	19.7493	12.1657	16.4653	15.8927
ARID5A	0.529365	0.0462771	0	11.4429	17.8911	10.3207	18.5326	6.4244	13.6596	14.1355	10.5597
ARID5B	1.23092	0.0972503	0	0.279674	0.685348	0.448643	0.536941	0.665506	0.105366	1.44321	1.9319
ARIH1	-0.183595	0.0554759	0	48.92	46.0544	49.3314	45.2723	49.6292	56.9486	56.5598	51.3105
ARIH2	-0.362148	0.000153838	0	98.2033	81.2644	97.411	82.5635	80.1757	114.059	84.3204	85.0257
ARL1	-0.132232	0.35161	0	53.2628	51.5503	47.565	53.5785	59.1613	47.1348	47.1461	48.0106
ARL10	-0.235731	0.471795	0	6.80535	6.27935	3.93822	4.78885	10.4232	6.06478	6.58526	7.70409
ARL11	0.437978	0.329885	0	0.838633	1.21668	1.04074	1.20457	0.827302	0.77695	1.19513	1.14324
ARL13A	-0.857466	0.767671	0	0.081807	0.0553715	0.421762	0.1849	0	0	0.0997723	0.185459
ARL13B	-0.0399333	0.88871	0	7.03288	7.36858	7.68975	5.91563	9.12626	7.65066	8.76708	7.5808
ARL14	-0.287502	0.953528	0	0.061299	0.021322	0	0	0	0	0.357182	0.850941
ARL15	-0.125784	0.553459	0	16.7448	16.3169	14.2907	10.8871	19.1478	15.0087	11.9621	13.3977
ARL16	0.157834	0.295201	0	58.8859	69.7121	59.3389	60.478	54.7464	40.9086	55.5781	59.8657
ARL17A	0.224433	0.655362	0	0.174434	0.221486	0.189238	0.172713	0.116683	0.140436	0.337985	0.275935
ARL17B	NA	NA	0	0	0	0	0	0	0	0	0
ARL2	0.12697	0.6055	0	132.891	155.964	92.8831	124.307	137.204	181.582	141.858	167.733
ARL2-SNX15	0.435782	0.933143	0	0	0.0111501	0	0	0	0	0	0
ARL2BP	0.58288	0.00144474	0	36.5709	58.149	28.4698	33.6367	59.312	33.3469	39.1991	43.543
ARL3	0.242147	0.0597091	0	36.8488	46.5676	28.7752	35.6032	29.626	24.0206	26.1353	29.903
ARL4A	0.253018	0.18198	0	13.6418	17.4154	15.7443	13.42	16.3155	10.5531	14.6855	10.9892
ARL4C	0.585375	0.0497826	0	13.5911	21.7897	7.49598	7.30121	17.9282	18.1192	16.3879	28.2073
ARL4D	0.243377	0.523766	0	11.7122	14.8425	10.8224	10.6016	9.98028	11.6636	6.24369	9.53168
ARL5A	-0.0714884	0.660436	0	42.0264	42.6508	58.0859	49.7509	67.3711	56.0406	56.4228	54.2742
ARL5B	-0.275615	0.12742	0	46.5404	40.9991	43.6636	32.1874	58.4457	52.6512	42.6117	46.3887
ARL5C	-2.84597	0.529807	0	0.334052	0	0.419819	0	0	0.480577	0.162965	0
ARL6	-0.27791	0.438057	0	8.31666	7.53741	9.13975	9.56302	10.2561	7.48055	7.143	8.49864
ARL6IP1	0.275079	0.125288	0	282.141	363.124	271.145	256.443	413.46	191.9	263.059	270.668
ARL6IP4	-0.0137959	0.914187	0	159.439	168.634	149.692	164.926	133.269	152.29	166.063	167.763
ARL6IP5	-0.0143826	0.953032	0	32.3655	34.4371	36.5069	34.2101	66.47	35.2504	42.428	38.8577
ARL6IP6	0.165311	0.234599	0	36.1118	43.2258	49.3273	43.6286	71.9392	46.4176	52.758	47.9581
ARL8A	-0.108364	0.541327	0	77.8717	77.3712	92.8672	84.8981	166.96	66.8928	82.3742	73.2996
ARL8B	-0.128505	0.435449	0	46.6256	45.2951	44.1053	39.2281	53.0955	39.1797	50.8306	50.9571
ARL9	0.0118019	0.987588	0	1.66694	1.73098	0.369465	1.09946	1.55781	1.41142	1.61728	1.81058
ARMC1	-0.163506	0.213156	0	54.9776	52.3583	54.4679	48.6326	56.2755	61.5044	50.4387	52.1555
ARMC10	-0.115538	0.45375	0	41.1148	40.5708	31.9181	30.6142	38.079	39.2381	34.346	34.4634
ARMC12	1.12004	0.0382407	0	2.01317	4.7386	1.09994	1.95718	1.08567	1.67414	2.60438	2.96391
ARMC2	0.172522	0.632033	0	1.81131	2.20059	1.96104	1.75022	1.95044	1.13541	1.41144	1.25322
ARMC3	0.376242	0.747251	0	0.146025	0.199546	0.0396539	0.050604	0	0.080524	0.269055	0.281196
ARMC4	1.11168	0.000991979	1	3.70507	8.56792	0.97381	0.619378	3.87121	3.28151	1.17847	1.92204
ARMC5	0.308432	0.178535	0	10.2256	13.5005	10.5066	10.4824	14.0367	10.523	12.8326	13.6811
ARMC6	-0.310537	0.0322626	0	104.104	89.2012	111.568	96.119	123.927	135.31	102.971	109.112
ARMC7	0.195834	0.48867	0	12.6166	15.422	14.5582	14.3567	16.2351	11.2899	14.7494	14.8533
ARMC8	0.0197924	0.902442	0	24.7529	26.7534	24.6246	21.9665	24.7309	19.9601	24.6358	23.5589
ARMC9	0.0188638	0.924685	0	31.0791	33.8595	23.2928	21.5253	22.3627	24.9673	27.1277	36.209
ARMCX1	-0.385747	0.0319175	0	50.3379	40.699	68.1517	59.8407	53.8481	43.0554	49.3112	48.0574
ARMCX2	0.0746925	0.741427	0	154.385	172.41	110.716	105.905	126.604	105.062	118.401	116.338
ARMCX3	0.270974	0.183687	0	26.5306	34.0278	28.0434	29.3037	30.4525	18.0747	28.8605	30.5782
ARMCX4	0.0887195	0.672529	0	5.72038	6.45585	7.22007	6.6962	4.93346	5.35349	6.43083	6.77017
ARMCX5	-0.128684	0.503886	0	20.2502	19.4924	16.5607	16.3448	11.8888	15.6275	16.647	15.1612
ARMCX5-GPRASP2	0.410424	0.606656	0	0.420011	0.597361	0.28261	0.525463	0.0821079	0.0349624	0.191753	0.372957
ARMCX6	0.172857	0.270747	0	37.4579	44.6795	36.8716	41.5106	48.286	30.947	47.016	44.7072
ARMS2	-0.0820682	0.978656	0	0.0778078	0.0839498	0.206711	0.416286	0	0	0.372622	0.352786
ARNT	-0.138207	0.44872	0	24.2954	23.6236	23.3696	20.657	25.7179	20.4423	22.7924	21.0325
ARNT2	0.938511	0.00019418	0	8.56039	17.4855	8.03215	7.82735	14.9566	7.14837	9.12278	9.7508
ARNTL	-0.522245	0.100616	0	6.42665	4.71774	6.59059	9.17243	9.43254	3.04796	15.7018	15.737
ARNTL2	-0.291627	0.187488	0	8.29685	7.18836	7.35665	5.74554	10.7332	8.10472	6.50628	6.62029
ARPC1A	-0.218902	0.0374435	0	164.72	150.642	176.382	167.641	243.712	152.855	169.973	170.313
ARPC1B	-0.141166	0.542753	0	88.7557	86.1888	114.883	92.5719	123.042	80.2726	53.0942	69.0356
ARPC2	-0.112611	0.185514	0	358.579	353.579	377.302	388.461	453.341	303.507	376.009	411.413
ARPC3	-0.25349	0.0960358	0	333.322	297.787	352.157	374.526	322.585	242.942	282.086	289.307
ARPC4	-0.0611156	0.694971	0	132.336	134.992	147.497	148.393	163.231	122.214	147.106	147.224
ARPC4-TTLL3	NA	NA	0	0	0	0	0	0	0	0	0
ARPC5	-0.0672398	0.681345	0	216.952	220.69	216.674	203.455	245.469	134.229	158.555	165.1
ARPC5L	-0.246897	0.159756	0	214.08	191.54	227.994	241.029	192.082	160.177	209.363	203.224
ARPP19	-0.244036	0.0438335	0	145.879	131.152	155.722	131.661	216.698	150.756	148.541	146.104
ARPP21	0.435999	0.929629	0	0	0.00506692	0.020544	0.157302	0.089531	0	0	0.0202487
ARR3	0.6096	0.552815	0	0.474852	0.746602	0.750415	0.474065	0.16476	0.555941	0.455719	0.0838412
ARRB1	-0.487311	0.391923	0	7.58869	5.77502	66.4329	69.2218	20.4211	41.2573	60.3558	53.7767
ARRB2	-0.111113	0.566349	0	56.6806	56.1154	53.8597	45.1676	49.1725	65.5391	48.3371	48.5533
ARRDC1	0.311871	0.239805	0	24.8092	33.0576	25.01	21.1961	26.1545	21.8835	25.1263	27.7614
ARRDC2	0.231508	0.591031	0	9.62508	12.2095	7.60006	9.12193	7.59301	14.8334	4.72284	6.39775
ARRDC3	0.954181	0.0224634	0	9.14427	19.1731	8.68226	9.61389	6.20387	20.2875	11.6545	11.9734
ARRDC4	-0.128706	0.68172	0	14.3213	13.7196	14.9476	12.1513	15.4307	17.7267	23.0643	17.701
ARRDC5	-0.92978	0.858123	0	0.0268478	0	0.0339891	0.173499	0	0	0.180377	0
ARSA	1.1126	4.71e-05	1	4.35277	10.1629	5.60138	6.53707	7.03595	4.8728	5.95077	7.34859
ARSB	0.187108	0.415144	0	8.58146	10.3965	9.35555	8.12291	13.6773	9.14047	13.0243	12.8549
ARSD	0.329163	0.263783	0	2.8963	3.87295	2.88448	4.68435	4.42922	3.07443	5.20824	6.42147
ARSE	-0.895585	0.043722	0	4.52389	2.50752	24.7427	18.3396	6.28111	0.864009	11.147	4.31754
ARSF	-0.18966	0.940892	0	0.0835883	0.0732493	0.21558	0.143193	0.0688602	0	0.06289	0
ARSG	0.597764	0.0901781	0	3.33551	5.47766	1.6726	2.0078	1.6186	5.43167	2.12255	2.28814
ARSH	-0.209968	0.967799	0	0	0	0.116948	0	0.0957683	0	0.0874651	0
ARSI	0.272686	0.41841	0	3.45049	4.40049	4.49211	4.49649	5.28036	3.54363	7.78439	10.5829
ARSJ	-0.31857	0.173091	0	4.53157	3.90985	3.03349	1.74796	6.51125	3.80356	3.46946	3.51562
ARSK	-0.315555	0.0793141	0	12.1961	10.461	12.7984	10.5653	15.7718	12.3425	11.0269	13.4588
ART1	0.435744	0.933149	0	0	0.020932	0.0424345	0	0	0	0	0
ART3	-0.555666	0.663271	0	0.206118	0.15472	0.969649	0.74842	0.468034	0.159435	0.174235	0.0635116
ART4	0.667922	0.897634	0	0	0.0494759	0.0406084	0.207288	0.0786543	0	0	0.0800497
ART5	-0.34969	0.319316	0	7.61622	6.33045	10.2299	13.2231	7.27015	7.85028	4.4297	4.25576
ARTN	-0.46189	0.155229	0	11.9576	9.42327	10.9902	11.1929	7.44383	11.0525	9.39538	10.4476
ARV1	0.501408	0.00380292	0	25.0942	37.7248	22.8558	29.8137	22.3709	27.3411	27.3233	31.7789
ARVCF	0.702872	0.00118392	0	35.4488	61.9295	30.6021	29.4162	37.2304	31.6642	31.4264	40.8205
ARX	-0.483201	0.702617	0	0.130502	0.0854258	0.625457	0.332954	0.176061	0.0786748	0.363724	0
AS3MT	-0.0570696	0.966218	0	0.224927	0.234226	0.102676	0.0787767	0	0.0558604	0.0621857	0.231185
ASAH1	-0.236838	0.150842	0	39.0111	35.2877	45.1028	46.4124	49.9653	34.8439	39.9047	39.6823
ASAH2	0.456839	0.803868	0	0.0586525	0.0859648	0.0460497	0.0587659	0.0891936	0	0.185611	0.254051
ASAH2B	0.600092	0.55668	0	1.03092	1.72741	0.616644	1.28926	1.26001	0.435923	1.65402	1.31929
ASAP1	0.415947	0.0117409	0	22.5593	32.198	16.6895	17.299	26.6702	28.0611	23.4753	31.6656
ASAP1-IT1	-0.209925	0.967806	0	0	0	0	0	0	0	0.130068	0
ASAP2	0.73447	0.0132779	0	12.4886	22.2871	3.6784	3.04621	10.0058	7.67158	6.73085	9.71979
ASAP3	-0.294266	0.294529	0	34.8119	30.4823	37.0391	27.0899	31.9097	22.208	31.896	23.2182
ASB1	-0.106844	0.509205	0	22.7923	22.6701	20.2421	17.8492	25.3102	23.4057	19.7766	19.5655
ASB10	2.33643	0.578834	0	0	0.124125	0.0240493	0	0.0232905	0	0.0662419	0.123132
ASB11	0.667996	0.897623	0	0	0.0227775	0.0186951	0	0	0	0	0
ASB12	-0.8084	0.306119	0	1.75248	0.966444	0.52082	0.630174	0.949474	1.12564	0.2372	0.475093
ASB13	-0.29295	0.0965052	0	24.4906	21.224	18.9082	17.7545	16.3657	28.4468	16.6399	18.0128
ASB14	-0.530571	0.437695	0	0.694828	0.500881	0.339355	0.463839	1.19758	0.257721	0.658925	0.581306
ASB15	-1.72901	0.738873	0	0.0487546	0	0	0.124301	0.0199252	0	0.054593	0
ASB16	1.61325	0.00493167	1	1.12823	3.76971	1.33491	1.52373	1.22158	0.579601	2.10872	2.90116
ASB17	NA	NA	0	0	0	0	0	0	0	0	0
ASB18	0.752496	0.764358	0	0.0313895	0.132026	0	0.240085	0.168745	0.161393	0.105445	0.250254
ASB2	-0.193619	0.665668	0	1.51533	1.36419	1.54522	1.32798	3.11564	2.38451	0.681916	1.03345
ASB3	0.377301	0.384724	0	0.959477	1.33773	0.74371	1.61552	1.37908	1.57068	1.65704	1.52541
ASB4	0.439828	0.899096	0	0	0.00635417	0.0128816	0.110702	0.0124751	0	0	0.0507858
ASB5	0.654032	0.727806	0	0.0207556	0.0610659	0.324296	0.414496	0.142404	0	0.298196	0.0941074
ASB6	-0.0056929	0.971306	0	18.3036	19.299	21.6144	18.8522	20.438	17.009	18.3878	18.8318
ASB7	0.00141491	0.993101	0	10.0529	10.7999	10.9686	7.54196	14.3677	10.2588	9.74141	10.0193
ASB8	-0.211373	0.396202	0	8.05983	7.22449	10.6491	8.48827	12.0173	7.74345	9.70458	9.6354
ASB9	0.285432	0.496522	0	2.48724	3.21793	2.47732	3.68307	1.47925	2.34646	2.32163	2.57977
ASB9P1	0.0710359	0.977259	0	0.129774	0.152758	0.068522	0.119547	0	0	0.27273	0.270149
ASCC1	-0.198956	0.126636	0	30.8635	28.7085	29.3214	29.6912	35.9124	33.7763	34.1491	33.3325
ASCC2	0.0862552	0.558567	0	37.0574	41.9249	44.4348	40.5719	48.2677	39.4727	55.8501	55.3437
ASCC3	-0.326113	0.157725	0	47.8993	40.6048	41.2382	37.8757	64.3985	66.9977	73.7244	66.726
ASCL1	-0.792087	0.683671	0	0.0494886	0.0273073	0.55234	0.349026	0	0.0554556	0.180679	0.044182
ASCL2	-0.0405318	0.965349	0	0.30034	0.336689	1.84827	2.07791	0.174962	0.196789	0.49154	0.391587
ASCL3	0.667976	0.897626	0	0	0.130932	0	0	0	0	0.235923	0.168843
ASCL4	-0.209963	0.9678	0	0	0	0.0246346	0	0.0238573	0	0.0653666	0.0775678
ASF1A	-0.170801	0.417841	0	69.2314	65.2164	69.3171	61.458	53.0168	54.4815	67.3686	67.1036
ASF1B	0.597802	1.54e-08	0	54.1217	87.2884	31.0506	41.4057	47.9161	36.3459	39.8632	51.5269
ASGR1	-0.259637	0.619137	0	11.8746	10.7711	5.94544	8.34609	4.56422	12.8878	9.84179	10.0243
ASGR2	1.07083	0.391317	0	0.240671	0.577987	0.108175	0.217849	1.24104	0	0.09932	0.142161
ASH1L	0.299469	0.138284	0	7.86798	10.3444	7.05017	6.35525	9.94439	7.39425	8.30262	8.78931
ASH2L	0.11947	0.541809	0	63.931	73.8022	87.9508	95.2552	94.7915	62.6432	79.0648	69.4429
ASIC1	0.432296	0.480426	0	3.0019	4.39446	1.11821	1.05431	1.35478	5.97067	1.37452	1.95791
ASIC2	1.59689	0.00158338	1	0.845666	2.78753	0.970859	0.862923	1.08277	1.05458	1.55876	1.08821
ASIC3	1.16784	0.0227813	0	1.35701	3.2251	2.39803	1.87334	0.967878	3.53574	2.29032	3.55265
ASIC4	2.33768	0.0145131	0	0.134812	0.851753	0.286663	0.554663	0.147295	0.577566	0.209752	0.362327
ASIC5	NA	NA	0	0	0	0	0	0	0	0	0
ASIP	1.02811	0.707858	0	0.107652	0.308904	0	0.332643	0.184649	0	0.262586	0.488101
ASL	0.527565	0.00644409	0	26.621	41.2057	25.2888	26.7955	46.4221	28.2175	19.7345	21.2383
ASMT	-0.209986	0.967796	0	0	0	0	0	0.303975	0	0	0.0386709
ASMTL	0.649383	0.126484	0	1.83015	3.11362	1.55811	1.68855	2.52803	1.2282	0.955133	1.5842
ASMTL-AS1	1.57949	0.111272	0	0.075243	0.247996	0.0553604	0.120134	0.0927937	0.0456585	0.274899	0.141723
ASNA1	-0.124487	0.28768	0	228.315	223.271	220.539	205.65	261.153	247.958	278.943	274.596
ASNS	0.783641	0.0258731	0	165.825	303.618	73.3731	76.8231	230.32	256.414	67.5979	135.09
ASNSD1	-0.259914	0.170367	0	92.4172	81.7499	89.2324	81.2643	89.2083	75.935	91.8762	86.9643
ASPA	1.45917	0.778232	0	0	0.116023	0.0375416	0.191633	0	0	0	0
ASPDH	0.401506	0.856311	0	0.0850003	0.133249	0.132874	0	0.0428938	0.109588	0.121997	0.139462
ASPG	1.05526	0.092974	0	1.6016	3.55804	1.81227	3.05107	1.59845	1.17166	1.45756	2.07934
ASPH	0.137832	0.342764	0	18.7463	22.0083	14.5118	12.3454	18.9578	17.372	10.7158	13.7838
ASPHD1	-0.741328	0.00712217	0	23.7061	15.2374	14.8671	17.2155	13.7335	26.4808	17.6225	16.8409
ASPHD2	0.311857	0.146557	0	12.3027	16.532	9.36176	10.7646	11.4223	13.2893	8.99814	10.2741
ASPM	0.243891	0.395451	0	44.3923	55.8605	43.8163	34.8574	63.5738	33.4878	53.8901	51.8164
ASPN	-3.53493	0.407464	0	0.766629	0.0646298	0	0.112596	0.0854478	0	0.409707	0.130445
ASPRV1	0.681682	0.161202	0	1.53264	2.61137	1.4134	1.78464	1.16375	2.45199	2.07477	2.75348
ASPSCR1	0.125878	0.460882	0	31.1488	36.1385	32.7793	36.9281	31.7654	33.193	37.2682	35.7812
ASRGL1	0.588411	2.43e-06	0	22.3482	36.2293	28.2714	31.1759	15.7518	24.1682	25.2639	26.3282
ASS1	0.623738	0.010881	0	108.838	179.114	54.225	79.4965	141.152	260.018	56.8378	96.2637
ASTE1	0.106417	0.616922	0	11.3855	13.0478	8.14048	8.77866	13.2466	10.1384	13.6151	12.9912
ASTL	-1.11095	0.213656	0	1.00155	0.443582	0.539037	1.85701	1.70254	0.910454	0.806592	0.795106
ASTN1	2.57014	5.33e-19	1	4.18844	26.7352	1.63336	1.7698	5.45736	1.61324	1.59263	1.5503
ASTN2	0.15227	0.63216	0	5.50419	6.57735	4.5941	5.00519	6.04308	6.87593	7.08372	9.75246
ASUN	-0.714164	6.47e-05	0	84.5198	54.98	65.352	68.8084	64.5908	106.126	74.0915	60.2147
ASXL1	0.954595	0.000220328	0	11.5057	23.8752	12.3512	11.2632	15.8065	12.5741	11.8163	19.1094
ASXL2	-0.0784899	0.790111	0	19.9859	20.1527	23.0501	16.895	31.2928	23.3385	31.1231	27.0785
ASXL3	-0.217102	0.814839	0	0.126681	0.12089	0.120556	0.0948555	0.141108	0.059176	0.277992	0.2639
ASZ1	-0.285052	0.941166	0	0.0262215	0.0091208	0.0924512	0.188769	0.0179069	0	0	0.09467
ATAD1	-0.189179	0.173145	0	62.5982	58.4935	61.3002	53.5226	75.7824	69.5923	76.6159	74.3536
ATAD2	-0.0425838	0.827146	0	27.3569	28.4263	25.3732	18.8144	26.0555	24.0368	33.0102	30.0308
ATAD2B	0.226173	0.273023	0	10.4026	12.9797	8.15002	6.73775	9.99687	10.8756	16.2572	13.9028
ATAD3A	-0.275762	0.0701631	0	49.0952	43.0156	50.0299	51.7243	53.3877	52.5503	53.62	49.1474
ATAD3B	-0.230344	0.36139	0	57.8691	52.4102	71.145	67.4852	72.6342	50.8584	71.0233	66.541
ATAD3C	1.31786	0.00564267	1	0.597128	1.61899	0.398817	0.757424	0.995241	0.698424	0.739004	1.04558
ATAD5	0.199723	0.235582	0	18.7723	23.1163	15.5989	12.1077	17.6719	16.2154	16.1306	14.4794
ATAT1	0.576614	0.0175469	0	1.40533	2.26836	0.759703	0.810046	1.3405	1.41889	1.84096	2.18598
ATCAY	-0.00933709	0.975437	0	29.7231	31.6526	28.079	24.6834	28.9414	22.5256	16.4451	14.5538
ATE1	-0.19187	0.274674	0	24.8375	23.3286	22.5508	17.8456	27.0016	29.2343	32.2013	29.686
ATF1	-0.0583496	0.767987	0	31.5569	32.3644	28.7631	29.9533	38.6177	39.7741	44.9374	39.377
ATF2	0.414	0.0102408	0	17.4089	24.9902	15.6069	13.7751	22.084	20.0675	18.6378	17.1851
ATF3	0.0983185	0.865871	0	26.5845	30.644	20.4358	14.2568	21.3521	47.8475	48.1617	47.6502
ATF4	0.114419	0.47398	0	554.985	643.461	691.366	687.507	623.575	757.795	607.007	642.281
ATF5	0.883808	0.0123377	0	40.64	79.4219	47.4527	44.6368	53.8765	60.7918	37.4576	61.3496
ATF6	-0.263936	0.146838	0	12.7759	11.2746	12.0369	10.4826	11.6221	12.5719	13.1417	11.9527
ATF6B	-0.253609	0.27417	0	9.45419	8.51207	8.9725	9.23888	10.0851	10.5117	11.7747	9.5817
ATF7	0.162018	0.339791	0	7.64044	9.17855	6.52063	5.56425	12.9892	7.30872	10.2944	9.81658
ATF7IP	0.0927046	0.661905	0	60.0191	68.6836	51.4261	40.4343	74.6933	75.7191	57.9398	60.403
ATF7IP2	-0.049642	0.864542	0	7.35115	7.66575	5.41612	8.08983	7.04569	11.1013	6.62632	7.10484
ATG10	0.616132	0.00128222	0	10.4704	17.51	10.8607	10.4764	13.4633	8.97986	8.7767	10.8927
ATG12	-0.13779	0.314781	0	32.6502	31.6209	32.1845	30.3915	44.3066	30.5549	44.0025	42.6069
ATG13	0.0664238	0.572459	0	38.6661	43.2634	38.2594	31.5136	49.0714	36.42	49.5162	47.76
ATG14	0.0344926	0.808969	0	17.3185	18.8684	19.6588	15.7253	25.8183	19.0717	27.334	25.4377
ATG16L1	0.0608756	0.62195	0	33.1798	36.876	36.9394	33.0809	32.91	38.4566	37.9762	35.223
ATG16L2	0.491763	0.11893	0	10.4626	15.8484	10.7774	10.8593	10.8126	15.4911	11.0913	14.3031
ATG2A	-0.0421491	0.769302	0	14.1624	14.6718	15.5192	12.4789	17.3458	18.0224	17.9315	17.2487
ATG2B	-0.0668791	0.747845	0	7.59011	7.74311	8.38877	7.06115	10.6684	10.0669	8.58837	7.85635
ATG3	-0.197904	0.178131	0	82.0502	75.6946	104.866	107.489	84.26	80.0242	91.7076	86.0116
ATG4A	0.166981	0.520307	0	5.64706	6.55642	10.1758	10.1564	10.9102	5.00264	9.22822	9.81791
ATG4B	0.259302	0.0800315	0	53.1538	67.6996	51.3001	51.98	60.4481	52.8008	66.3048	66.9612
ATG4C	0.140263	0.359584	0	29.4115	35.0679	23.5579	26.4729	27.428	31.4079	30.7811	27.1099
ATG4D	-0.315451	0.162399	0	29.0792	24.8148	30.6991	25.9684	32.7517	30.1425	39.2834	33.1222
ATG5	-0.0962486	0.504831	0	49.3239	49.1466	52.0629	54.1797	63.9673	41.0759	43.4607	46.4407
ATG7	0.323959	0.0776495	0	6.79101	9.12479	6.47038	5.63116	8.47659	7.93448	7.10111	8.79621
ATG9A	-0.0398721	0.787869	0	43.2049	44.8582	43.5488	42.731	56.4894	43.6994	47.4425	48.5669
ATG9B	0.324869	0.459788	0	1.61703	2.16353	1.40964	2.10374	1.37225	2.6865	2.273	2.18024
ATHL1	0.138002	0.517023	0	104.352	123.371	101.154	112.7	217.881	105.647	124.586	119.63
ATIC	-0.392092	0.000557947	0	443.24	359.564	451.034	459.729	372.4	493.525	451.122	441.102
ATL1	-0.520621	0.0477031	0	8.56567	6.23111	10.8551	8.63271	21.7736	7.46636	16.6999	12.6056
ATL2	0.0137189	0.918816	0	75.5095	81.2574	73.5318	63.0896	75.1771	75.6128	85.9784	76.4232
ATL3	-0.59512	0.000211805	0	27.1475	19.3421	32.8853	30.6315	38.8281	28.4315	23.4959	23.6439
ATM	0.426901	0.0196377	0	12.2964	17.6646	9.82207	8.52088	14.9889	12.4011	14.695	13.2466
ATMIN	0.183626	0.493011	0	65.1717	78.5962	59.5059	52.2572	67.5498	45.7772	51.5538	55.9834
ATN1	0.487432	0.0958827	0	85.4908	127.953	90.8521	78.9668	130.053	81.5865	177.677	153.408
ATOH1	0.459392	0.718634	0	0.404827	0.401469	2.57655	1.81054	0.373863	0.129344	0.560128	0.267654
ATOH7	0.1019	0.903188	0	0.876951	0.976938	1.07343	1.06335	0.39045	0.841826	0.800235	0.736565
ATOH8	1.29237	0.0790633	0	0.191322	0.523248	0.109657	0.29329	0.282963	0.171112	0.230606	0.235806
ATOX1	-0.0785254	0.679453	0	133.358	135.454	143.775	150.168	136.742	150.334	127.756	121.41
ATP10A	0.281897	0.481714	0	1.54425	1.96536	1.70526	1.86917	1.81148	1.25533	1.55743	2.11175
ATP10B	-3.33534	0.00696108	-1	0.282016	0.0234843	0.0147169	0.0563426	0.0740044	0.0364134	0.0405366	0.0753506
ATP10D	-0.459353	0.0957022	0	1.65405	1.23963	1.75224	1.50515	2.13456	1.52687	2.34685	1.98862
ATP11A	0.0637593	0.786869	0	21.2179	23.6247	21.5263	16.3396	36.4362	22.4046	19.2413	21.0222
ATP11B	0.0451544	0.827328	0	13.0492	14.3644	13.2152	9.21695	17.5766	12.6124	12.419	11.6474
ATP11C	-0.263689	0.100338	0	39.9247	35.2738	42.8367	34.4605	46.2779	38.5871	37.5145	35.3059
ATP12A	-0.0942025	0.8615	0	0.896642	0.922221	1.04941	0.952827	0.784189	1.24034	1.24452	1.40389
ATP13A1	-0.109863	0.513025	0	67.029	66.1367	79.6815	72.2678	99.5789	101.021	123.926	120.04
ATP13A2	-0.304705	0.0484475	0	61.7581	53.4685	63.0254	56.4699	109.037	71.8201	70.405	65.0226
ATP13A3	-0.251751	0.177761	0	65.4177	58.4613	60.4739	45.1861	65.3991	74.2142	60.1442	56.8036
ATP13A4	0.635335	0.718012	0	0.0434718	0.0865553	0.0260525	0.257138	0.050461	0	0.0717595	0.0923723
ATP13A5	0.739472	0.719963	0	0.0559722	0.106913	0.145357	0.116568	0.0147437	0.0618297	0	0.0779467
ATP1A1	-0.207936	0.0626527	0	245.002	226.061	263.076	249.712	342.606	306.499	330.469	361.845
ATP1A1OS	0.210814	0.607132	0	1.72585	2.19604	1.44282	1.71338	1.00423	1.50814	1.93818	1.8396
ATP1A2	1.51435	2.59e-07	1	52.5475	161.375	11.9619	20.2002	32.9995	79.2886	18.2984	31.5276
ATP1A3	-0.585055	0.00906764	0	30.7752	21.9903	38.7308	32.9154	24.2393	70.6528	28.2279	21.5045
ATP1A4	-0.372519	0.536116	0	0.770336	0.652088	1.02394	0.895942	0.699472	0.564493	0.983954	0.63786
ATP1B1	1.27328	3.01e-12	1	47.5564	122.628	39.8011	34.1052	56.2445	32.8494	37.4845	46.0729
ATP1B2	0.0375361	0.931695	0	8.13907	9.07052	9.71695	10.3167	13.955	4.85877	6.9083	5.93718
ATP1B3	-0.37208	0.0265616	0	302.123	248.473	268.887	273.354	327.291	322.332	245.567	260.587
ATP1B4	0.660808	0.87612	0	0	0.0142115	0	0.0704712	0.0112964	0.047373	0.0321286	0.0229935
ATP2A1	-0.178691	0.650038	0	2.43242	2.33271	1.8471	1.69748	1.04744	2.40571	2.04511	3.3435
ATP2A2	-0.0983392	0.601804	0	148.588	147.828	173.408	150.195	177.987	167.659	164.334	166.992
ATP2A3	-0.642209	0.000208691	0	23.0848	15.7851	37.8226	34.9455	43.1226	17.915	37.9809	26.7697
ATP2B1	0.938458	5.38e-10	0	22.8935	46.9559	17.0333	16.3539	28.6643	28.6205	21.1866	33.3714
ATP2B2	1.42035	0.059237	0	0.138808	0.41445	0.112415	0.144306	0.188818	0.394984	0.150864	0.229961
ATP2B3	1.36843	0.0871697	0	0.161394	0.466304	0.157079	0.239955	0.196839	0.614765	0.184049	0.336911
ATP2B4	0.773801	0.00478124	0	15.151	27.7773	13.4447	16.8999	35.1519	26.1406	31.0176	34.5269
ATP2C1	-0.111134	0.356427	0	53.7403	53.0395	54.1582	47.9509	74.4992	44.8258	54.4	56.3567
ATP2C2	-1.4676	0.00152919	-1	1.76916	0.660876	1.99056	1.58988	3.2286	1.99016	1.0607	1.86568
ATP4A	0.180844	0.762951	0	0.709122	0.845319	0.590364	0.592325	0.33912	1.0085	0.799717	0.51781
ATP4B	0.102326	0.98427	0	0.0419964	0.0366904	0	0	0.121907	0.0920186	0	0
ATP5A1	-0.271713	0.0109333	0	945.735	836.182	994.507	1022.27	932.109	1031.78	912.564	867.96
ATP5B	-0.296536	0.00841069	0	1466.85	1272.33	1568.75	1470.97	1351.84	1492.25	1460.59	1334.13
ATP5C1	-0.302714	0.0701504	0	480.779	414.643	460.652	518.715	356.83	394.11	389.695	367.74
ATP5D	-0.28221	0.0290402	0	115.129	99.8852	129.545	113.349	105.088	112.03	123.568	123.79
ATP5E	-0.361261	0.266289	0	173.609	143.96	109.85	129.04	85.5964	55.1963	103.333	106.428
ATP5EP2	-0.176346	0.806097	0	28.0615	26.2949	17.8271	45.3973	16.4548	12.748	34.3665	33.87
ATP5F1	-0.258282	0.068594	0	236.531	210.432	230.821	256.259	201.83	234.53	253	247.25
ATP5G1	-0.465118	0.0126433	0	199.63	153.72	208.452	290.875	164.849	279.819	244.94	214.642
ATP5G2	0.162042	0.317667	0	479.111	574.214	426.16	466.824	367.399	508.855	490.887	490.304
ATP5G3	-0.211718	0.120092	0	213.097	196.06	226.32	243.726	162.788	204.99	198.918	195.242
ATP5H	-0.412512	0.0180968	0	492.893	394.455	541.722	640.484	532.206	438.51	477.008	438.484
ATP5I	-0.13704	0.346892	0	605.583	586.165	633.913	735.385	465.378	519.7	543.118	544.33
ATP5J	-0.257613	0.248827	0	123.767	110.163	110.959	140.622	89.8826	93.3367	111.564	111.1
ATP5J2	0.0852999	0.620345	0	194.586	221.119	217.755	244.409	205.357	253.637	247.817	237.67
ATP5J2-PTCD1	NA	NA	0	0	0	0	0	0	0	0	0
ATP5L	-0.161821	0.309889	0	194.511	185.544	161.111	189.971	121.027	121.284	153.055	148.445
ATP5L2	-0.158138	0.797954	0	5.94521	5.6451	5.46838	7.95564	6.36927	3.5326	6.52047	9.3919
ATP5O	-0.0470718	0.745498	0	512.816	529.287	476.014	559.533	406.238	406.939	490.875	474.375
ATP5S	0.14417	0.532391	0	10.1813	12.0301	11.6403	8.68183	10.3489	8.14411	8.85513	8.85664
ATP5SL	-0.169336	0.274142	0	90.9379	86.0382	85.2769	77.1036	115.991	82.3706	112.558	115.663
ATP6AP1	0.117173	0.471844	0	93.3599	107.864	87.43	94.6134	142.55	99.7132	121.232	147.342
ATP6AP1L	1.57066	0.055716	0	0.964996	3.03929	1.73659	1.33124	1.98623	1.73839	2.36096	2.86367
ATP6AP2	-0.103445	0.341585	0	210.035	208.02	232.942	223.47	279.827	206.616	189.684	208.269
ATP6V0A1	0.0116689	0.952542	0	25.7591	27.7661	24.2846	24.0412	41.8513	27.6932	37.0346	40.3442
ATP6V0A2	0.0873894	0.716604	0	22.495	25.4541	22.7435	19.631	24.846	21.851	18.7663	20.1828
ATP6V0A4	-1.23402	0.0179576	0	1.17384	0.530485	1.5203	2.49366	0.930322	0.6008	1.03726	0.927674
ATP6V0B	-0.297077	0.038941	0	184.974	159.741	179.912	210.521	223.16	160.34	215.779	207.716
ATP6V0C	-0.0603441	0.679478	0	178.969	183.28	207.663	229.964	269.78	241.491	291.753	290.762
ATP6V0CP3	1.76813	0.590671	0	0.0710447	0.510603	0.319103	0.688672	0	0	0.238657	0.354598
ATP6V0D1	0.390668	0.00595659	0	66.1074	92.0259	69.041	69.6564	98.0959	70.1478	73.1339	86.876
ATP6V0D2	-0.915727	0.679426	0	0.113172	0.0517962	0.0234912	0	0.0455	0	0.124666	0.314517
ATP6V0E1	-0.281192	0.239838	0	171.189	149.453	221.697	273.481	210.608	153.686	174.783	183.558
ATP6V0E2	-0.996324	2.24e-07	0	30.3896	16.1799	51.5132	52.5366	49.2216	32.418	43.8556	36.4912
ATP6V1A	-0.31323	0.0540284	0	52.2752	44.8575	57.7463	52.5444	81.7047	92.8946	81.2862	73.8723
ATP6V1B1	-0.0583376	0.963243	0	0.132887	0.163003	0.31859	0.420224	0.205345	0.116612	0.621101	3.04086
ATP6V1B2	-0.113404	0.394773	0	96.8457	95.3543	92.1009	85.6119	129.939	96.4701	118.852	110.468
ATP6V1C1	-0.587102	0.00624834	0	47.0193	33.2272	49.5067	38.6867	77.2036	42.1598	62.56	57.3822
ATP6V1C2	0.179071	0.645139	0	2.27369	2.76599	2.92821	3.78839	1.63469	2.81961	1.85331	2.77576
ATP6V1D	-0.0983096	0.546461	0	83.7257	83.1506	62.0944	63.3601	76.8444	51.9722	70.9212	71.4991
ATP6V1E1	-0.232469	0.0451231	0	136.299	123.717	153.431	152.85	158.977	132.533	140.689	128.972
ATP6V1E2	0.382912	0.210186	0	5.30906	7.63152	6.94632	4.57448	3.4224	5.07465	5.09516	6.42848
ATP6V1F	-0.31245	0.0875866	0	178.052	153.333	210.428	220.759	172.019	179.536	216.76	182.383
ATP6V1G1	-0.08148	0.638089	0	227.767	228.79	246.148	248.313	331.173	209.145	255.655	257.475
ATP6V1G2	-1.37444	0.110606	0	0.170343	0.0701287	0.0649759	0.063317	0.049899	0.0771302	0.0804951	0.0918329
ATP6V1G2-DDX39B	NA	NA	0	0	0	0	0	0	0	0	0
ATP6V1G3	-0.209948	0.967802	0	0	0	0	0.209581	0.477146	0	0	0
ATP6V1H	-0.141395	0.309289	0	39.4116	38.0202	38.1931	40.7847	50.4758	43.0066	52.1573	52.537
ATP7A	-0.600973	0.0198407	0	2.4182	1.70631	1.93314	1.6794	1.68091	1.64185	2.72182	2.08214
ATP7B	0.472433	0.0650083	0	4.74842	7.06879	4.01538	2.74155	7.93912	5.46731	7.47664	7.35225
ATP8A1	1.05934	0.000112645	1	5.38763	12.0517	3.70291	3.69662	7.34299	8.16062	3.09447	3.83381
ATP8A2	-0.0701479	0.7464	0	4.22772	4.22412	4.56921	4.23592	4.78137	2.79943	2.09829	2.50147
ATP8B1	-1.95124	7.36e-07	-1	1.78006	0.494631	3.09532	3.62197	2.47511	2.13193	2.07352	1.65116
ATP8B2	-0.202325	0.195589	0	40.403	37.3885	39.73	32.4405	42.3434	52.2982	49.0462	40.6372
ATP8B3	0.387458	0.681761	0	3.05223	4.35328	0.460179	0.688652	4.17344	3.92216	0.297208	0.250695
ATP8B4	1.48258	0.0458214	0	0.202763	0.601191	0.148043	0.168559	0.0759803	0.225248	0.184137	0.208631
ATP8B5P	0.884823	0.364614	0	0.161906	0.317749	0.113415	0.301275	0.33139	0.113539	0.304758	0.188726
ATP9A	0.613473	0.018174	0	6.75883	11.0563	6.65027	5.17262	14.4355	4.62719	6.86767	5.65592
ATP9B	0.581864	0.00475397	0	7.54181	11.9536	7.25177	7.44379	13.0367	8.36621	13.2909	13.2715
ATPAF1	0.262648	0.108704	0	81.4879	104.097	68.3247	87.4664	105.847	91.0619	88.4339	92.0369
ATPAF1-AS1	1.11803	0.665551	0	0.136666	0.230122	0.129625	0.22615	0.251071	0	0.522476	0.255525
ATPAF2	-0.0120414	0.95208	0	15.342	16.1458	15.7366	19.7916	15.8901	14.5945	19.7429	18.4972
ATPBD4	-0.415853	0.0246575	0	17.4251	14.0557	15.8224	15.2533	13.6205	24.0075	13.8078	13.2476
ATPIF1	-0.131726	0.448857	0	159.303	154.733	159.708	191.202	123.123	115.083	162.956	151.737
ATR	-0.197206	0.256959	0	16.0804	14.9556	8.19294	7.02504	13.4757	13.7174	17.7539	17.4966
ATRIP	-0.162842	0.51454	0	24.7565	23.4934	24.0434	25.0952	26.8062	23.7188	33.3576	30.2016
ATRN	0.292344	0.0451497	0	16.2414	21.3064	12.3363	10.9787	16.9437	17.9759	12.1325	13.1313
ATRNL1	-0.351958	0.18409	0	2.46856	2.05713	3.81169	2.28897	2.26946	1.55311	2.82349	2.53387
ATRX	0.252402	0.160545	0	35.3143	44.7479	28.6132	23.6173	39.8779	26.1509	34.6529	35.4253
ATXN1	-0.64808	0.150352	0	0.565474	0.370149	0.872936	0.750535	0.895334	0.727709	1.64976	1.76642
ATXN10	-0.0126102	0.914051	0	166.633	175.975	119.956	122.19	165.649	149.864	148.426	151.564
ATXN1L	0.0143118	0.942915	0	24.215	26.0102	24.2289	16.5711	47.2217	20.8517	25.9831	27.2736
ATXN2	0.0502993	0.81629	0	21.8889	24.4276	22.2501	23.3339	22.4137	32.3231	31.5362	27.5713
ATXN2L	0.199426	0.2063	0	117.621	144.788	128.399	113.768	130.158	185.924	146.653	165.866
ATXN3	-0.156298	0.393472	0	8.49494	8.10858	9.31006	9.84869	9.52412	9.95522	10.8093	9.21873
ATXN3L	NA	NA	0	0	0	0	0	0	0	0	0
ATXN7	0.010744	0.954191	0	8.03603	8.70111	9.05948	7.0005	11.2249	9.70634	11.5256	10.4029
ATXN7L1	-0.243264	0.360765	0	13.1302	11.8051	8.19266	8.73821	17.8077	8.12652	7.11644	8.27318
ATXN7L2	-0.0198131	0.947627	0	19.4584	20.4775	22.283	19.6816	17.0551	19.2561	25.1608	20.6322
ATXN7L3	0.176866	0.42399	0	89.991	108.574	93.078	82.7413	122.504	74.6555	91.9631	100.322
ATXN7L3B	0.375593	0.00712809	0	125.465	173.758	128.619	119.78	142.728	124.465	121.045	119.849
ATXN8OS	0.640698	0.32134	0	3.08685	5.04768	3.05735	6.49704	4.16727	2.41895	7.05951	5.97709
AUH	-0.105491	0.64183	0	26.7568	26.8341	27.9766	30.5893	28.8317	31.555	30.0351	27.9283
AUP1	-0.318619	0.0325757	0	149.632	127.756	163.606	159.48	163.271	172.273	234.027	222.139
AURKA	-0.117932	0.388501	0	89.9856	88.5998	94.0522	85.5408	82.7376	88.8495	92.1224	89.1566
AURKAIP1	-0.315372	0.0186583	0	238.824	204.433	240.226	257.356	202.666	206.915	234.464	221.469
AURKAPS1	-0.287321	0.344397	0	5.76653	5.20763	7.26976	7.56345	5.56694	6.31581	6.05787	6.22223
AURKB	-0.0625874	0.673612	0	219.746	225.176	219.398	226.924	219.935	235.36	230.196	206.964
AURKC	0.0068596	0.979956	0	11.7897	12.4395	13.7892	11.3937	20.9482	7.83904	7.61529	7.07919
AUTS2	1.35421	1.75e-07	1	52.0434	142.183	50.7318	41.4489	70.1397	63.7193	70.3467	68.7702
AVEN	0.535857	0.00693908	0	36.7577	57.0861	12.9367	15.5704	34.4862	45.9591	27.1127	30.4426
AVIL	0.188522	0.755385	0	0.587171	0.723993	0.55301	0.773799	1.00295	0.699672	0.804485	0.820211
AVL9	-0.269404	0.135505	0	44.3959	39.3008	33.345	27.9882	43.8145	42.6017	31.3173	33.4225
AVP	-1.54987	0.765298	0	0.17261	0	0	0.313834	0	0	0	0.283204
AVPI1	-0.577419	0.0171105	0	14.5881	10.3587	14.8399	13.6777	13.2978	21.4849	16.4745	13.9905
AVPR1A	0.0356662	0.96949	0	0.273389	0.314051	0.162114	0.102621	0.0519187	0.120755	0.146312	0.0792596
AVPR1B	-0.468617	0.638473	0	0.376597	0.345375	0.411221	0.160289	0.357911	0.12753	0.426118	0.618168
AVPR2	-0.00203516	0.998325	0	0.39026	0.403605	0.306937	0.354172	0.867698	0.188357	1.10039	0.500219
AWAT1	0.668013	0.897621	0	0	0.0484857	0	0	0	0	0	0
AWAT2	-0.923169	0.830284	0	0.0578765	0.0129297	0.0262119	0	0	0	0.139104	0.0516705
AXDND1	-0.767771	0.565621	0	0.188358	0.11135	0.0917201	0.184711	0.222066	0	0.204356	0.0782678
AXIN1	-0.0725348	0.527032	0	58.6951	59.3495	57.3814	45.0375	70.7181	69.311	53.7374	56.0736
AXIN2	0.289787	0.470924	0	21.0489	27.3451	31.8668	30.1051	38.4481	13.7274	26.8178	18.6608
AXL	-0.372357	0.222942	0	32.5338	26.8131	23.7934	19.7968	47.0108	50.8161	89.3808	103.249
AZGP1	-0.0380257	0.97831	0	0.402011	0.395914	0.200157	0.307136	0.186887	0.178744	0.242451	0.13858
AZGP1P1	1.06493	0.586416	0	0.104089	0.252996	0.0471415	0	0.182617	0.308098	0.129848	0.631165
AZI1	0.157657	0.350083	0	26.8216	31.9952	30.9434	32.7704	27.7929	24.3307	23.259	24.8352
AZI2	0.000616281	0.996448	0	22.6024	24.1837	21.1214	21.476	21.4903	16.8608	20.1236	21.5777
AZIN1	-0.36336	0.0205364	0	286.284	236.273	276.52	215.257	388.374	222.903	312.195	271.294
AZU1	-0.0889539	0.941384	0	1.0963	1.05566	1.14397	1.09065	1.84183	0.646902	1.8188	1.17834
B2M	-0.483415	0.0466603	0	182.638	138.153	163.176	173.013	170.784	116.548	139.867	146.355
B3GALNT1	0.0940329	0.744432	0	8.39488	9.52861	5.73319	4.48219	14.2345	8.46386	8.28765	9.08236
B3GALNT2	0.0508248	0.72264	0	21.92	24.1295	20.4426	18.5241	19.4144	24.5158	24.0286	22.768
B3GALT1	0.20864	0.402706	0	19.2459	23.8067	14.0278	11.5597	30.6934	13.5922	11.8491	14.6596
B3GALT2	-0.209927	0.944375	0	0	0	0.0156917	0.0400496	0.0151966	0	0.171302	0.352298
B3GALT4	-0.475657	0.698825	0	0.0960198	0.0822167	0.0564526	0.033712	0.20418	0	0.0532393	0.0989077
B3GALT5	-0.927586	0.0450284	0	8.29544	4.48796	8.36336	5.51478	11.6728	7.12411	7.85076	6.13373
B3GALT6	0.348091	0.369344	0	19.3229	26.071	14.1536	15.8373	18.8364	16.8567	24.3951	24.7736
B3GALTL	0.336904	0.260339	0	4.59541	6.12156	5.02811	3.59827	5.91367	3.1518	4.19904	5.91351
B3GAT1	0.79756	5.07e-06	0	26.5706	49.4185	16.7456	19.3863	29.7397	22.0115	22.1957	29.184
B3GAT2	0.116476	0.892681	0	0.63469	0.699761	0.218297	0.174732	0	0.37804	0.0796623	0.376127
B3GAT3	0.351375	0.139245	0	25.7266	35.0757	15.5746	18.3028	28.0092	25.7621	26.7406	33.0589
B3GNT1	-0.541674	0.00468135	0	43.7228	32.0843	35.6516	32.0631	32.6354	43.0521	32.9156	37.0059
B3GNT2	-0.345597	0.0342894	0	46.4956	39.0548	59.8311	55.1411	108.865	49.1227	49.337	50.1061
B3GNT3	-0.614583	0.357105	0	1.29476	0.927266	0.504416	0.656666	1.0811	1.117	0.837414	1.01603
B3GNT4	-1.80967	0.0438585	0	1.63192	0.570132	2.3701	1.94342	2.36332	2.04601	1.21232	2.20235
B3GNT5	0.152156	0.451131	0	8.3422	10.0044	9.81238	8.3972	13.0663	6.72233	8.17189	6.28841
B3GNT6	-1.08513	0.688181	0	0.0999302	0.0330213	0.0223143	0.0569523	0.0947543	0.0552111	0.0592099	0
B3GNT7	-1.57831	7.21e-06	-1	37.7065	13.3453	69.5541	76.9045	79.9212	19.8246	35.6266	34.9252
B3GNT8	0.536697	0.23677	0	1.94769	2.94777	1.32915	1.50404	4.06789	0.803012	3.54054	3.47491
B3GNT9	0.164657	0.676523	0	5.12665	6.16602	2.80757	3.03356	5.75904	2.31942	3.36615	3.22565
B3GNTL1	0.0519467	0.87194	0	9.5789	10.6377	7.01055	7.5837	5.97093	8.93776	8.72018	14.1764
B4GALNT1	1.49407	0.00968583	1	0.764476	2.27494	0.23209	0.176287	2.06414	1.20538	0.55668	0.954111
B4GALNT2	0.667959	0.897629	0	0	0.0321476	0.0263858	0.0673441	0	0	0	0.0520133
B4GALNT3	0.445558	0.0980946	0	14.0762	20.5837	9.06265	8.21141	16.9859	22.1786	13.0083	13.2597
B4GALNT4	0.252664	0.109628	0	74.0552	94.3653	70.421	74.345	89.2072	57.7335	63.7073	73.4363
B4GALT1	-0.274205	0.0794689	0	21.255	18.8346	17.693	16.2274	27.7784	20.5	21.3995	22.5122
B4GALT2	-0.0220868	0.874288	0	84.7798	89.2254	68.4861	67.8162	85.491	114.743	73.2647	82.2989
B4GALT3	-0.163815	0.326142	0	35.7779	34.0393	36.209	37.1904	48.6956	45.3254	44.8637	48.0403
B4GALT4	-0.561625	0.00039275	0	46.2044	33.4098	63.455	59.7119	73.4968	34.0049	44.8172	44.2587
B4GALT5	-0.285919	0.058352	0	93.5016	81.7293	82.0349	76.6689	132.918	86.5316	72.8491	72.9027
B4GALT6	-1.14494	0.000696456	-1	19.3871	9.42399	32.9992	24.3682	16.647	16.9116	28.4926	17.6722
B4GALT7	0.170438	0.464011	0	27.9222	33.3161	33.8989	32.8184	28.0699	29.1719	35.6176	36.3208
B9D1	-0.0392884	0.861484	0	24.5394	25.552	26.5828	22.3496	11.3771	26.2626	27.2679	23.5759
B9D2	0.781535	0.0489364	0	4.69866	8.60744	3.99228	4.85177	5.16533	2.52848	3.64214	6.10614
BAALC	0.227167	0.634503	0	1.58827	2.03757	1.84627	2.41932	1.66543	1.84639	1.22221	1.22416
BAAT	0.37168	0.787364	0	0.138164	0.182227	0.0946839	0.0402766	0.326817	0.0640905	0.0837464	0.161594
BABAM1	-0.208089	0.113561	0	147.085	135.89	146.762	151.43	154.617	153.107	202.723	178.532
BACE1	0.722931	0.0216907	0	7.66301	13.5768	6.06677	6.63435	9.631	12.1826	14.3074	19.4949
BACE1-AS	0.325717	0.53108	0	2.62892	3.48985	1.72363	2.71388	2.9335	4.30018	3.98917	4.29725
BACE2	-0.628404	0.103598	0	6.75591	4.62676	3.41525	4.44299	5.97259	8.18343	6.88977	6.03059
BACH1	0.0749003	0.658159	0	19.9549	22.4701	21.98	14.8948	27.9699	23.7797	17.7353	19.0049
BACH2	1.06236	0.00086019	1	1.05217	2.34036	1.20677	0.888311	2.69859	1.7381	3.07516	3.24645
BAD	-0.101927	0.678999	0	24.8805	24.3004	23.2123	25.1995	26.4	19.7645	21.3956	20.9109
BAG1	-0.0699667	0.769	0	28.9702	29.2835	28.8125	29.1356	30.4147	29.7609	32.6224	30.8203
BAG2	-0.574934	0.0149934	0	46.1128	32.6386	41.6886	36.0031	41.8434	58.4138	56.0503	46.7296
BAG3	0.319199	0.09616	0	24.0838	32.2718	26.0356	22.8903	34.0442	33.3706	28.4629	35.8257
BAG4	-0.153915	0.312315	0	19.4259	18.524	20.276	18.5645	26.7091	27.8384	21.693	22.7349
BAG5	-0.0899485	0.64113	0	41.3222	41.2458	44.4061	38.7137	50.2253	36.4099	41.7042	43.6588
BAG6	-0.415845	0.0724422	0	15.271	12.273	14.2878	10.2272	12.0396	15.5767	12.3143	15.3454
BAGE	-0.209906	0.967809	0	0	0	0	0	0	0	0.161251	0
BAGE2	NA	NA	0	0	0	0	0	0	0	0	0
BAGE3	NA	NA	0	0	0	0	0	0	0	0	0
BAGE4	NA	NA	0	0	0	0	0	0	0	0	0
BAGE5	NA	NA	0	0	0	0	0	0	0	0	0
BAHCC1	2.24521	0.000129568	1	0.255499	1.36643	0.834671	0.948761	0.489052	0.478331	2.89263	4.02691
BAHD1	0.301709	0.00382712	0	41.4483	54.4792	37.5152	39.9361	62.0914	46.4668	40.5933	43.7634
BAI1	1.54734	6.55e-08	1	6.00035	18.8711	5.28186	6.57402	6.69926	10.0778	8.74073	13.17
BAI2	0.081371	0.800865	0	24.3772	27.7448	20.0541	23.4727	22.6434	38.3964	41.0165	43.9392
BAI3	-0.839986	0.292309	0	0.334095	0.203382	0.518309	0.17901	0.229558	0.20056	0.242843	0.0700371
BAIAP2	-0.0699536	0.67073	0	11.6158	11.7981	15.506	15.4949	10.9334	18.3901	15.8288	17.7918
BAIAP2L1	0.110243	0.601359	0	33.5378	38.7367	27.6473	29.6581	53.2322	35.581	16.7123	19.393
BAIAP2L2	-0.131059	0.645871	0	8.51961	8.35262	21.8254	19.177	9.89419	11.128	24.1863	18.3795
BAIAP3	-0.559351	0.269271	0	2.97343	2.21238	4.40834	3.72011	2.36202	1.89875	2.09093	1.35186
BAK1	-0.203869	0.372317	0	45.8595	42.4722	53.5643	46.3047	57.5608	46.0195	53.8396	50.2011
BAMBI	-2.5671	2.1e-28	-1	32.0602	5.56251	40.5789	24.3482	22.3351	13.4625	36.3749	38.316
BANF1	0.0595722	0.656709	0	326.638	364.191	298.039	351.949	316.942	352.063	327.56	343.639
BANF2	NA	NA	0	0	0	0	0	0	0	0	0
BANK1	1.00857	0.0199957	0	1.02544	2.13018	1.05588	1.0945	1.65296	0.972994	0.552401	1.49094
BANP	0.100644	0.702526	0	14.923	17.2581	13.0865	14.6692	11.4397	16.8591	21.616	20.4304
BAP1	0.0480394	0.599648	0	90.4878	99.645	76.0306	69.9048	100.202	87.413	78.797	83.4426
BARD1	0.119013	0.470891	0	20.1783	23.2241	20.5798	14.7843	26.5865	20.2092	22.8176	19.6928
BARHL1	1.2362	0.679552	0	0.0329673	0.120454	0.103579	0.0745128	0.254461	0	0.0774665	0
BARHL2	1.39783	0.702612	0	0	0.0820567	0.0372153	0	0.0720823	0.151144	0.0987491	0.073361
BARX1	0.109215	0.854396	0	3.70036	4.39035	21.9836	25.0424	1.94783	5.54701	6.15267	5.13757
BARX2	0.397661	0.920609	0	0.0355793	0.0539299	0.111785	0.160833	0.0610272	0	0.260357	0
BASP1	0.544324	1.38e-05	0	225.064	350.015	157.75	124.558	285.632	89.3594	161.472	130.666
BASP1P1	1.86396	0.0125634	0	0.95745	3.79704	1.1645	1.4021	2.77582	0.512131	2.46577	0.914312
BATF	0.435707	0.933155	0	0	0.0292157	0.26936	0.206663	0.0573591	0	0	0
BATF2	0.405218	0.276374	0	3.07513	4.26934	2.13649	2.65437	2.16099	3.75886	2.6146	4.67272
BATF3	-1.45213	0.00334963	-1	5.83911	2.28937	7.56045	6.34039	4.12219	4.38995	6.60716	6.32426
BAX	-0.0389957	0.887187	0	122.777	128.434	125.27	148.559	155.507	198.337	215.905	221.322
BAZ1A	-0.812179	3.79e-05	0	25.7542	15.5645	16.6627	10.4027	13.4906	19.1243	20.33	16.4616
BAZ1B	0.0824528	0.625216	0	87.9224	99.0543	80.8623	76.3487	103.725	85.2534	100.689	96.6911
BAZ2A	0.0352646	0.846309	0	73.4127	80.5624	72.2837	62.8758	100.557	80.6873	88.1507	79.1933
BAZ2B	0.643558	0.021076	0	11.8946	19.7805	8.53066	8.27563	15.7072	8.53621	11.0642	11.6892
BBC3	0.147018	0.815228	0	9.6085	11.4698	6.96216	8.13581	12.7	23.9964	17.5564	17.8214
BBIP1	0.246807	0.300881	0	6.47075	8.31574	4.52166	5.47289	5.88244	5.59321	5.08717	5.73234
BBOX1	-0.0671709	0.986074	0	0.0333344	0.0451251	0	0.356691	0.0285883	0	0.0783291	0
BBS1	1.09845	5.85e-06	1	8.97978	20.62	7.04626	7.07368	13.447	9.27868	14.8701	17.1119
BBS10	0.40232	0.0567052	0	15.3177	21.8667	14.8393	12.726	14.9661	18.9585	30.4101	27.9503
BBS12	-0.000459947	0.998872	0	3.87944	4.07396	2.15374	2.93601	4.52944	2.23251	4.78357	4.6059
BBS2	0.451035	0.161091	0	16.2508	23.9127	11.8444	14.8179	16.717	16.4457	11.0853	14.3468
BBS4	0.253687	0.0769606	0	30.4709	38.716	18.8659	15.147	22.6715	17.3531	25.1775	21.7677
BBS5	0.965497	0.058999	0	0.714995	1.64661	0.469864	0.745808	0.637176	1.26782	0.66758	1.43067
BBS7	0.106794	0.386401	0	17.9403	20.5988	16.8204	16.3443	20.8976	17.2658	19.9605	20.848
BBS9	-0.186602	0.561599	0	13.1886	12.3409	16.9398	16.0336	22.4385	27.7924	44.0488	36.6902
BBX	0.340549	0.132908	0	18.8391	25.5245	13.6002	10.8234	20.7993	18.8483	31.2392	30.6923
BCAM	-0.705073	0.00226379	0	73.7986	48.6783	74.7037	77.9386	83.617	84.063	162.388	175.661
BCAN	-1.17044	0.00551269	-1	4.45896	2.09073	3.79292	3.08224	12.1231	4.11095	3.44187	2.7995
BCAP29	0.177786	0.436431	0	6.92368	8.29625	6.50593	6.38101	12.5059	6.06799	10.4083	8.73153
BCAP31	-0.382482	0.00647847	0	132.816	108.066	122.388	126.594	166.034	118.793	149.776	139.111
BCAR1	-0.516697	0.0297153	0	69.2182	51.8115	71.7813	55.5179	81.0689	75.4551	109.459	126.433
BCAR3	0.137882	0.598093	0	6.23799	7.39065	6.57541	5.46537	12.3445	7.52653	11.9325	12.6708
BCAR4	-0.209905	0.967809	0	0	0	0	0	0	0	0	0
BCAS1	0.220823	0.80247	0	0.218092	0.271358	0.201034	0.193588	0.223191	0.14435	0.1749	0.113611
BCAS2	0.133752	0.562007	0	120.266	139.854	118.731	122.348	111.534	93.3939	135.055	123.261
BCAS3	0.337482	0.153416	0	8.82771	11.8383	8.96565	7.43756	10.8556	10.8152	14.747	16.2828
BCAS4	0.405103	0.228347	0	41.9761	59.6242	26.6616	35.899	37.2012	31.4419	30.2455	30.1229
BCAT1	0.450479	0.00618694	0	125.858	183.217	84.5699	60.4157	123.534	153.408	82.4356	107.693
BCAT2	0.140949	0.465864	0	34.7316	41.185	21.4996	23.5637	53.6724	46.043	22.1371	32.6303
BCCIP	-0.291088	0.0329676	0	128.095	111.146	117.614	114.267	82.394	105.93	123.602	118.814
BCDIN3D	0.850942	0.0280347	0	1.91852	3.70466	1.34643	2.77031	2.18548	2.46146	3.81323	3.90024
BCHE	1.07635	0.059671	0	1.16327	2.66488	0.608374	0.216846	0.272886	0.558681	0.0626686	0.1794
BCKDHA	-0.142871	0.612954	0	53.0169	51.6785	35.1576	32.8118	38.9692	73.0949	50.9777	54.6139
BCKDHB	0.391139	0.0174894	0	17.3651	24.4266	11.2871	13.172	18.3388	17.9439	16.1222	17.6357
BCKDK	-0.133888	0.507312	0	64.0446	62.5169	73.546	63.5836	63.8883	71.5307	52.9817	54.3443
BCL10	-0.213183	0.223343	0	16.8141	15.4814	21.3901	18.2438	34.5339	17.9756	26.8935	25.4903
BCL11A	-0.786824	0.0458009	0	5.75903	3.50969	3.26723	2.63766	7.18552	4.93319	6.47186	5.86512
BCL11B	-1.24948	0.00368503	-1	1.22603	0.563771	3.47356	3.45771	1.25779	1.30135	2.51444	2.09678
BCL2	0.297836	0.437455	0	1.11592	1.47772	0.9115	1.07488	0.859584	1.54961	1.87657	1.86167
BCL2A1	0.435697	0.933156	0	0	0.0291227	0.118079	0	0	0.146078	0.162619	0.185899
BCL2L1	-0.118163	0.573496	0	95.0769	93.445	140.881	119.965	167.549	100.752	215.228	175.139
BCL2L10	0.764389	0.478072	0	0.648286	1.00325	2.68261	3.01744	0.593846	0.155301	0.172886	0.197636
BCL2L11	-0.327877	0.0963611	0	11.4254	9.58237	11.6681	9.4528	10.0938	13.1123	9.35921	7.50652
BCL2L12	0.16293	0.3086	0	69.107	82.704	59.8704	65.2722	68.9791	71.3004	71.1669	86.6769
BCL2L13	-0.233284	0.117675	0	48.5415	44.0038	42.6675	36.0747	42.819	51.7034	62.6406	54.5884
BCL2L14	-1.50874	0.00295242	-1	2.32809	0.77321	6.99822	8.05831	3.12135	1.5168	3.90354	2.88122
BCL2L15	0.210515	0.878764	0	0.0830177	0.106273	0.0845005	0.0857205	0.0542103	0	0.119955	0.0573198
BCL2L2	0.105983	0.72693	0	21.4825	24.9192	14.4528	13.4392	14.4064	18.6464	17.2779	18.6191
BCL2L2-PABPN1	NA	NA	0	0	0	0	0	0	0	0	0
BCL3	-0.878515	0.207696	0	3.58508	2.14035	2.36323	2.99142	3.38212	6.58812	6.82317	7.13925
BCL6	0.443133	0.366577	0	2.11246	3.14367	2.17303	1.45752	2.67946	2.56044	4.83443	4.12552
BCL6B	1.36486	0.0149387	0	4.99531	13.8948	2.69146	4.54145	4.27696	5.15231	1.75175	2.96737
BCL7A	0.181432	0.231243	0	13.1514	16.0909	7.01644	6.3076	10.2818	17.8035	11.2511	14.2468
BCL7B	0.218677	0.401955	0	43.8285	54.3043	44.1878	42.7662	57.5107	39.8834	44.9652	47.6842
BCL7C	0.246959	0.24198	0	35.4133	45.2479	27.8643	29.0309	24.9094	17.6055	26.9001	29.8292
BCL9	0.718719	4.01e-05	0	41.4033	72.9187	26.2081	23.2856	65.743	40.2325	44.1957	45.8508
BCL9L	-0.563659	0.0166017	0	42.4707	30.6551	47.4933	37.9178	83.3144	41.1804	93.2203	92.3774
BCLAF1	-0.141916	0.607161	0	140.283	134.902	151.589	110.178	150.029	112.911	144.784	135.662
BCMO1	1.01136	0.668844	0	0.0506509	0.115395	0	0.431331	0.0222157	0	0.121738	0
BCO2	0.673188	0.535085	0	0.550751	0.915847	0.510894	1.32535	0.287369	0.121207	1.28882	0.921074
BCOR	0.424193	0.352582	0	51.7491	73.7527	46.1462	36.33	81.5124	39.1212	76.6458	66.8027
BCORL1	1.532	0.00176886	1	2.6834	8.3875	2.08581	2.29868	5.5611	4.52265	7.27964	11.8997
BCORP1	0.435696	0.933156	0	0	0.00748711	0.0151783	0.0387394	0.0440983	0	0.040275	0
BCR	0.0661745	0.636079	0	47.9483	53.7503	37.9402	37.0493	75.0739	62.3381	40.1521	49.4264
BCRP2	-0.148264	0.904075	0	0.34365	0.304968	0.299311	0.365285	0.341186	0.252774	0.192291	0.376172
BCRP3	1.63928	0.350064	0	0.132355	0.482562	0.195348	0	0.20374	0	0.211283	0.75414
BCS1L	-0.150489	0.498261	0	33.2483	31.7176	32.8153	34.2079	33.6965	44.6099	59.7536	50.8256
BCYRN1	-0.209945	0.967803	0	0	0	0	0	0.564582	0	0	0
BDAG1	NA	NA	0	0	0	0	0	0	0	0	0
BDH1	0.374985	0.136355	0	10.2104	14.0175	9.16008	11.5178	10.0097	10.6625	5.04338	7.48026
BDH2	-0.144703	0.436638	0	33.9199	32.764	29.2028	32.6096	16.7521	23.1768	28.901	28.294
BDKRB1	-0.991448	0.788226	0	0.288288	0.151941	0	0	0.0414432	0	0	0
BDKRB2	1.03221	0.340675	0	0.205561	0.431683	0.13992	0.0925724	0.266818	0.065643	0.751226	0.161985
BDNF	-1.59354	1.85e-05	-1	2.1689	0.77074	2.40873	3.04004	1.44243	1.74592	2.11008	2.45147
BDNF-AS1	1.15986	0.0309733	0	0.550006	1.38696	1.12084	1.2601	0.349596	0.958127	1.53518	1.10739
BDP1	-0.161719	0.483691	0	14.6395	13.9378	16.2272	11.9799	19.7655	17.3513	20.4949	17.961
BEAN1	2.61891	0.0241126	0	0.137346	0.849976	0.151014	0.367406	0.155535	0.256945	0.171067	0.205694
BECN1	-0.261414	0.0995778	0	41.6478	37.0491	50.0859	45.3094	44.8179	34.4546	47.9912	43.4536
BEGAIN	0.913802	0.0224388	0	2.35144	4.74191	3.2628	3.42441	3.13394	4.53695	4.37507	5.31314
BEND2	1.44668	0.780093	0	0	0.028889	0	0	0.0114816	0	0	0.0233705
BEND3	0.409626	0.299196	0	25.1882	35.5848	23.8827	22.7661	34.9123	27.1833	22.6331	26.7523
BEND4	0.388853	0.0166365	0	21.9417	30.7651	19.8081	19.3731	57.486	31.3308	19.0206	29.4676
BEND5	0.756068	0.18243	0	9.36964	17.0983	10.3325	14.3788	3.46671	11.764	3.40497	5.18702
BEND6	0.992922	0.0195746	0	1.65385	3.51179	1.049	0.848014	3.60645	2.23105	1.89709	3.01588
BEND7	0.747695	0.0312797	0	2.13296	3.9411	1.99315	2.15741	1.82578	2.94007	2.38683	2.92698
BEST1	2.37063	0.00011267	1	0.284586	1.53173	0.0988298	0.271938	0.1178	0.861215	0.356306	0.915041
BEST2	-1.31037	0.0208633	0	2.07971	0.895894	1.99607	2.41084	3.39838	1.5907	1.50193	1.29767
BEST3	-0.0541477	0.978994	0	0.0547447	0.0521414	0.157059	0.152015	0.144203	0.0368419	0.123041	0.10559
BEST4	0.551631	0.179282	0	2.60306	4.31148	1.20038	1.80815	2.84353	2.51967	2.44732	2.62542
BET1	-0.454868	0.00450482	0	31.1363	24.3629	35.8884	30.9265	31.0518	27.9559	38.9223	33.1209
BET1L	-0.147865	0.213399	0	54.3336	52.0104	47.9681	45.6511	58.4558	55.0863	60.0487	56.671
BET3L	0.667966	0.897628	0	0	0.0612197	0	0	0.0973241	0	0	0.158216
BEX1	-0.502088	0.001163	0	327.455	245.643	280.98	279.014	128.141	208.912	258.949	246.851
BEX2	-0.211358	0.146965	0	188.765	173.253	173.049	190.983	124.888	176.514	130.71	161.615
BEX4	0.244926	0.0622463	0	208.033	264.039	206.989	213.076	181.586	200.746	201.846	200.083
BEX5	-0.470564	0.0510926	0	31.1367	23.613	23.4832	22.9039	18.1277	16.3047	18.6564	14.149
BFAR	-0.272852	0.00714052	0	89.2554	78.33	82.7867	78.8181	109.885	94.2793	97.9427	89.3588
BFSP1	-0.17378	0.592945	0	6.98084	6.36851	4.05014	3.84122	5.78214	6.37965	5.72864	5.22787
BFSP2	-0.277775	0.917011	0	0.0386646	0.0168897	0.551117	0.294253	0.232117	0	0.279476	0
BGLAP	1.81597	0.519937	0	0	0.389782	0	0.617173	0.197863	0.920394	0	0
BGN	2.61531	2.14e-13	1	13.4201	88.9648	4.06852	5.62134	18.1091	26.9792	14.2901	17.9913
BHLHA15	-1.27267	0.063378	0	3.23413	1.47944	2.8108	1.85223	2.81986	4.62372	5.34266	4.03755
BHLHA9	-0.357939	0.774873	0	0.841579	0.603905	0.157272	0.401401	0.333915	0.833297	0.425252	0.557626
BHLHB9	0.297398	0.0802812	0	19.6843	25.8899	44.9634	35.6486	17.0727	15.0915	29.2486	24.8856
BHLHE22	1.12531	0.49727	0	0.04996	0.13181	0.0909252	0	0.111105	0	0.130464	0.23244
BHLHE23	-1.03935	0.439934	0	0.277486	0.116137	3.01742	3.37962	0.957426	1.12618	1.97794	1.51564
BHLHE40	-1.16443	0.0472621	0	21.4301	10.3132	10.6425	16.1207	12.2663	63.6859	42.9577	39.1949
BHLHE41	-0.376268	0.541305	0	4.19977	3.51624	2.37875	2.75088	0.703327	3.88133	1.68158	1.66546
BHMT	0.664521	0.175225	0	1.07777	1.73205	2.81083	1.48574	1.33053	1.63634	1.07939	0.605457
BHMT2	0.71101	0.379961	0	0.384193	0.623399	2.7592	2.63937	0.613291	0.0519622	0.334354	0.273121
BICC1	-1.65986	0.0162598	0	0.760822	0.23335	1.34729	1.32756	0.583765	0.860787	0.967107	0.808829
BICD1	-0.268023	0.152957	0	20.9718	18.6421	25.651	17.3727	19.7242	19.8227	21.322	17.4073
BICD2	-0.379644	0.0504847	0	27.0918	22.2535	25.4895	21.5899	41.6706	30.877	21.7236	22.9977
BID	-0.0954007	0.641952	0	39.5066	39.4013	30.7354	35.2479	38.0203	30.4469	26.3029	32.3247
BIK	0.0369385	0.939027	0	2.90707	3.24104	7.94262	3.10667	8.07747	2.34268	5.68079	3.38295
BIN1	0.417504	0.0142648	0	42.8809	61.2751	35.9787	48.3187	33.9934	63.9367	52.457	65.692
BIN2	-1.29536	0.325973	0	0.269488	0.127897	0.343553	0.649193	0.609651	0.226872	0	0.178561
BIN3	0.475277	0.00155231	0	24.8135	36.3867	23.7945	21.1628	25.6668	23.0198	25.2108	30.1111
BIRC2	0.138897	0.276379	0	32.3008	38.0286	28.5368	30.5795	44.7565	25.8196	35.6455	34.1735
BIRC3	-2.01168	0.0628472	0	0.207483	0.0561723	0.0813183	0.0205579	0.182414	0.125214	0.240793	0.231562
BIRC5	0.057471	0.657235	0	144.461	160.604	135.753	147.517	143.12	137.626	134.936	136.177
BIRC6	-0.0947823	0.727982	0	22.8421	22.7534	23.8244	18.5555	27.0861	20.8245	29.0437	24.6402
BIRC7	2.74794	0.282047	0	0.0597224	0.47281	0	0.107486	0.163139	0.550474	0.115999	0
BIRC8	-0.0279148	0.990103	0	0.104294	0.107839	0.110137	0.070275	0.0266655	0.179952	0.146121	0.217108
BIVM	-0.0716729	0.779085	0	3.25678	3.40155	3.21355	4.19838	2.85471	5.34927	5.58707	6.10203
BIVM-ERCC5	NA	NA	0	0	0	0	0	0	0	0	0
BK250D10.8	1.29066	0.0847972	0	0.662375	1.70476	0.221809	0.317699	0.62792	0.874967	0.396106	0.189277
BLCAP	-0.296414	0.0482765	0	64.4741	56.1139	59.5496	72.7613	76.2334	68.9102	59.7849	63.1533
BLID	-0.209903	0.967809	0	0	0	0	0	0.0625494	0	0	0
BLK	-0.904182	0.861564	0	0.041253	0.0106034	0	0	0	0	0.0570381	0.0423738
BLM	-0.0562511	0.818615	0	45.6389	46.5522	34.3566	33.0021	40.5687	33.4427	40.7731	37.5597
BLMH	-0.142109	0.34833	0	112.64	109.107	122.592	134.748	104.854	129.441	109.192	109.002
BLNK	-0.55305	0.685877	0	0.315993	0.2446	0.0610797	0.106562	0.159259	0.151126	0.081036	0.156364
BLOC1S1	0.233711	0.390493	0	31.0463	39.4129	20.8521	28.7201	27.5622	23.254	32.834	38.7475
BLOC1S1-RDH5	NA	NA	0	0	0	0	0	0	0	0	0
BLOC1S2	-0.13883	0.445052	0	61.2598	59.0605	55.1164	60.415	87.1652	50.8539	80.0795	83.1258
BLOC1S3	-0.346504	0.203267	0	5.96138	4.94082	6.26049	6.56113	8.89969	7.09741	7.35867	6.84072
BLVRA	-0.348499	0.0651475	0	74.2241	61.885	74.2921	90.8723	116.735	64.8165	57.9697	54.0389
BLVRB	0.0234178	0.938901	0	57.9141	63.2242	61.9093	64.2976	85.3786	54.9166	64.3004	59.3383
BLZF1	-0.212865	0.378363	0	12.9377	11.7961	12.4514	10.7262	18.0211	8.57934	21.4055	16.8151
BMF	-0.429917	0.0989671	0	10.4101	8.29687	7.15616	7.51823	15.6705	5.18005	13.8872	15.2242
BMI1	0.147235	0.863381	0	0.33372	0.395134	0.236134	0.335619	0.125755	0.252326	0.753488	0.492404
BMP1	0.207563	0.603612	0	4.09311	5.04824	3.95646	4.947	4.27504	4.05309	10.0805	12.4251
BMP10	-0.209922	0.967806	0	0	0	0.0351478	0.0897071	0	0	0	0
BMP15	0.10239	0.98426	0	0.0498167	0.0435226	0	0	0	0	0	0
BMP2	1.00662	0.0151557	0	3.51785	7.59491	0.890485	0.792575	4.34505	3.53139	3.511	3.59071
BMP2K	-0.0766384	0.626001	0	13.5562	13.5635	11.6408	8.97457	15.6245	11.9514	11.9808	11.0991
BMP3	-0.926551	0.578875	0	0.0682155	0.0362509	0.0194189	0	0.0658219	0.0480474	0.0515272	0.0994249
BMP4	-0.496114	0.277253	0	5.61278	4.21225	17.8629	6.24559	5.37599	2.99901	78.4554	107.484
BMP5	-0.92995	0.590612	0	0.14186	0.0910943	0.142338	0.155004	0.193044	0.0634801	0.628242	1.01999
BMP6	-1.09818	0.0882347	0	1.86952	0.923009	0.549455	0.816223	1.29837	3.78089	0.967847	1.00344
BMP7	-0.13605	0.686873	0	7.37506	7.24935	17.7629	15.0104	5.90904	25.5705	29.5772	25.0062
BMP8A	1.0498	0.0077164	1	1.5605	3.56208	1.69788	2.47139	1.36679	1.98786	2.75156	3.22421
BMP8B	0.965776	0.226505	0	0.239747	0.511214	0.327456	0.281274	0.191272	0.768746	0.198751	0.424214
BMPER	-0.160715	0.819704	0	0.283519	0.267131	0.445827	0.313548	0.774111	0.551213	0.662761	1.3462
BMPR1A	-0.290677	0.167609	0	46.8028	40.7284	64.4382	51.5682	59.6989	33.0402	49.6342	44.6677
BMPR1B	-0.376762	0.399682	0	0.715745	0.56763	0.258922	0.393693	0.816392	0.880188	0.91742	0.933224
BMPR2	-0.138144	0.518966	0	5.67722	5.53565	6.47168	4.50365	8.63631	4.95237	8.2222	6.97541
BMS1	-0.222285	0.0319919	0	56.6234	51.6257	50.837	43.7209	46.5543	58.4845	57.6056	50.3944
BMS1P1	NA	NA	0	0	0	0	0	0	0	0	0
BMS1P4	0.282892	0.408753	0	4.07967	5.41998	3.90314	3.93237	2.62396	3.06579	4.75049	4.24164
BMS1P5	NA	NA	0	0	0	0	0	0	0	0	0
BMX	1.46469	0.596849	0	0.0601015	0.149411	0.073566	0.158766	0.120486	0	0	0
BNC1	-2.04754	0.0332266	0	0.205941	0.0510246	0.357845	0.176673	3.34088	0.127922	0.890443	2.51889
BNC2	0.255803	0.310419	0	4.67556	5.9243	3.15386	2.93909	6.94778	3.61445	3.72929	3.87772
BNIP1	-0.720224	0.00980296	0	22.9892	14.6924	21.9502	23.5701	20.609	29.5155	27.7717	28.5082
BNIP2	-0.0347322	0.855038	0	53.9085	56.0962	62.9074	52.8816	79.5234	52.3228	54.3318	58.0196
BNIP3	-0.206019	0.763612	0	386.064	363.246	538.011	563.896	220.225	568.292	138.042	294.025
BNIP3L	0.35566	0.288081	0	66.2177	91.2002	76.4188	70.2904	63.2334	68.6065	50.0348	71.9128
BNIPL	-0.691234	0.170086	0	1.5986	0.980283	1.2635	2.48852	5.46472	0.81571	2.43293	4.70065
BOC	2.04527	6.58e-08	1	2.40521	10.901	0.836247	1.43897	4.27256	5.5952	4.48861	8.33439
BOD1	0.0458843	0.69841	0	179.223	197.834	137.554	147.93	168.615	166.358	134.026	157.807
BOD1L1	-0.0567828	0.798046	0	26.1948	26.8988	29.7418	21.2876	28.3368	24.9418	34.0348	30.8301
BOD1L2	NA	NA	0	0	0	0	0	0	0	0	0
BOD1P	NA	NA	0	0	0	0	0	0	0	0	0
BOK	0.120405	0.592972	0	47.2586	55.0177	35.9029	36.2168	71.1979	49.1458	49.3161	51.4433
BOK-AS1	-0.399539	0.867329	0	0.281577	0.239316	0.0674021	0.235186	0.286213	0	0	0.132867
BOLA1	-0.330929	0.146509	0	27.5711	23.445	20.6485	20.0712	15.782	25.0956	17.3869	23.2083
BOLA2	NA	NA	0	0	0	0	0	0	0	0	0
BOLA2B	NA	NA	0	0	0	0	0	0	0	0	0
BOLA3	-0.499047	0.0242844	0	109.959	82.6588	113.317	145.296	61.1801	86.2518	111.763	94.6314
BOLA3-AS1	-0.429364	0.0735801	0	11.0538	8.89016	10.3205	10.1655	7.37451	18.9004	8.81726	8.92071
BOLL	1.00781	0.598905	0	0.0143246	0.0587622	0.155015	0.0462853	0.171577	0.0448703	0.0999023	0.0357486
BOP1	-0.553623	0.00188648	0	28.7462	20.7171	31.0904	26.538	32.2401	55.6771	33.3994	29.02
BORA	-0.0532279	0.807076	0	22.7319	23.3032	19.7624	21.0675	17.8077	16.1754	20.7815	22.9055
BPESC1	0.435733	0.933151	0	0	0.00781523	0	0.0404371	0.0460309	0	0	0
BPGM	-0.162027	0.288255	0	29.151	27.5229	30.2412	25.1358	29.1629	20.5342	29.3639	30.5981
BPHL	0.186899	0.247424	0	25.476	30.7865	18.324	21.4652	29.5591	18.7118	28.1602	28.7307
BPI	-1.97254	0.668546	0	0.0904641	0	0	0	0.343944	0	0	0.154499
BPIFA1	0.818891	0.874373	0	0.0583197	0.141871	0	0	0	0	0	0
BPIFA2	-0.933419	0.857572	0	0.0597611	0	0	0	0	0	0	0
BPIFA3	-0.209905	0.967809	0	0	0	0	0.12813	0	0	0	0
BPIFA4P	-0.209906	0.967809	0	0	0	0	0	0	0	0	0
BPIFB1	0.667939	0.897632	0	0	0.0492796	0.146612	0	0.136892	0	0	0
BPIFB2	-0.933499	0.857559	0	0.061885	0	0	0.149811	0.0852676	0	0	0
BPIFB3	2.66948	0.0604162	0	0.097539	0.68631	0.0765806	0.36494	0.111247	0.0947399	0.207069	0.543053
BPIFB4	2.1166	0.057788	0	0.163832	0.809328	0.167685	0.0653615	0.133546	0.126727	0.138491	0.443837
BPIFB6	0.667947	0.897631	0	0	0.0498028	0	0	0.039587	0	0.108464	0.161157
BPIFC	0.435724	0.933152	0	0	0.0138701	0	0.0717656	0.136155	0	0	0
BPNT1	-0.700894	2.81e-05	0	20.1665	13.114	26.1418	26.1525	25.7145	26.2175	23.2863	21.9593
BPTF	0.145855	0.492275	0	60.6148	71.4587	58.0896	48.3575	72.3933	55.2224	75.1743	65.9767
BPY2	NA	NA	0	0	0	0	0	0	0	0	0
BPY2B	NA	NA	0	0	0	0	0	0	0	0	0
BPY2C	NA	NA	0	0	0	0	0	0	0	0	0
BRAF	0.0728463	0.718902	0	10.778	12.1068	8.27993	10.0828	10.4463	11.4742	12.1573	11.9981
BRAP	-0.0779121	0.622566	0	28.8686	29.0609	27.905	25.274	28.3859	25.9523	31.4286	28.8168
BRAT1	0.0864751	0.471818	0	65.1934	73.9877	57.074	50.8092	66.8619	70.8701	58.9226	63.8903
BRCA1	0.234925	0.41877	0	20.0294	24.9846	17.3831	16.961	19.6888	16.2746	25.4421	23.3052
BRCA2	0.191276	0.553559	0	8.66664	10.5214	8.60405	6.58491	10.5685	8.35091	10.7613	10.0239
BRCC3	0.0463122	0.844264	0	41.0995	44.8406	30.2732	27.3174	36.4891	27.0489	32.5576	36.721
BRD1	0.353015	0.0333733	0	32.2145	43.9378	23.9886	21.8086	37.5151	28.307	35.1342	36.831
BRD2	-0.844198	0.0957953	0	17.2135	10.3513	18.3724	15.6261	16.8267	27.9271	10.9233	11.7921
BRD3	0.119931	0.315238	0	43.4698	50.5834	46.5856	39.3553	52.0597	53.9829	57.8136	53.9392
BRD4	0.110229	0.492403	0	43.4486	50.163	46.4638	40.0592	54.6044	60.8255	63.6031	66.3341
BRD7	-0.111286	0.331	0	149.643	147.384	115.752	126.237	110.755	126.137	127.557	120.393
BRD7P3	0.419783	0.707067	0	0.238093	0.355088	0.113113	0.446569	0.17527	0.147852	0.36702	0.499224
BRD8	0.376971	0.10385	0	34.5903	47.9492	43.1693	41.9546	30.9335	27.4504	51.2261	48.9968
BRD9	-0.00344809	0.982161	0	47.0885	50.0341	45.6446	36.6989	51.7493	41.1099	36.8439	35.5761
BRDT	0.48099	0.754989	0	0.0389795	0.0513115	0.461059	0.568341	0.223195	0.0340044	0.113565	0.0703656
BRE	0.184742	0.242424	0	36.6846	44.1556	33.433	33.9317	36.1723	35.4213	38.0849	37.429
BREA2	1.12267	0.320288	0	0.424616	1.00878	0.505387	0.283625	0.70782	0.363137	0.300478	0.219058
BRF1	0.575376	5.62e-05	0	9.27201	14.7848	8.94442	8.81858	10.253	8.17056	11.0346	11.2521
BRF2	-0.193008	0.264848	0	35.4864	32.6187	34.8142	35.8096	36.1065	27.3199	43.3433	40.6684
BRI3	0.0650039	0.679966	0	44.9961	50.22	53.3671	53.7614	70.9693	47.5535	62.1977	54.234
BRI3BP	-0.520861	0.0365449	0	17.2696	13.1882	20.5514	17.5049	11.4807	19.1761	14.2914	13.7776
BRIP1	0.515652	0.0742436	0	8.9653	13.6292	7.76427	6.15827	9.48206	7.2341	11.8206	10.9645
BRIX1	-0.565612	0.00207229	0	300.431	215.531	286.007	271.434	208.765	251.81	301.418	254.49
BRK1	-0.0760049	0.51806	0	398.741	404.054	386.906	453.454	437.549	354.534	416.076	424.494
BRMS1	-0.2493	0.217079	0	101.733	90.6501	122.63	111.939	107.643	90.3337	115.004	104.37
BRMS1L	0.17286	0.379988	0	17.26	20.7716	16.4835	17.5082	21.6944	15.4836	18.2626	16.7882
BROX	0.0686467	0.765057	0	18.7185	21.0626	18.501	17.5324	21.6112	19.6374	25.6768	21.7486
BRP44	0.0530874	0.739417	0	37.8869	41.9495	43.5183	51.1316	39.9302	38.7228	36.1224	36.0751
BRP44L	-0.700672	0.00877299	0	23.6407	15.1594	33.6846	31.4286	29.0156	23.2073	21.8775	19.3955
BRPF1	0.0510409	0.84292	0	26.4047	29.0548	30.3108	23.524	37.256	20.8127	26.5206	29.4102
BRPF3	0.364226	0.0713906	0	29.2581	40.1484	27.3994	22.9679	36.4879	30.2668	47.2662	43.7361
BRS3	NA	NA	0	0	0	0	0	0	0	0	0
BRSK1	0.299517	0.186433	0	25.0299	33.2071	19.9639	19.7234	20.4281	23.9118	23.9425	22.3083
BRSK2	-0.562919	0.000932232	0	17.7898	12.8022	20.5958	19.2171	20.3492	19.3304	17.6662	17.9593
BRWD1	-0.0488467	0.784841	0	8.25355	8.54552	8.6348	7.64759	9.27246	8.72773	11.0129	10.181
BRWD1-IT2	0.493701	0.55107	0	0.784107	1.28081	0.517091	0.51617	0.597115	0.755952	0.878634	1.27968
BRWD3	-0.19037	0.346935	0	15.9112	14.8304	16.1416	13.4742	14.4281	15.4497	15.5482	13.5993
BSCL2	0.49086	0.222512	0	1.72427	2.53064	1.44604	1.11052	1.23405	1.05643	1.39499	1.42635
BSDC1	0.0445621	0.670669	0	53.4069	58.6116	60.249	53.0851	69.084	45.9286	64.672	58.8997
BSG	0.16718	0.232856	0	724.035	870.833	659.742	667.569	725.286	788.957	679.786	794.571
BSN	0.0692315	0.848187	0	1.21807	1.35	0.848001	1.09395	1.72617	1.71081	1.86047	1.31898
BSN-AS2	0.416626	0.656164	0	0.221647	0.314539	0.322875	0.223892	0.13225	0.0529204	0.115666	0.219017
BSND	-0.750871	0.344156	0	0.810157	0.4986	1.42622	1.70811	4.25654	0.969435	0.646987	0.864524
BSPH1	-0.209905	0.967809	0	0	0	0	0	0	0	0	0.167811
BSPRY	-0.892002	0.0074182	0	10.6353	6.13015	12.8475	13.6512	18.422	11.6137	11.7723	9.86459
BST1	-0.120077	0.819547	0	2.71215	2.59112	3.85861	3.05052	3.12747	1.41542	3.47353	3.27324
BST2	1.08911	0.000480474	1	97.6996	222.052	15.0378	34.4686	125.089	101.763	20.2258	36.3192
BSX	-0.209995	0.967795	0	0	0	0.0793079	0.202416	0.307223	0	0.218447	0.156336
BTAF1	0.29953	0.0873488	0	41.4095	54.6373	31.9045	28.8459	34.6743	50.3875	34.7586	40.5219
BTBD1	-0.304833	0.019181	0	56.6257	48.7695	49.2053	46.3121	78.6761	64.5114	61.3698	59.3654
BTBD10	-0.285293	0.154082	0	28.4154	24.7871	26.7412	26.6858	32.0438	24.0392	32.9099	34.8122
BTBD11	-0.811757	0.0016728	0	7.63006	4.61224	8.37265	7.39995	5.70172	4.11596	6.71369	5.08767
BTBD16	0.667906	0.897637	0	0	0.0367053	0.0301267	0.0768918	0.291762	0	0	0
BTBD17	2.13939	3.7e-16	1	19.5333	91.7558	14.0881	26.9732	42.7905	20.4238	13.0001	22.298
BTBD18	1.53891	0.390958	0	0.0412524	0.15537	0.267477	0	0.16601	0.119378	0.0503117	0.0935207
BTBD19	0.226597	0.74842	0	0.926429	1.23082	0.747129	0.551515	0.738752	0.782024	3.19415	4.93669
BTBD2	0.387982	0.197372	0	91.1854	128.192	47.1503	43.3484	80.1042	95.7677	48.7691	51.1528
BTBD3	1.16314	2.37e-20	1	38.1312	91.4681	20.2403	18.1033	56.8056	37.196	18.0174	28.0534
BTBD6	-0.000860473	0.998079	0	13.8084	14.6661	13.7692	13.3894	19.0867	10.3426	18.7494	17.1412
BTBD7	-8.33e-05	0.999612	0	12.3055	13.126	12.3466	10.0596	20.1292	12.1821	14.6741	13.6049
BTBD8	0.111605	0.853073	0	1.26766	1.52351	0.927097	0.893759	1.95483	1.41356	0.934377	1.44004
BTBD9	0.971477	0.00474749	0	1.62302	3.40525	1.37492	1.52552	2.62018	1.78349	1.58881	1.5193
BTC	-0.809389	0.659383	0	0.140437	0.0720288	0.0420817	0.322213	0.561158	0.104121	0.343483	0.480467
BTD	-0.247752	0.250063	0	14.4926	12.9488	13.755	12.3035	15.4474	9.62589	9.74415	10.9818
BTF3	-0.397608	0.00573068	0	827.522	669.064	784.978	776.059	510.205	668.206	581.665	586.499
BTF3L4	-0.346199	0.159846	0	51.4126	43.153	49.7688	52.8715	57.402	41.0628	31.2688	41.9449
BTF3P11	0.287383	0.883662	0	0.192078	0.254884	0.347963	0.44405	0.336985	1.13707	0.710045	0.171481
BTG1	0.112389	0.486785	0	20.1092	23.3372	21.6156	20.4826	19.0353	18.3543	21.4876	21.4109
BTG2	-0.776052	NA	0	23.6052	15.0747	3.49228	3.80243	7.57295	66.6984	54.2388	49.5448
BTG3	-0.02446	0.931669	0	31.8602	33.5661	29.0889	27.9274	28.6087	46.2019	41.0122	45.9435
BTG4	2.04004	0.24441	0	0	0.236815	0.524748	0.19177	0.372579	0.359194	1.6541	1.255
BTK	0.673959	0.0890634	0	1.59493	2.82679	1.3962	2.07565	1.2152	1.81964	2.19523	1.41925
BTLA	1.48273	0.574652	0	0	0.0475699	0.286559	0.281413	0	0	0.0459498	0.0341363
BTN1A1	0.290088	0.72844	0	0.278819	0.362573	0.65886	0.571599	0.286591	0.048317	0.211209	0.253961
BTN2A1	0.00321186	0.988292	0	16.967	18.2066	19.0193	16.6354	17.7106	16.3725	27.1667	24.703
BTN2A2	-0.0945723	0.763882	0	9.6532	9.61424	10.684	9.55574	9.46834	7.80042	11.3564	11.1947
BTN2A3P	0.45166	0.261941	0	2.15474	3.29866	1.6107	1.84508	2.10969	1.68733	2.49367	2.11062
BTN3A1	-0.896946	0.0780476	0	2.70363	1.54829	1.70709	1.41073	1.23011	2.52459	1.28372	0.947465
BTN3A2	-1.03327	0.169144	0	1.21427	0.620819	0.7246	0.400106	1.08003	1.95257	0.403685	0.570933
BTN3A3	0.173599	0.770519	0	0.993853	1.22202	0.672971	0.789114	0.422769	0.890862	0.753131	0.789073
BTNL2	2.23263	0.128177	0	0.0323698	0.152742	0.0564461	0	0.0394134	0.0458347	0.0134986	0
BTNL3	-0.464473	0.926591	0	0.0581237	0.0461347	0	0.0582361	0.110487	0	0	0
BTNL8	0.664863	0.515723	0	0.232064	0.420534	0.0922521	0	0.298952	0.114127	0.498888	0.254472
BTNL9	0.461528	0.523158	0	0.6693	1.03525	0.231411	0.480513	0.670715	0.724748	0.215859	0.256956
BTRC	0.313139	0.300583	0	20.7205	27.3023	19.4327	18.8824	25.6316	16.6843	21.5576	21.5669
BUB1	0.0552426	0.678237	0	228.568	253.709	187.12	182.839	216.063	224.515	193.457	167.312
BUB1B	-0.357772	0.00251698	0	177.356	147.586	153.086	131.28	136.408	158.276	146.979	131.772
BUB3	0.295577	0.0245953	0	244.832	320.811	177.175	192.201	201.093	192.83	171.944	173.142
BUD13	-0.0546389	0.720624	0	58.8772	59.9979	49.4796	44.1474	46.6082	51.0889	52.3471	49.4618
BUD31	-0.100993	0.526005	0	97.2256	96.3775	77.5813	88.0452	81.4677	74.1834	72.0749	82.3266
BVES	0.283023	0.430819	0	1.73842	2.29556	2.23432	2.08591	3.87305	2.08837	3.21567	3.94007
BVES-AS1	1.00352	0.731778	0	0.0460368	0.0976642	0.0973891	0	0.200727	0	0	0.127986
BYSL	-0.411178	0.00524689	0	93.9036	74.8741	88.9014	84.7843	87.0527	102.947	109.734	104.941
BZRAP1	1.03137	6.34e-05	1	4.67251	10.2493	3.44294	4.67474	4.49587	5.20345	5.80009	6.94471
BZW1	0.00394056	0.97967	0	444.912	474.15	426.53	394.013	465.768	357.563	414.497	435.419
BZW2	-0.29425	0.0769629	0	181.391	158.172	167.884	169.048	157.314	231.345	156.387	185.459
C10orf10	1.53429	0.0229128	0	0.672795	1.96566	0.801157	1.63981	4.70929	1.06486	0.590076	1.00044
C10orf103	-0.102843	0.846856	0	1.04344	1.01725	0.981466	1.26313	1.13049	0.881211	1.1529	1.54194
C10orf105	1.57232	6.56e-05	1	1.30632	4.17141	0.50993	0.713436	0.898607	1.11409	0.646989	1.08007
C10orf107	1.00577	0.841245	0	0.0630615	0.161536	0	0	0.818238	0	0.117994	0
C10orf108	-1.33538	0.466148	0	0.0769439	0.0300671	0.0561168	0.0314929	0.0882457	0	0.0327413	0.0243236
C10orf11	2.5421	0.00432191	1	0.607589	4.00688	0.0624149	0	0.42312	0.15443	0.675064	0.319564
C10orf111	1.35574	0.28939	0	0.169099	0.492974	0.360412	0.0829031	0.295216	0.0803686	0.0894691	0.294368
C10orf113	-0.933419	0.857572	0	0.102392	0	0	0	0	0	0	0
C10orf114	0.326437	0.256019	0	18.3827	24.655	15.2043	20.1158	26.151	24.757	31.0728	45.3109
C10orf116	0.345233	0.642026	0	1.81624	2.66217	1.79314	2.36885	2.72183	2.50233	4.25214	2.5451
C10orf118	-0.36454	0.0705738	0	11.0737	9.23761	12.6963	8.66834	15.794	10.7878	10.9733	10.3706
C10orf12	-0.392394	0.0482479	0	6.9506	5.65861	3.83189	3.60456	9.14741	9.81283	8.48417	7.38689
C10orf120	0.667978	0.897626	0	0	0.0637513	0.0523253	0.133549	0	0	0	0
C10orf122	-0.209903	0.967809	0	0	0	0.0603841	0	0	0	0	0
C10orf125	-0.132482	0.571371	0	29.6695	28.6996	25.5856	32.0441	29.789	22.5113	23.0858	29.3312
C10orf128	0.66799	0.897624	0	0	0.177106	0	0	0	0.590369	0	0
C10orf129	-1.3424	0.391532	0	0.188409	0.0844133	0.342816	0.165903	0.295388	0.212413	0.527283	0.268742
C10orf131	0.171084	0.758135	0	1.90562	2.24717	2.5746	1.68401	1.61882	2.24985	1.91775	1.13804
C10orf136	NA	NA	0	0	0	0	0	0	0	0	0
C10orf137	-0.213188	0.138272	0	32.389	29.7949	29.6015	25.5147	24.2225	29.8598	34.1259	33.4016
C10orf140	0.55397	0.0471678	0	3.49362	5.52656	2.94909	3.31599	5.3932	5.00779	3.91274	5.94803
C10orf2	-0.522629	0.00149829	0	62.0732	45.9219	57.6822	48.8788	50.8276	82.2516	76.7395	68.643
C10orf25	0.18959	0.692421	0	1.46856	1.80648	3.43621	3.47926	2.05312	0.799468	3.38323	3.08569
C10orf26	-0.0292611	0.844572	0	19.8342	20.7784	18.1914	14.2264	36.0287	19.5815	20.7583	20.7425
C10orf27	0.667953	0.89763	0	0	0.0537624	0	0.0897637	0	0	0	0.110741
C10orf28	-0.0576117	0.712072	0	26.3511	27.037	21.8795	23.3827	31.8995	26.8943	35.196	35.0546
C10orf32	0.302882	0.477556	0	5.12956	6.72196	5.66179	6.51154	7.95783	5.99118	6.30134	6.87109
C10orf32-AS3MT	NA	NA	0	0	0	0	0	0	0	0	0
C10orf35	-0.351599	0.0555617	0	46.2594	38.727	38.8817	36.7499	35.9288	34.0652	33.0716	34.8103
C10orf40	-0.933466	0.857564	0	0.0435003	0	0	0.0782898	0.0297066	0	0	0
C10orf46	-0.300701	0.028365	0	26.2211	22.5861	29.008	23.6026	40.9352	30.0725	26.3065	26.9926
C10orf47	1.21277	1.12e-05	1	6.7708	16.9529	6.51515	6.32652	8.80407	12.0688	7.66431	9.31614
C10orf53	-0.929724	0.858131	0	0.0368932	0	0	0.238416	0	0	0	0
C10orf54	1.22811	0.264286	0	0.129381	0.330529	0.123034	0.273974	0.182482	0.0577213	0.0952082	0.110184
C10orf55	0.981887	0.179695	0	0.488123	1.04731	0.277991	0.211151	0.179897	0.833593	0.354952	0.523481
C10orf57	0.319625	0.030975	0	48.8518	64.6061	37.7014	37.6404	62.6207	38.5873	56.5342	51.7561
C10orf62	0.82591	0.873564	0	0	0.0442234	0	0.114409	0	0	0	0
C10orf67	-1.1203	0.517997	0	0.179441	0.0843464	0.104952	0.0482827	0.0620096	0.264057	0.0501966	0.0372912
C10orf68	0.895859	0.55039	0	0.126408	0.260259	0.0614279	0.175967	0.0198299	0.133822	0.0563994	0
C10orf71	2.64925	0.420365	0	0	0.0674294	0.0210647	0.0268816	0.0408003	0	0.0279471	0
C10orf76	0.291111	0.0501594	0	16.0007	20.9446	17.2618	17.2156	23.2328	15.2438	18.732	18.0481
C10orf81	1.2585	0.807527	0	0.0180299	0.0504153	0	0.0324494	0.0861893	0	0	0
C10orf82	0.128829	0.60995	0	24.5727	28.7941	24.2706	26.8558	24.5473	17.0899	35.8281	44.0169
C10orf88	0.436102	0.0380621	0	7.96161	11.6206	5.61897	7.10799	10.6893	8.80572	11.5729	11.1735
C10orf90	-0.9429	0.530486	0	0.118852	0.0543812	0.335272	0.713641	0.468617	0.0447246	0.239819	0.249427
C10orf91	-0.79337	0.295889	0	3.07158	1.7206	1.4819	0.96271	9.73384	2.29267	2.6175	5.22982
C10orf95	0.00967726	0.990553	0	0.847886	0.938521	0.189497	0.386919	0.855493	1.30572	0.92421	1.04493
C10orf96	-0.307612	0.388235	0	6.8744	5.77934	12.5095	16.002	12.3523	5.21033	4.96517	5.48718
C10orf99	-0.209903	0.967809	0	0	0	0	0	0.0651178	0	0	0
C11orf1	0.1314	0.555851	0	44.6237	51.7494	38.9783	49.5256	38.598	43.4936	57.5661	60.2253
C11orf10	-0.048013	0.800841	0	383.99	397.136	352.616	459.374	295.011	365.579	385.679	420.427
C11orf16	-0.166549	0.875961	0	0.403823	0.396997	0.494437	0.248548	0.3081	0.0715594	0.545956	0.47829
C11orf2	-0.0348294	0.791817	0	92.9707	97.0373	92.7615	81.6234	109.765	106.765	115.95	112.39
C11orf20	0.985168	0.230726	0	0.750072	1.64635	1.8031	3.35566	0.797168	2.56408	1.82482	2.27009
C11orf21	0.958719	0.853034	0	0.0277934	0.0752484	0.0246128	0	0	0	0.067794	0
C11orf24	-0.166965	0.295881	0	47.1614	44.6263	54.1083	47.1951	60.329	49.4955	50.988	61.1648
C11orf30	0.136226	0.497861	0	17.7484	20.978	14.9965	13.3995	13.6987	20.1796	17.479	16.7294
C11orf31	0.0517403	0.759988	0	234.329	259.919	192.833	248.901	160.959	195.711	255.67	259.369
C11orf34	0.667977	0.897626	0	0	0.0440178	0	0	0.0349887	0	0.0958654	0
C11orf35	0.713703	0.159098	0	6.34386	11.3096	9.55789	11.1163	15.8587	6.10234	10.0509	7.14062
C11orf36	0.849682	0.796467	0	0.0702443	0.159012	0	0.0793832	0.0903646	0.126319	0	0.195869
C11orf40	0.667994	0.897623	0	0	0.103718	0	0.217272	0	0	0	0
C11orf41	-0.501745	0.0868659	0	1.69969	1.26631	1.48179	1.4673	1.32707	1.8372	1.24902	1.25539
C11orf42	0.293582	0.87045	0	0.208902	0.289256	0.194835	0.169959	0.0943439	0.31834	0.397575	0.0960176
C11orf45	0.096543	0.896063	0	0.256129	0.306059	1.84737	2.10851	0.584538	0.709752	0.547917	0.555805
C11orf46	-0.0472532	0.798798	0	52.1928	53.6096	43.1126	41.2687	43.2658	53.8057	50.0074	50.1943
C11orf48	-0.396335	0.0306224	0	187.363	150.699	178.566	222.154	153.236	172.795	206.581	192.113
C11orf49	0.568876	0.054071	0	17.129	27.2953	11.2753	11.7518	16.5774	15.712	12.2757	15.711
C11orf51	-0.0784273	0.736879	0	22.3061	22.4552	24.0175	25.8998	19.9195	19.1126	21.3973	21.1884
C11orf52	NA	NA	0	0	0	0	0	0	0	0	0
C11orf53	-0.209924	0.967806	0	0	0	0	0.135201	0	0	0	0.104423
C11orf54	-0.0167905	0.920373	0	17.8791	18.6937	16.441	15.9446	18.369	17.4222	20.3867	17.811
C11orf57	0.0642827	0.737956	0	35.0163	38.8372	38.2447	32.4056	38.8457	32.6267	40.6173	42.8447
C11orf58	0.0600442	0.756481	0	152.415	168.769	164.315	170.189	167.652	157.218	174.429	169.635
C11orf63	-0.976112	0.102215	0	0.701198	0.411988	0.859909	0.837409	0.752642	0.201307	0.669397	1.0369
C11orf65	0.247763	0.723282	0	1.29425	1.55577	0.754538	1.52707	0.666499	1.40896	1.9081	2.42004
C11orf67	0.394064	0.157999	0	23.652	33.4387	21.778	33.019	34.3078	20.1166	28.3141	18.93
C11orf68	0.13861	0.523223	0	44.8519	52.9209	38.8507	50.2345	54.8287	66.0932	62.4085	69.2164
C11orf70	0.41148	0.330768	0	2.43484	3.43897	2.01712	2.78308	2.2588	2.57147	2.95795	2.89584
C11orf71	-0.155775	0.526121	0	22.9038	22.0863	20.759	25.8909	20.757	16.8597	24.1285	28.0669
C11orf73	0.0177343	0.912854	0	78.2379	84.4725	65.9346	78.9106	62.5212	50.8579	67.0744	62.8345
C11orf74	0.130863	0.478785	0	44.7708	52.3222	37.7187	43.5309	40.4438	26.602	44.5733	36.2678
C11orf75	-0.0412161	0.829342	0	56.0637	58.5432	40.0826	53.9169	49.9237	59.9056	48.8017	54.5081
C11orf80	0.467081	0.0141803	0	14.7711	21.6038	14.0619	14.7668	35.5586	12.8632	18.311	20.9752
C11orf82	-0.0673617	0.749566	0	48.4914	49.1977	40.3238	34.8156	44.9828	40.543	42.138	45.3462
C11orf83	-0.443407	0.0255781	0	43.5283	33.7477	38.0414	40.6019	31.1088	46.3201	39.6835	38.9492
C11orf84	0.0383219	0.75999	0	134.241	147.342	145.713	126.123	138.661	122.012	109.524	121.411
C11orf85	0.825871	0.87357	0	0	0.065779	0.0666756	0.232651	0	0	0	0
C11orf86	0.278162	0.779154	0	0.831104	1.11078	1.30326	1.13539	2.05451	0.763245	0.757481	1.07408
C11orf87	0.960257	0.0471268	0	0.434996	0.869337	0.310355	0.470812	0.579833	0.483736	0.355933	0.417474
C11orf88	1.1204	0.748634	0	0	0.181887	0.248459	0	0.297373	0	0.385786	0.441014
C11orf9	0.553528	0.140004	0	5.89739	9.32081	8.26338	8.87964	8.9523	10.065	21.8218	27.4237
C11orf91	0.210015	0.898104	0	0.504503	0.588053	0.123309	0.430262	0	0.457647	0.169823	0.194134
C11orf92	-0.263201	0.680504	0	0.342573	0.31617	0.279875	0.235183	0.35449	0.502406	0.520651	0.506448
C11orf93	-0.0403247	0.955017	0	1.50143	1.54039	0.891558	1.92973	2.41697	2.56592	3.44261	3.51979
C11orf94	0.151713	0.943708	0	0.877025	0.961179	0.839329	0.527889	0.146515	0	0	0.952735
C11orf95	0.0996592	0.738717	0	25.1722	28.7571	26.9206	19.1845	31.8459	19.4934	20.861	22.7946
C11orf96	-0.790758	0.433982	0	1.17562	0.779489	0.400278	0.506565	0.82763	2.79862	1.25752	1.07324
C12orf10	-0.158071	0.239016	0	96.1313	91.7342	99.7308	93.3892	104.617	124.589	117.881	113.888
C12orf12	0.396688	0.870726	0	0.0148469	0.0321722	0.104279	0.143919	0.0182031	0	0.0517725	0.037052
C12orf23	0.0306259	0.916281	0	10.788	11.9372	14.6905	12.8339	13.3819	12.948	9.26537	12.3797
C12orf26	-0.0113336	0.972933	0	12.3447	12.9294	11.8375	10.7914	13.6013	8.11739	14.4521	13.9525
C12orf29	-0.413103	0.0380417	0	18.8058	14.9137	17.8106	17.2248	19.081	17.8152	18.2346	15.6442
C12orf32	0.478937	0.000158749	0	61.7464	91.4414	55.1096	56.4339	65.1186	63.8358	51.7445	60.8543
C12orf33	0.413525	0.713253	0	0.253215	0.327353	0.190145	0.328003	0.0975883	0.391619	0.208167	0.426941
C12orf34	0.874962	0.0672289	0	1.97009	3.87334	2.14125	1.52833	2.31285	1.10916	1.76223	1.97676
C12orf35	-0.388128	0.389713	0	69.4386	56.3263	96.9311	70.5897	82.1701	38.6556	67.9173	48.0876
C12orf36	0.587028	0.536826	0	0.302663	0.446609	1.45313	1.19989	0.865252	0.0430205	1.02202	0.513664
C12orf37	NA	NA	0	0	0	0	0	0	0	0	0
C12orf39	-1.33013	0.440257	0	0.728257	0.235529	0.0954959	0.243732	0.590475	0.387841	0.789108	3.49585
C12orf4	0.288365	0.326155	0	8.9611	11.6004	10.2422	10.4536	14.6354	8.81118	17.9479	16.5142
C12orf40	-0.209918	0.935534	0	0	0	0.199334	0.412164	0	0.0493204	0.0528925	0.141353
C12orf42	1.6081	0.473028	0	0.0430018	0.194686	0.0761616	0	0.110638	0.497761	0.419562	0.119906
C12orf43	0.035269	0.86838	0	37.3017	40.4899	32.968	29.9645	34.9885	31.3469	41.0679	36.4355
C12orf44	-0.112702	0.37788	0	96.4356	94.9413	110.927	105.006	103.715	104.544	96.9112	99.1612
C12orf45	-0.358749	0.113423	0	115.607	95.6232	109.709	131.826	93.5666	122.392	113.014	96.0887
C12orf47	-0.367339	0.218514	0	34.4485	28.7285	28.431	31.2645	24.4732	46.7414	22.4619	26.1937
C12orf49	-0.135097	0.381989	0	43.8351	42.4496	43.5549	37.9013	62.0205	39.5879	43.8145	46.598
C12orf5	0.0668727	0.687601	0	11.1633	12.4241	10.7279	11.2043	13.3407	12.8943	16.1999	15.764
C12orf50	-0.209979	0.967797	0	0	0	0.11585	0.0833408	0.189739	0	0	0
C12orf51	0.282715	0.213159	0	7.07759	9.21289	7.76321	6.25884	11.5901	7.30557	12.5603	10.9055
C12orf52	-0.140315	0.399236	0	45.1961	43.2027	35.1885	33.0334	43.4944	59.747	43.221	42.3644
C12orf53	0.633258	0.0355258	0	12.0678	20.1619	11.5563	10.3175	21.5823	14.8928	22.5832	22.7115
C12orf54	-0.0518075	0.992038	0	0.0494675	0.0957322	0	0	0.0606497	0	0	0
C12orf56	0.969852	0.026488	0	1.9774	4.17675	2.53972	2.24382	1.29498	1.77748	2.68531	2.70241
C12orf57	0.257126	0.163597	0	280.848	358.741	259.698	269.263	253.543	180.367	273.55	286.064
C12orf59	-0.287827	0.955635	0	0.0283087	0.0098468	0	0.0696534	0	0	0.107952	0.0628552
C12orf60	0.143042	0.658167	0	7.56408	8.87607	5.86755	7.28269	5.62829	6.88307	7.20449	7.5377
C12orf61	1.17369	0.048628	0	1.51667	3.74636	2.05926	1.53595	1.22653	0.946083	1.86225	2.6051
C12orf65	0.323161	0.10432	0	14.7104	19.7977	15.2036	17.7999	15.148	12.9491	10.2911	12.5294
C12orf66	-0.498369	0.0614053	0	10.2037	7.8871	5.81845	8.87735	9.09907	16.6278	9.63082	10.6785
C12orf68	-0.478166	0.350499	0	3.15016	2.44164	2.6914	2.57067	4.60758	3.36851	1.53896	2.0862
C12orf69	-0.781687	0.597512	0	0.144104	0.0775312	0.320067	0.159867	0.250352	0.107467	0.0702132	0.156485
C12orf70	-1.49475	0.447789	0	0.265157	0.0647706	0.286594	0.264433	0.127164	0.17776	0.120558	0.310377
C12orf71	-0.0585656	0.99011	0	0.0817319	0.0702189	0.230535	0.147097	0.377835	0	0	0
C12orf73	-0.586585	0.0156899	0	18.7129	13.0704	15.2607	17.2837	11.4284	13.6108	17.153	13.1886
C12orf74	0.664082	0.885399	0	0	0.0286329	0	0.239926	0.0227596	0	0.0623591	0.0463268
C12orf75	-0.137273	0.540994	0	32.9581	32.2016	34.9815	32.1541	39.4533	23.1325	40.9044	47.5166
C12orf76	0.181079	0.662214	0	9.8794	12.1627	6.4653	6.79463	10.6438	14.2491	9.75582	10.0061
C12orf77	-0.209924	0.967806	0	0	0	0.0368947	0	0	0	0	0
C13orf33	-0.868273	0.0143559	0	5.89995	3.57455	5.02073	3.91276	4.8174	8.96173	4.5586	5.75231
C13orf35	-0.20994	0.967803	0	0	0	0	0	0.0240596	0.0614689	0	0.0489728
C14orf1	0.0216649	0.918362	0	253.996	275.577	285.207	337.346	263.772	274.238	163.201	196.228
C14orf101	0.400323	0.0122362	0	10.9432	15.5963	9.98425	11.4239	11.4298	12.4587	13.1952	16.2262
C14orf102	0.292858	0.365486	0	10.4885	13.6075	10.0989	8.7612	12.4737	7.99679	7.62752	7.99073
C14orf105	1.12144	0.795299	0	0	0.0379356	0	0	0.094113	0	0.061047	0.087379
C14orf109	0.0982788	0.594031	0	34.3621	39.4952	29.2708	29.7486	30.595	28.6773	26.723	29.3383
C14orf118	-0.0247802	0.887251	0	31.3975	33.092	29.0845	21.5803	30.9673	31.4447	31.889	29.7895
C14orf119	-0.150243	0.300594	0	66.6735	64.0116	60.5825	64.5367	67.4804	54.5628	54.6201	59.2489
C14orf126	-0.27303	0.105853	0	19.0796	16.7667	19.77	18.2757	17.7633	23.7142	19.5833	17.1515
C14orf129	0.140748	0.367488	0	72.735	85.327	62.9448	60.6914	102.689	74.4352	56.4289	59.2075
C14orf132	0.649614	0.0209269	0	12.5234	21.0764	13.0293	14.8499	11.8333	9.30478	6.19537	8.34583
C14orf133	0.214881	0.180467	0	20.9275	25.9088	18.7953	20.6697	25.0222	22.6542	27.6491	25.372
C14orf135	0.319914	0.0613772	0	25.115	33.601	22.9397	21.4253	28.2776	26.8728	34.3293	34.8294
C14orf142	0.589401	0.00329218	0	18.0422	29.195	18.8575	24.3958	19.327	13.6163	23.5155	23.2926
C14orf149	-0.168426	0.559293	0	15.1053	14.2943	12.0765	8.50381	9.69765	12.8428	18.2563	16.0092
C14orf159	0.807039	0.000276893	0	13.892	26.0698	15.3072	18.9228	16.8423	16.8155	18.6867	23.2265
C14orf162	1.45237	0.0014127	1	5.06216	14.6602	0.992322	1.35163	3.58579	2.4661	3.37231	4.43903
C14orf165	-0.209903	0.967809	0	0	0	0	0	0.0580383	0	0	0
C14orf166	-0.259148	0.0774104	0	663.49	589.549	569.185	590.224	494.64	486.69	532.812	523.15
C14orf166B	-0.0556138	0.991453	0	0.0455323	0.0391185	0	0.0819469	0.124377	0	0	0.0632919
C14orf167	0.237383	0.154574	0	12.2848	15.5658	9.43115	9.73008	10.202	15.5235	13.7715	13.4245
C14orf169	-0.25144	0.120734	0	50.6255	44.9948	46.1674	40.4433	54.6746	48.9997	46.9533	45.1546
C14orf176	0.208357	0.412211	0	9.14509	11.3734	6.28412	4.96708	8.88489	10.3775	13.3785	11.7691
C14orf177	1.12207	0.828744	0	0	0.0739287	0	0	0	0	0.118968	0
C14orf178	-0.311538	0.876701	0	0.233471	0.190026	0.822863	0	0.250391	0	1.17822	1.12081
C14orf180	-0.209944	0.967803	0	0	0	0	0.0769334	0	0	0.079983	0.0594196
C14orf182	-0.209976	0.967798	0	0	0	0	0.0723244	0.0602206	0.0512851	0.0549995	0
C14orf183	0.402243	0.938189	0	0.0451043	0.0977376	0	0	0.1659	0	0	0.112562
C14orf2	-0.0727593	0.7203	0	155.139	157.398	153.349	179.542	112.209	128.62	159.682	145.424
C14orf21	-0.10183	0.41281	0	48.4474	47.9784	45.3262	36.9514	50.2731	50.7656	41.6774	44.1609
C14orf23	-0.0518516	0.992031	0	0.01179	0.0228166	0	0	0.0289102	0	0.162943	0
C14orf28	-0.511642	0.280275	0	3.40272	2.58936	2.15175	2.53155	2.9558	3.55954	2.01935	2.01529
C14orf37	0.305076	0.253864	0	10.1341	13.4756	8.24442	5.69203	9.93152	8.04665	5.91294	4.45524
C14orf38	0.916688	0.5639	0	0.118287	0.258932	0.07568	0.529961	0.152553	0	0.0587548	0.0840981
C14orf39	-0.0706717	0.891636	0	2.19938	2.1775	1.98101	0.852159	1.18136	1.62638	2.19157	2.43629
C14orf43	-0.0875299	0.740349	0	6.23424	6.30594	5.12658	5.06724	6.21068	12.8057	7.57549	8.39912
C14orf45	0.456154	0.372186	0	0.89101	1.27695	0.648513	0.769963	1.04791	1.06989	0.771608	1.20691
C14orf49	-2.89557	0.0304285	0	0.244164	0.0343721	0.239624	0.426749	0.131707	0.249187	0.182148	0.15406
C14orf55	1.23938	0.332794	0	0.108129	0.259738	0.138413	0.379174	0.408466	0.136118	0.243295	0.332376
C14orf64	-0.929726	0.858131	0	0.0301623	0	0.0381853	0	0.0369805	0	0	0
C14orf79	0.479054	0.0851423	0	5.72066	8.53434	4.62635	5.61217	5.34355	4.99042	6.24843	7.29824
C14orf80	0.860202	5.6e-07	0	14.323	27.8087	14.1087	15.5463	19.47	12.8759	25.7991	23.8035
C14orf93	-0.00344287	0.985296	0	7.7464	8.33087	7.38491	7.3585	7.56929	7.41685	7.58751	7.44173
C15orf2	-1.50895	0.0964229	0	0.155181	0.0500211	0.524945	0.465928	0.112277	0.0855283	0.239875	0.209729
C15orf23	-0.463576	0.00167382	0	80.2459	61.8825	83.0146	75.6802	61.4706	65.5768	70.6606	63.1353
C15orf24	-0.286694	0.0835597	0	106.188	92.5817	108.441	114.793	106.044	113.412	127.537	117.795
C15orf26	-0.0578605	0.989416	0	0.0279217	0.0430676	0.0706973	0	0.0342334	0	0.0973651	0
C15orf27	0.743831	0.136683	0	2.53359	4.52884	3.28839	5.53335	1.52486	1.83632	1.00401	0.795515
C15orf29	0.0752902	0.679686	0	22.8063	25.8126	18.2327	18.1137	30.4451	18.2312	15.6866	17.7539
C15orf32	-0.209905	0.967809	0	0	0	0	0.0823268	0	0	0	0
C15orf33	-0.0542668	0.865789	0	4.27204	4.47616	2.58743	2.39947	4.58436	2.83104	4.76894	4.6632
C15orf34	1.40151	0.329398	0	0.0788053	0.254646	0.145635	0.338095	0.31773	0	0.284428	0.30305
C15orf37	0.67906	0.0654966	0	1.90807	3.35925	3.25298	3.61209	2.68476	1.97299	3.32284	3.1145
C15orf38	1.24311	0.00207361	1	3.67423	9.23864	0.882439	1.31781	4.40487	3.84034	3.30837	3.86525
C15orf38-AP3S2	NA	NA	0	0	0	0	0	0	0	0	0
C15orf39	0.0729396	0.68174	0	34.0369	38.0912	40.2052	39.6984	55.8004	56.6318	40.8372	41.2981
C15orf40	-0.103502	0.607066	0	10.7325	10.6165	11.2658	10.5268	7.41437	8.38427	12.2983	11.2213
C15orf41	-0.191771	0.324558	0	13.0922	12.1065	15.3657	13.0385	16.0594	14.1782	12.4822	14.299
C15orf42	-0.205828	0.245027	0	38.5128	35.7837	41.0483	37.4588	34.7843	38.9837	30.3831	31.2664
C15orf43	-0.209926	0.967806	0	0	0	0	0	0	0	0.116139	0
C15orf44	-0.0958804	0.748877	0	31.8337	31.612	29.0166	27.7989	28.7152	25.9734	33.5495	35.7333
C15orf48	-0.932971	0.738358	0	0.0685591	0	0.215403	0.366804	0.0587978	0.246577	0.16723	0.19117
C15orf5	0.818841	0.87438	0	0.0527408	0.102163	0	0	0	0	0.0986831	0.073312
C15orf50	-0.209947	0.967802	0	0	0	0.148515	0	0	0	0	0.165035
C15orf52	-0.5163	0.261537	0	0.94467	0.693619	1.72975	1.65149	1.33061	0.871384	0.958719	1.34606
C15orf53	-0.209922	0.967806	0	0	0	0	0	0.0263914	0	0	0.0537191
C15orf54	-0.209967	0.967799	0	0	0	0.018076	0.138405	0.0350114	0	0	0
C15orf55	-0.263049	0.422533	0	2.51312	2.21994	4.01111	3.72072	2.94364	3.69815	2.85314	3.62574
C15orf56	-0.0841266	0.911079	0	0.483108	0.502295	0.979419	0.633147	1.11838	0.448865	0.283368	0.536567
C15orf57	-0.21046	0.476888	0	8.33919	7.82323	6.97981	6.03242	7.21386	9.044	6.16358	8.6587
C15orf58	0.830921	0.140557	0	1.73108	3.27901	1.80248	1.20624	3.07306	2.54135	2.24104	2.14264
C15orf59	0.621886	0.117901	0	12.2159	20.0004	17.4786	33.1691	25.2618	18.4158	24.8587	32.9224
C15orf60	0.589163	0.856528	0	0.135932	0.259345	0	0.460852	0.31387	0.244445	0	0
C15orf61	-1.03047	0.0191877	0	3.94483	2.10488	5.55495	5.50429	2.85245	6.19393	5.10263	2.94285
C15orf62	0.597375	0.214893	0	1.44865	2.41914	1.0573	1.02361	1.35253	1.55211	1.26396	1.78758
C15orf63	-0.0873953	0.978165	0	0.242119	0.242423	0.041766	0.213197	0.0404483	0.169626	0	0
C16orf11	-4.04162	0.00123199	-1	0.50943	0.0123873	1.27659	1.6754	0.252556	1.10431	0.543218	0.514301
C16orf13	-0.431967	0.00104627	0	119.167	93.534	108.259	103.291	73.9892	94.6885	100.976	93.4974
C16orf3	-1.01669	0.269389	0	0.923231	0.415501	1.35497	1.69195	2.44514	0.732119	2.56048	2.47054
C16orf42	0.00127063	0.991856	0	64.2047	68.1386	67.7708	61.4206	68.9307	55.1735	65.6118	66.9413
C16orf45	0.913729	1.21e-08	0	19.0157	38.3513	17.1476	17.4127	28.7744	16.7107	12.1011	15.7881
C16orf46	0.368389	0.388569	0	1.80883	2.48009	1.84907	1.20237	2.16508	1.65679	1.28871	2.53166
C16orf48	0.221011	0.338916	0	15.2598	18.9679	10.9161	11.4706	14.5785	13.083	14.4816	14.1748
C16orf5	-0.00237437	0.989887	0	69.6492	74.5993	75.6518	96.3609	80.5978	119.065	85.6809	93.771
C16orf52	-0.0840843	0.754483	0	8.64871	8.79355	9.72132	7.47505	10.7395	8.55132	8.14246	7.60792
C16orf53	0.282715	0.0892989	0	70.0456	90.851	58.4823	62.6901	71.8638	53.9719	63.4952	62.9736
C16orf54	1.6208	0.00551413	1	0.717069	2.41652	0.940093	0.627746	0.870728	1.08727	1.7505	1.44448
C16orf55	0.688126	0.0283552	0	8.65894	14.5908	7.22498	4.04503	11.5734	6.05022	8.24616	7.9613
C16orf57	-0.0421212	0.78881	0	39.7806	41.1975	41.5415	34.7159	49.691	38.3976	45.0547	44.3491
C16orf58	0.113761	0.639235	0	40.0805	46.5384	34.2324	40.4964	42.3105	48.6222	65.1066	71.5182
C16orf59	0.223261	0.0718395	0	61.3759	76.0967	58.7687	76.8042	59.6581	60.3799	69.255	73.4693
C16orf62	0.184494	0.169128	0	39.2535	47.523	34.1284	35.7728	57.4405	38.9561	57.0541	55.9244
C16orf7	0.833673	0.0053989	0	3.0429	5.76322	8.43829	8.10303	7.25708	4.50789	6.69317	5.29663
C16orf70	0.153245	0.283918	0	24.2504	28.9944	22.3937	22.3215	24.3992	25.93	22.1496	24.8045
C16orf71	0.888849	0.311394	0	0.283725	0.558308	0.175867	0.176813	0.341798	0.203624	0.497569	0.332353
C16orf72	0.0581879	0.702038	0	42.3374	46.875	48.0853	39.2882	64.079	42.1393	51.7296	50.9458
C16orf73	-0.731128	0.468963	0	2.88764	1.91067	1.74147	0.535604	0.880578	6.22018	0.156824	0.116505
C16orf74	-1.09403	0.00951349	-1	8.74452	4.14276	15.3695	12.4586	20.0534	13.7803	16.0611	14.7182
C16orf78	-0.209924	0.967806	0	0	0	0	0.200065	0.0555279	0	0	0
C16orf79	1.40968	0.000169453	1	7.36713	20.8076	6.43779	8.89056	7.06011	4.341	4.97534	7.27422
C16orf80	0.0448073	0.741048	0	101.432	111.379	94.1995	87.8622	92.2967	92.9352	109.973	111.585
C16orf82	1.15475	0.587219	0	0.0818856	0.199813	0	0.0626249	0.0475254	0.160363	0	0
[truncated: 21,413 more rows]
