# Supplementary material for: The transcriptional regulator ZNF398 mediates pluripotency and epithelial character downstream of TGF-beta in human PSCs
Source: Nat Commun. 2020 May 12;11:2364. doi: 10.1038/s41467-020-16205-9 (PMC7217929; doi:10.1038/s41467-020-16205-9)
Supplement: Supplementary file 7 — Source Data [file 41467_2020_16205_MOESM7_ESM.xlsx]

## Sheet: Figure 1b
	Experiment #	Sample	E-Cadherin	EPCAM	N-Cadherin	VIM
	Exp 1	DMSO	0.813643	0.868101	1.27276	1.87818
	Exp 1	SB43	0.375633	0.0591432	2.72777	1.49685
	Exp 2	DMSO	0.64044	0.798892	0.82017	1.56271
	Exp 2	SB43	0.022439	0.0432703	3.47682	2.60552
	Exp 3	DMSO	1.03632	1.4728	0.931622	0.350244
	Exp 3	SB43	0.426779	0.272243	3.40905	0.989372
	Exp 4	DMSO	1.5096	0.860207	0.975452	0.208859
	Exp 4	SB43	ND	0.44781	2.58492	0.857029
	ND= Not detected

## Sheet: Figure 2a
		TGFb inhibition qPCR					TGFb induction qPCR									Microarray and RNA-seq data are provided in Supplementary Data 1
		Feeder-free		On feeders			Feeder-free				On feeders
		SB43 16h		SB43 16h			TGFb 1h		TGFb 4h		TGFb 1h		Activin A 1h
		Log2FC	p-value	Log2FC	p-value		Log2FC	p-value	Log2FC	p-value	Log2FC	p-value	Log2FC	p-value
	AFF4	-0.314733	0.279	-0.0550638	0.556		0.291308	0.291216	0.0938707	0.586948	-0.0640202	0.675377	0.0595364	0.265755
	BCOR	-0.241611	0.0241	-0.0123751	0.919		0.382	0.00672477	1.69207	4.13703e-08	0.699639	1.21909e-06	0.483701	8.47904e-07
	CCRN4L	-0.343521	0.282	-0.535298	0.034		0.221555	0.496169	-0.31074	0.135349	0.19228	0.0675993	0.185726	0.157531
	CXXC5	-0.266965	0.00563	-0.0674916	0.629		0.00346658	0.961445	0.77453	0.00884933	0.0723814	0.412984	-0.0876993	0.345192
	ETS2	-1.26591	0.269	-0.883921	2.14e-06		0.698111	0.295487	0.167137	0.493159	0.914709	1.68039e-05	0.912515	1.79468e-06
	ETV1	-0.113286	0.501	-0.279594	0.0449		0.255811	0.205487	0.367306	0.0295658	0.0844034	0.474314	0.0686134	0.402419
	FOXO1	-0.404788	0.19	0.0877791	0.734		0.137319	0.517645	0.0617533	0.764702	0.06757	0.748878	-0.281052	0.279037
	ID1	-0.953983	2.64e-07	-0.357486	0.0812		1.78004	0.00938773	1.82411	0.00337153	1.53642	7.82095e-09	1.07762	0.000169836
	KLF10	0.0977382	0.0678	-0.376786	0.331		-0.00207125	0.981813	-0.444656	0.0381868	1.6201	4.00257e-05	1.46311	1.25616e-05
	KLF7	-0.263153	0.214	-0.444219	0.000425		0.712066	0.00476831	0.391461	0.088763	0.801127	8.81003e-05	0.806046	3.29998e-07
	LEFTY1	-4.85485	0.0346	-4.17346	0.000135		1.32007	0.00202484	4.2605	0.00543033	1.76381	4.46486e-07	1.30524	5.74287e-05
	MDFI	-0.251727	8.27e-06	-0.298002	0.0709		-0.00120292	0.989811	0.35619	0.0400902	0.285053	0.0711839	-0.0351589	0.84089
	MYC	-0.590747	0.0129	-0.875425	0.0202		1.17504	0.00114048	0.797524	0.019749	1.32502	6.82424e-06	1.25562	9.81152e-06
	NANOG	-1.03919	0.013	-0.777467	2.24e-06		0.158357	0.536079	1.29413	2.82617e-05	0.366031	5.07213e-05	0.229314	0.00289015
	OTX2	-0.587965	0.388	0.497712	0.0299		0.737066	2.24566e-05	1.08359	0.0013297	0.472824	0.0116162	0.0694803	0.725451
	PRDM14	-0.58083	0.00067	-0.419686	0.00179		0.244282	0.0205823	1.3757	0.000215199	0.133187	0.312425	0.00564647	0.961417
	SKIL	-1.93621	0.015	-0.739491	1.21e-05		0.0532635	0.754235	1.54855	0.00931302	0.469373	0.00591227	0.237518	0.0732824
	SMAD7	-1.81909	0.00328	-1.5603	0.00143		0.680265	0.000715431	1.90754	0.0133123	2.9469	6.33878e-07	1.94868	3.28136e-06
	TBL1XR1	-0.736706	0.0023	-0.352672	0.675		0.0200255	0.796355	0.675118	1.48426e-06	0.084587	0.137854	0.0128994	0.77536
	TEAD1	-0.276955	0.155	-0.000766692	0.995		0.239468	0.351214	0.203485	0.289667	0.198288	0.309343	0.0641069	0.656532
	TLE3	0.351432	0.166	0.23267	0.0246		-0.0173777	0.786518	0.37192	0.000122558	0.193017	0.0301483	0.0801481	0.236672
	ZFP42	-0.256419	0.456	0.334614	0.126		0.224546	0.231639	0.598466	4.50265e-06	-0.0589243	0.679295	-0.0936408	0.561342
	ZNF398	-0.823888	0.0295	-0.265801	0.174		0.614693	0.00355635	0.892495	0.00971872	0.316884	0.0191245	0.547715	0.0188161

## Sheet: Figure 2b
			ChIP-qPCR SMAD3 (Middle panel)									qPCR NANOG						qPCR SMAD7						qPCR ZNF398
	Experiment #	Biological replicate #	Line	ChIP for:	Sample	SMAD7	NANOG	ZNF398		Experiment #	Biological replicate #	Culture	Condition	Fold-change		Experiment #	Biological replicate #	Culture	Condition	Fold-change		Experiment #	Biological replicate #	Culture	Condition	Fold-change
	Exp 1	Rep 1	H9	SMAD3	IgG	0.00038411	0.0002858	0.000321		Exp 1	Rep 1	Feeder Free	DMSO	1.60165		Exp 1	Rep 1	Feeder Free	DMSO	3.05575		Exp 1	Rep 1	Feeder Free	DMSO	1.47478
	Exp 1	Rep 2	H9	SMAD3	IgG	0.00042024	0.00051052	0.00028835		Exp 2	Rep 1	Feeder Free	DMSO	2.1809		Exp 2	Rep 1	Feeder Free	DMSO	7.35131		Exp 1	Rep 2	Feeder Free	DMSO	2.57799
	Exp 1	Rep 1	H9	SMAD3	SMAD3	0.490641	1.31514	0.466969		Exp 3	Rep 1	Feeder Free	DMSO	3.85864		Exp 2	Rep 2	Feeder Free	DMSO	4.13699		Exp 2	Rep 1	Feeder Free	DMSO	1.0948
	Exp 1	Rep 2	H9	SMAD3	SMAD3	0.573401	1.40599	0.687366		Exp 3	Rep 2	Feeder Free	DMSO	1.58447		Exp 3	Rep 1	Feeder Free	DMSO	1.95217		Exp 3	Rep 1	Feeder Free	DMSO	2.60751
	Exp 2	Rep 1	BG01V	SMAD3	IgG	0.00171238	0.00071464	0.00073473		Exp 4	Rep 1	Feeder Free	DMSO	1.63871		Exp 4	Rep 1	Feeder Free	DMSO	3.11708		Exp 3	Rep 2	Feeder Free	DMSO	1.35426
	Exp 2	Rep 2	BG01V	SMAD3	IgG	0.00168773	0.00094877	0.00066394		Exp 5	Rep 1	Feeder Free	DMSO	1.74253		Exp 5	Rep 1	Feeder Free	DMSO	2.43608		Exp 4	Rep 1	Feeder Free	DMSO	2.96681
	Exp 2	Rep 1	BG01V	SMAD3	SMAD3	0.463247	1.31738	0.607866		Exp 6	Rep 1	Feeder Free	DMSO	1.77864		Exp 6	Rep 1	Feeder Free	DMSO	2.65079		Exp 5	Rep 1	Feeder Free	DMSO	1.09059
	Exp 2	Rep 2	BG01V	SMAD3	SMAD3	0.480077	1.47253	0.622825		Exp 1	Rep 1	Feeder Free	SB43	0.516411		Exp 1	Rep 1	Feeder Free	SB43	1.35027		Exp 6	Rep 1	Feeder Free	DMSO	0.994616
										Exp 2	Rep 1	Feeder Free	SB43	1.48359		Exp 2	Rep 1	Feeder Free	SB43	0.64973		Exp 1	Rep 1	Feeder Free	SB43	1
			ChIP-qPCR SMAD2 (Middle panel)							Exp 3	Rep 1	Feeder Free	SB43	1.05401		Exp 3	Rep 1	Feeder Free	SB43	1		Exp 1	Rep 2	Feeder Free	SB43	0.645582
	Experiment #	Biological replicate #	Line	ChIP for:	Sample	SMAD7	NANOG	ZNF398		Exp 4	Rep 1	Feeder Free	SB43	0.945987		Exp 3	Rep 2	Feeder Free	SB43	1.05545		Exp 2	Rep 1	Feeder Free	SB43	1.35442
	Exp 1	Rep 1	H9	SMAD2	IgG	0.00077372	0.00046356	0.00056947		Exp 5	Rep 1	Feeder Free	SB43	0.986535		Exp 4	Rep 1	Feeder Free	SB43	0.944547		Exp 3	Rep 1	Feeder Free	SB43	1.02853
	Exp 1	Rep 2	H9	SMAD2	IgG	0.00096472	0.00062154	0.00083497		Exp 6	Rep 1	Feeder Free	SB43	1.01347		Exp 5	Rep 1	Feeder Free	SB43	1.02376		Exp 4	Rep 1	Feeder Free	SB43	0.971473
	Exp 1	Rep 1	H9	SMAD2	SMAD2	0.683044	1.18884	1.58127		Exp 1	Rep 1	Feeder Free	TGFb 1h	0.649811		Exp 6	Rep 1	Feeder Free	SB43	0.97624		Exp 5	Rep 1	Feeder Free	SB43	0.987775
	Exp 1	Rep 2	H9	SMAD2	SMAD2	0.524961	1.29575	1.4908		Exp 2	Rep 1	Feeder Free	TGFb 1h	1.08942		Exp 1	Rep 1	Feeder Free	TGFb 1h	1.32876		Exp 6	Rep 1	Feeder Free	SB43	1.01222
	Exp 2	Rep 1	BG01V	SMAD2	IgG	0.00064394	0.00064726	0.00052039		Exp 3	Rep 1	Feeder Free	TGFb 1h	1.15021		Exp 2	Rep 1	Feeder Free	TGFb 1h	1.83171		Exp 1	Rep 1	Feeder Free	TGFb 1h	1.95071
	Exp 2	Rep 2	BG01V	SMAD2	IgG	0.00072671	0.00070886	0.00056087		Exp 4	Rep 1	Feeder Free	TGFb 1h	1.34979		Exp 3	Rep 1	Feeder Free	TGFb 1h	1.39364		Exp 2	Rep 1	Feeder Free	TGFb 1h	1.36202
	Exp 2	Rep 1	BG01V	SMAD2	SMAD2	1.02735	0.721844	0.820658		Exp 5	Rep 1	Feeder Free	TGFb 1h	1.34086		Exp 4	Rep 1	Feeder Free	TGFb 1h	1.69573		Exp 3	Rep 1	Feeder Free	TGFb 1h	1.19616
	Exp 2	Rep 2	BG01V	SMAD2	SMAD2	1.00656	0.59496	0.922295		Exp 1	Rep 1	Feeder Free	TGFb 4h	2.51331		Exp 5	Rep 1	Feeder Free	TGFb 1h	1.76232		Exp 4	Rep 1	Feeder Free	TGFb 1h	1.58035
										Exp 2	Rep 1	Feeder Free	TGFb 4h	2.40009		Exp 1	Rep 1	Feeder Free	TGFb 4h	9.30927		Exp 5	Rep 1	Feeder Free	TGFb 1h	1.56692
										Exp 3	Rep 1	Feeder Free	TGFb 4h	2.19704		Exp 2	Rep 1	Feeder Free	TGFb 4h	3.74876		Exp 1	Rep 1	Feeder Free	TGFb 4h	1.19307
										Exp 4	Rep 1	Feeder Free	TGFb 4h	1.99155		Exp 3	Rep 1	Feeder Free	TGFb 4h	2.82043		Exp 2	Rep 1	Feeder Free	TGFb 4h	1.36101
										Exp 6	Rep 1	Feeder Free	TGFb 4h	2.48743		Exp 4	Rep 1	Feeder Free	TGFb 4h	2.71483		Exp 3	Rep 1	Feeder Free	TGFb 4h	2.76238
										Exp 6	Rep 2	Feeder Free	TGFb 4h	3.12432		Exp 5	Rep 1	Feeder Free	TGFb 4h	2.67251		Exp 4	Rep 1	Feeder Free	TGFb 4h	2.69368
										Exp 1	Rep 1	On Feeders	DMSO	1.79907		Exp 6	Rep 1	Feeder Free	TGFb 4h	2.04551		Exp 5	Rep 1	Feeder Free	TGFb 4h	1.41733
										Exp 2	Rep 1	On Feeders	DMSO	1.52626		Exp 6	Rep 2	Feeder Free	TGFb 4h	2.95053		Exp 6	Rep 1	Feeder Free	TGFb 4h	1.71085
										Exp 3	Rep 1	On Feeders	DMSO	1.73378		Exp 1	Rep 1	On Feeders	DMSO	2.25975		Exp 1	Rep 1	On Feeders	DMSO	0.779542
										Exp 4	Rep 1	On Feeders	DMSO	1.66668		Exp 1	Rep 2	On Feeders	DMSO	5.93345		Exp 1	Rep 2	On Feeders	DMSO	1.74251
										Exp 5	Rep 1	On Feeders	DMSO	1.8448		Exp 2	Rep 1	On Feeders	DMSO	1.89504		Exp 2	Rep 1	On Feeders	DMSO	0.757929
										Exp 1	Rep 1	On Feeders	SB43	1.04917		Exp 2	Rep 2	On Feeders	DMSO	2.00895		Exp 2	Rep 2	On Feeders	DMSO	0.959369
										Exp 2	Rep 1	On Feeders	SB43	0.945004		Exp 3	Rep 1	On Feeders	DMSO	2.11119		Exp 3	Rep 1	On Feeders	DMSO	1.19193
										Exp 3	Rep 1	On Feeders	SB43	0.950827		Exp 3	Rep 2	On Feeders	DMSO	5.61987		Exp 3	Rep 2	On Feeders	DMSO	1.90242
										Exp 4	Rep 1	On Feeders	SB43	1.02993		Exp 4	Rep 1	On Feeders	DMSO	2.04778		Exp 4	Rep 1	On Feeders	DMSO	1.28073
										Exp 5	Rep 1	On Feeders	SB43	1.02506		Exp 5	Rep 1	On Feeders	DMSO	2.35252		Exp 5	Rep 1	On Feeders	DMSO	1.12022
										Exp 1	Rep 1	On Feeders	Activin A 1h	1.30323		Exp 6	Rep 1	On Feeders	DMSO	2.31379		Exp 6	Rep 1	On Feeders	DMSO	1.08607
										Exp 2	Rep 1	On Feeders	Activin A 1h	1.125		Exp 1	Rep 1	On Feeders	SB43	1.12935		Exp 1	Rep 1	On Feeders	SB43	0.724822
										Exp 3	Rep 1	On Feeders	Activin A 1h	1.11041		Exp 1	Rep 2	On Feeders	SB43	0.935972		Exp 1	Rep 2	On Feeders	SB43	0.967838
										Exp 4	Rep 1	On Feeders	Activin A 1h	1.1473		Exp 2	Rep 1	On Feeders	SB43	1.4694		Exp 2	Rep 1	On Feeders	SB43	1.23854
										Exp 5	Rep 1	On Feeders	Activin A 1h	1.17546		Exp 2	Rep 2	On Feeders	SB43	1.00769		Exp 2	Rep 2	On Feeders	SB43	0.884569
										Exp 1	Rep 1	On Feeders	TGFb 1h	1.33816		Exp 3	Rep 1	On Feeders	SB43	0.731903		Exp 3	Rep 1	On Feeders	SB43	0.623359
										Exp 2	Rep 1	On Feeders	TGFb 1h	1.1853		Exp 3	Rep 2	On Feeders	SB43	0.870648		Exp 3	Rep 2	On Feeders	SB43	1.27518
										Exp 3	Rep 1	On Feeders	TGFb 1h	1.26014		Exp 4	Rep 1	On Feeders	SB43	1.06403		Exp 4	Rep 1	On Feeders	SB43	1.03216
										Exp 4	Rep 1	On Feeders	TGFb 1h	1.31623		Exp 4	Rep 2	On Feeders	SB43	0.798699		Exp 4	Rep 2	On Feeders	SB43	1.13811
										Exp 5	Rep 1	On Feeders	TGFb 1h	1.34418		Exp 5	Rep 1	On Feeders	SB43	0.873029		Exp 5	Rep 1	On Feeders	SB43	1.03404
																Exp 6	Rep 1	On Feeders	SB43	1.11928		Exp 6	Rep 1	On Feeders	SB43	1.08139
																Exp 1	Rep 1	On Feeders	Activin A 1h	2.78799		Exp 1	Rep 1	On Feeders	Activin A 1h	1.93943
																Exp 1	Rep 2	On Feeders	Activin A 1h	2.6492		Exp 1	Rep 2	On Feeders	Activin A 1h	1.27042
																Exp 2	Rep 1	On Feeders	Activin A 1h	2.24579		Exp 2	Rep 1	On Feeders	Activin A 1h	2.51252
																Exp 2	Rep 2	On Feeders	Activin A 1h	6.08407		Exp 2	Rep 2	On Feeders	Activin A 1h	1.46951
																Exp 3	Rep 1	On Feeders	Activin A 1h	4.96985		Exp 3	Rep 1	On Feeders	Activin A 1h	1.18373
																Exp 4	Rep 1	On Feeders	Activin A 1h	4.12401		Exp 4	Rep 1	On Feeders	Activin A 1h	1.11095
																Exp 5	Rep 1	On Feeders	Activin A 1h	3.75427		Exp 5	Rep 1	On Feeders	Activin A 1h	1.07345
																Exp 6	Rep 1	On Feeders	Activin A 1h	4.26661		Exp 6	Rep 1	On Feeders	Activin A 1h	1.13414
																Exp 1	Rep 1	On Feeders	TGFb 1h	2.75203		Exp 1	Rep 1	On Feeders	TGFb 1h	1.32015
																Exp 2	Rep 1	On Feeders	TGFb 1h	9.43183		Exp 2	Rep 1	On Feeders	TGFb 1h	1.26386
																Exp 3	Rep 1	On Feeders	TGFb 1h	9.60779		Exp 3	Rep 1	On Feeders	TGFb 1h	1.41536
																Exp 4	Rep 1	On Feeders	TGFb 1h	7.79986		Exp 4	Rep 1	On Feeders	TGFb 1h	1.14499
																Exp 5	Rep 1	On Feeders	TGFb 1h	8.16049		Exp 5	Rep 1	On Feeders	TGFb 1h	1.19296
																Exp 6	Rep 1	On Feeders	TGFb 1h	8.51335		Exp 6	Rep 1	On Feeders	TGFb 1h	1.13652

## Sheet: Figure 3a
		Experiment #	Line	Vector	Condition	% AP-positive
		Exp 1	HES2	Empty	DMSO	96.55
		Exp 2	HES2	Empty	DMSO	98.07
		Exp 3	HES2	Empty	DMSO	87.95
		Exp 4	HES2	Empty	DMSO	97.96
		Exp 5	HES2	Empty	DMSO	97.39
		Exp 6	HES2	Empty	DMSO	82.82
		Exp 7	HES2	Empty	DMSO	98.17
		Exp 1	HES2	Empty	SB43	20.69
		Exp 2	HES2	Empty	SB43	28.87
		Exp 3	HES2	Empty	SB43	45.29
		Exp 4	HES2	Empty	SB43	27.92
		Exp 5	HES2	Empty	SB43	21.01
		Exp 6	HES2	Empty	SB43	2.59
		Exp 7	HES2	Empty	SB43	29.65
		Exp 1	HES2	NANOG	SB43	94.33
		Exp 2	HES2	NANOG	SB43	94.39
		Exp 3	HES2	NANOG	SB43	78.36
		Exp 4	HES2	OTX2	SB43	10.07
		Exp 5	HES2	OTX2	SB43	5.88
		Exp 6	HES2	OTX2	SB43	8.64
		Exp 1	HES2	ZNF398	SB43	81.69
		Exp 2	HES2	ZNF398	SB43	90.88
		Exp 3	HES2	ZNF398	SB43	79.47
		Exp 1	HES2	ETS2	SB43	21.88
		Exp 2	HES2	ETS2	SB43	44.11
		Exp 3	HES2	ETS2	SB43	44.71
		Exp 4	HES2	MYC	SB43	98.69
		Exp 5	HES2	MYC	SB43	97.95
		Exp 6	HES2	MYC	SB43	97.59
		Exp 7	HES2	MYC	SB43	93.91
		Exp 1	HES2	ID1	SB43	72.73
		Exp 2	HES2	ID1	SB43	86
		Exp 3	HES2	ID1	SB43	55.87
		Exp 1	HES2	BCOR	SB43	39.57
		Exp 2	HES2	BCOR	SB43	52.92
		Exp 1	HES2	KLF7	SB43	95.88
		Exp 2	HES2	KLF7	SB43	96.8
		Exp 8	KiPS	Empty	DMSO	98.09
		Exp 9	KiPS	Empty	DMSO	96.12
		Exp 10	KiPS	Empty	DMSO	97.86
		Exp 11	KiPS	Empty	DMSO	96.02
		Exp 12	KiPS	Empty	DMSO	93.75
		Exp 13	KiPS	Empty	DMSO	98.86
		Exp 14	KiPS	Empty	DMSO	95.43
		Exp 15	KiPS	Empty	DMSO	92.07
		Exp 16	KiPS	Empty	DMSO	97.92
		Exp 17	KiPS	Empty	DMSO	92.31
		Exp 8	KiPS	Empty	SB43	26.9
		Exp 9	KiPS	Empty	SB43	25.5
		Exp 10	KiPS	Empty	SB43	25.42
		Exp 11	KiPS	Empty	SB43	17.29
		Exp 12	KiPS	Empty	SB43	28.53
		Exp 13	KiPS	Empty	SB43	34.34
		Exp 14	KiPS	Empty	SB43	21.26
		Exp 15	KiPS	Empty	SB43	20.83
		Exp 16	KiPS	Empty	SB43	33.08
		Exp 17	KiPS	Empty	SB43	43.33
		Exp 8	KiPS	NANOG	SB43	82.75
		Exp 9	KiPS	NANOG	SB43	93.21
		Exp 10	KiPS	NANOG	SB43	82.87
		Exp 11	KiPS	NANOG	SB43	69.36
		Exp 8	KiPS	OTX2	SB43	5.43
		Exp 10	KiPS	ZNF398	SB43	94.5
		Exp 11	KiPS	ZNF398	SB43	90.48
		Exp 12	KiPS	ETS2	SB43	28.74
		Exp 13	KiPS	ETS2	SB43	22.97
		Exp 12	KiPS	MYC	SB43	96.37
		Exp 13	KiPS	MYC	SB43	92.37
		Exp 14	KiPS	MYC	SB43	89.84
		Exp 15	KiPS	ID1	SB43	76.43
		Exp 16	KiPS	ID1	SB43	51.35
		Exp 17	KiPS	ID1	SB43	50.09
		Exp 14	KiPS	BCOR	SB43	38.96
		Exp 15	KiPS	KLF7	SB43	88.97
		Exp 16	KiPS	KLF7	SB43	98.82
		Exp 17	KiPS	KLF7	SB43	97.99

## Sheet: Figure 3c
	Experiment #	Experiment type	Line	Vector	Condition	NANOG	PRDM14	OCT4
	Exp 1	NANOG overexpression	HES2	EMPTY	DMSO	1	1	1
	Exp 1	NANOG overexpression	HES2	EMPTY	SB43	0.0628403	0.53217	0.399079
	Exp 1	NANOG overexpression	HES2	NANOG	DMSO	5.76853	3.76145	1.14066
	Exp 1	NANOG overexpression	HES2	NANOG	SB43	ND	6.01025	1.07803
	Exp 2	NANOG overexpression	HES2	EMPTY	DMSO	1	1	1
	Exp 2	NANOG overexpression	HES2	EMPTY	SB43	0.349207	0.485216	0.361276
	Exp 2	NANOG overexpression	HES2	NANOG	DMSO	4.12657	2.56681	0.751611
	Exp 2	NANOG overexpression	HES2	NANOG	SB43	2.79093	3.59456	0.712026
	Exp 3	NANOG overexpression	HES2	EMPTY	DMSO	1	1	1
	Exp 3	NANOG overexpression	HES2	EMPTY	SB43	0.0581409	0.438429	0.312323
	Exp 3	NANOG overexpression	HES2	NANOG	DMSO	2.9239	2.75623	1.01106
	Exp 3	NANOG overexpression	HES2	NANOG	SB43	2.64414	3.12642	0.621816
	Exp 4	NANOG overexpression	HES2	EMPTY	DMSO	1	1	1
	Exp 4	NANOG overexpression	HES2	EMPTY	SB43	0.277516	0.494553	0.662193
	Exp 4	NANOG overexpression	HES2	NANOG	DMSO	4.39222	3.12719	1.3387
	Exp 4	NANOG overexpression	HES2	NANOG	SB43	3.56686	3.31948	0.966262
	Exp 5	NANOG overexpression	HES2	EMPTY	DMSO	1	1	1
	Exp 5	NANOG overexpression	HES2	EMPTY	SB43	0.279633	0.565569	0.732202
	Exp 5	NANOG overexpression	HES2	NANOG	DMSO	1.60258	2.68065	1.08698
	Exp 5	NANOG overexpression	HES2	NANOG	SB43	1.41881	4.02842	1.14042
	Exp 1	OTX2 overexpression	HES2	EMPTY	DMSO	1	1	1
	Exp 1	OTX2 overexpression	HES2	EMPTY	SB43	0.0628403	0.53217	0.399079
	Exp 1	OTX2 overexpression	HES2	OTX2	DMSO	0.503369	0.571541	1.13263
	Exp 1	OTX2 overexpression	HES2	OTX2	SB43	0.0623602	0.45792	0.213561
	Exp 1	ZNF398 overexpression	HES2	EMPTY	DMSO	1	1	1
	Exp 1	ZNF398 overexpression	HES2	EMPTY	SB43	0.0628403	0.53217	0.399079
	Exp 1	ZNF398 overexpression	HES2	ZNF398	DMSO	2.19013	ND	0.922749
	Exp 1	ZNF398 overexpression	HES2	ZNF398	SB43	0.529118	1.50701	0.723261
	Exp 2	ZNF398 overexpression	HES2	EMPTY	DMSO	1	1	1
	Exp 2	ZNF398 overexpression	HES2	EMPTY	SB43	0.0964191	0.337594	0.251091
	Exp 2	ZNF398 overexpression	HES2	ZNF398	DMSO	1.4487	1.44864	0.860145
	Exp 2	ZNF398 overexpression	HES2	ZNF398	SB43	0.494627	0.710535	0.583524
	Exp 3	ZNF398 overexpression	HES2	EMPTY	DMSO	1	1	1
	Exp 3	ZNF398 overexpression	HES2	EMPTY	SB43	0.200394	0.35727	0.246299
	Exp 3	ZNF398 overexpression	HES2	ZNF398	DMSO	0.875076	1.19544	0.855682
	Exp 3	ZNF398 overexpression	HES2	ZNF398	SB43	0.140563	0.566068	0.417992
	Exp 4	ZNF398 overexpression	HES2	EMPTY	DMSO	1	1	1
	Exp 4	ZNF398 overexpression	HES2	EMPTY	SB43	0.329213	0.659354	0.382979
	Exp 4	ZNF398 overexpression	HES2	ZNF398	DMSO	1.57299	1.42689	0.875332
	Exp 4	ZNF398 overexpression	HES2	ZNF398	SB43	0.456801	1.10968	0.556345
	Exp 1	ETS2 overexpression	HES2	EMPTY	DMSO	1	1	1
	Exp 1	ETS2 overexpression	HES2	EMPTY	SB43	0.0628403	0.53217	0.399079
	Exp 1	ETS2 overexpression	HES2	ETS2	DMSO	1.22078	2.10359	1.12885
	Exp 1	ETS2 overexpression	HES2	ETS2	SB43	0.178774	0.37089	0.475019
	Exp 2	ETS2 overexpression	HES2	EMPTY	DMSO	1	1	1
	Exp 2	ETS2 overexpression	HES2	EMPTY	SB43	0.0964191	0.337594	0.251091
	Exp 2	ETS2 overexpression	HES2	ETS2	DMSO	1.20156	0.375434	0.986201
	Exp 2	ETS2 overexpression	HES2	ETS2	SB43	0.148097	0.0609026	0.227957
	Exp 1	MYC overexpression	HES2	EMPTY	DMSO	1	1	1
	Exp 1	MYC overexpression	HES2	EMPTY	SB43	0.329213	0.659354	0.382979
	Exp 1	MYC overexpression	HES2	MYC	DMSO	1.43911	ND	1.03072
	Exp 1	MYC overexpression	HES2	MYC	SB43	0.24235	1.48618	0.455739
	Exp 2	MYC overexpression	HES2	EMPTY	DMSO	1	1	1
	Exp 2	MYC overexpression	HES2	EMPTY	SB43	0.117176	0.295361	0.459205
	Exp 2	MYC overexpression	HES2	MYC	DMSO	1.37858	1.30929	1.16477
	Exp 2	MYC overexpression	HES2	MYC	SB43	0.754584	1.80681	0.937814
	Exp 3	MYC overexpression	HES2	EMPTY	DMSO	1	1	1
	Exp 3	MYC overexpression	HES2	EMPTY	SB43	0.179954	0.483881	0.80419
	Exp 3	MYC overexpression	HES2	MYC	DMSO	1.36815	1.33543	1.24231
	Exp 3	MYC overexpression	HES2	MYC	SB43	0.504745	1.46133	0.952628
	Exp 4	MYC overexpression	HES2	EMPTY	DMSO	1	1	1
	Exp 4	MYC overexpression	HES2	EMPTY	SB43	0.199236	0.52603	0.723687
	Exp 4	MYC overexpression	HES2	MYC	DMSO	1.15188	1.15099	0.940897
	Exp 4	MYC overexpression	HES2	MYC	SB43	0.499819	1.19581	0.693804
	Exp 1	ID1 overexpression	HES2	EMPTY	DMSO	1	1	1
	Exp 1	ID1 overexpression	HES2	EMPTY	SB43	0.329213	0.659354	0.382979
	Exp 1	ID1 overexpression	HES2	ID1	DMSO	0.668967	1.78922	1.18971
	Exp 1	ID1 overexpression	HES2	ID1	SB43	0.316245	2.49964	0.948161
	Exp 2	ID1 overexpression	HES2	EMPTY	DMSO	1	1	1
	Exp 2	ID1 overexpression	HES2	EMPTY	SB43	0.117176	0.295361	0.459205
	Exp 2	ID1 overexpression	HES2	ID1	DMSO	0.905358	1.94559	0.882047
	Exp 2	ID1 overexpression	HES2	ID1	SB43	0.411455	1.30304	0.800989
	Exp 1	KLF7 overexpression	HES2	EMPTY	DMSO	1	1	1
	Exp 1	KLF7 overexpression	HES2	EMPTY	SB43	0.277516	0.494553	0.662193
	Exp 1	KLF7 overexpression	HES2	KLF7	DMSO	1.4419	1.33528	1.18787
	Exp 1	KLF7 overexpression	HES2	KLF7	SB43	0.599654	1.09726	0.989971
	Exp 2	KLF7 overexpression	HES2	EMPTY	DMSO	1	1	1
	Exp 2	KLF7 overexpression	HES2	EMPTY	SB43	0.279633	0.565569	0.732202
	Exp 2	KLF7 overexpression	HES2	KLF7	DMSO	1.3357	2.17496	1.30608
	Exp 2	KLF7 overexpression	HES2	KLF7	SB43	0.683129	1.19338	1.00435
	Exp 1	BCOR overexpression	HES2	EMPTY	DMSO	1	1	1
	Exp 1	BCOR overexpression	HES2	EMPTY	SB43	0.279633	0.565569	0.732202
	Exp 1	BCOR overexpression	HES2	BCOR	DMSO	1.61386	1.08765	1.2462
	Exp 1	BCOR overexpression	HES2	BCOR	SB43	1.03654	0.863276	1.33164
	Exp 2	BCOR overexpression	HES2	EMPTY	DMSO	1	1	1
	Exp 2	BCOR overexpression	HES2	EMPTY	SB43	0.179954	0.483881	0.80419
	Exp 2	BCOR overexpression	HES2	BCOR	DMSO	0.98848	1.00551	1.0643
	Exp 2	BCOR overexpression	HES2	BCOR	SB43	0.207008	0.462	0.8675
	Exp 6	NANOG overexpression	KiPS	EMPTY	DMSO	1	1	1
	Exp 6	NANOG overexpression	KiPS	EMPTY	SB43	0.128507	0.447087	0.414576
	Exp 6	NANOG overexpression	KiPS	NANOG	DMSO	4.75395	2.51964	1.22441
	Exp 6	NANOG overexpression	KiPS	NANOG	SB43	3.22328	2.87125	1.05148
	Exp 7	NANOG overexpression	KiPS	EMPTY	DMSO	1	1	1
	Exp 7	NANOG overexpression	KiPS	EMPTY	SB43	0.158535	0.257279	0.0901561
	Exp 7	NANOG overexpression	KiPS	NANOG	DMSO	4.35645	2.71409	1.23598
	Exp 7	NANOG overexpression	KiPS	NANOG	SB43	3.08015	2.58266	0.770055
	Exp 8	NANOG overexpression	KiPS	EMPTY	DMSO	1	1	1
	Exp 8	NANOG overexpression	KiPS	EMPTY	SB43	0.248249	0.581533	0.787891
	Exp 8	NANOG overexpression	KiPS	NANOG	DMSO	2.98266	4.09627	1.15254
	Exp 8	NANOG overexpression	KiPS	NANOG	SB43	2.29185	4.34268	0.900005
	Exp 9	NANOG overexpression	KiPS	EMPTY	DMSO	1	1	1
	Exp 9	NANOG overexpression	KiPS	EMPTY	SB43	0.239082	0.407263	0.759092
	Exp 9	NANOG overexpression	KiPS	NANOG	DMSO	3.30738	2.68261	1.49308
	Exp 9	NANOG overexpression	KiPS	NANOG	SB43	1.96222	3.05587	1.05904
	Exp 6	OTX2 overexpression	KiPS	EMPTY	DMSO	1	1	1
	Exp 6	OTX2 overexpression	KiPS	EMPTY	SB43	0.128507	0.447087	0.414576
	Exp 6	OTX2 overexpression	KiPS	OTX2	DMSO	0.919112	0.678779	0.952215
	Exp 6	OTX2 overexpression	KiPS	OTX2	SB43	0.369169	0.111383	0.0925487
	Exp 7	OTX2 overexpression	KiPS	EMPTY	DMSO	1	1	1
	Exp 7	OTX2 overexpression	KiPS	EMPTY	SB43	0.158535	0.257279	0.0901561
	Exp 7	OTX2 overexpression	KiPS	OTX2	DMSO	0.759097	0.749736	0.796853
	Exp 7	OTX2 overexpression	KiPS	OTX2	SB43	0.293222	0.13436	0.0365417
	Exp 6	ZNF398 overexpression	KiPS	EMPTY	DMSO	1	1	1
	Exp 6	ZNF398 overexpression	KiPS	EMPTY	SB43	0.055275	0.584936	0.348103
	Exp 6	ZNF398 overexpression	KiPS	ZNF398	DMSO	2.01102	3.80334	0.876342
	Exp 6	ZNF398 overexpression	KiPS	ZNF398	SB43	0.284137	1.49856	0.596653
	Exp 7	ZNF398 overexpression	KiPS	EMPTY	DMSO	1	1	1
	Exp 7	ZNF398 overexpression	KiPS	EMPTY	SB43	0.0873961	0.393516	0.0529146
	Exp 7	ZNF398 overexpression	KiPS	ZNF398	DMSO	1.06625	3.69886	0.784903
	Exp 7	ZNF398 overexpression	KiPS	ZNF398	SB43	0.147366	2.20538	0.478299
	Exp 8	ZNF398 overexpression	KiPS	EMPTY	DMSO	1	1	1
	Exp 8	ZNF398 overexpression	KiPS	EMPTY	SB43	0.248249	0.581533	0.787891
	Exp 8	ZNF398 overexpression	KiPS	ZNF398	DMSO	1.87571	2.3862	0.738944
	Exp 8	ZNF398 overexpression	KiPS	ZNF398	SB43	0.699587	1.94972	0.587693
	Exp 9	ZNF398 overexpression	KiPS	EMPTY	DMSO	1	1	1
	Exp 9	ZNF398 overexpression	KiPS	EMPTY	SB43	0.239082	0.407263	0.759092
	Exp 9	ZNF398 overexpression	KiPS	ZNF398	DMSO	2.95674	2.35964	0.934535
	Exp 9	ZNF398 overexpression	KiPS	ZNF398	SB43	0.97229	1.82529	0.753274
	Exp 6	ETS2 overexpression	KiPS	EMPTY	DMSO	1	1	1
	Exp 6	ETS2 overexpression	KiPS	EMPTY	SB43	0.0873961	0.393516	0.0529146
	Exp 6	ETS2 overexpression	KiPS	ETS2	DMSO	0.777396	1.59804	0.88242
	Exp 6	ETS2 overexpression	KiPS	ETS2	SB43	0.139784	0.567695	0.0904743
	Exp 6	MYC overexpression	KiPS	EMPTY	DMSO	1	1	1
	Exp 6	MYC overexpression	KiPS	EMPTY	SB43	0.1517	0.837848	0.671939
	Exp 6	MYC overexpression	KiPS	MYC	DMSO	0.685344	0.815872	0.933404
	Exp 6	MYC overexpression	KiPS	MYC	SB43	0.213729	1.00709	0.560373
	Exp 7	MYC overexpression	KiPS	EMPTY	DMSO	1	1	1
	Exp 7	MYC overexpression	KiPS	EMPTY	SB43	0.142945	0.617116	0.397567
	Exp 7	MYC overexpression	KiPS	MYC	DMSO	1.07057	0.492272	0.56897
	Exp 7	MYC overexpression	KiPS	MYC	SB43	0.201169	0.584846	0.362363
	Exp 8	MYC overexpression	KiPS	EMPTY	DMSO	1	1	1
	Exp 8	MYC overexpression	KiPS	EMPTY	SB43	0.227047	0.652225	0.819666
	Exp 8	MYC overexpression	KiPS	MYC	DMSO	1.14366	0.969083	0.901686
	Exp 8	MYC overexpression	KiPS	MYC	SB43	0.41844	1.08422	0.710057
	Exp 9	MYC overexpression	KiPS	EMPTY	DMSO	1	1	1
	Exp 9	MYC overexpression	KiPS	EMPTY	SB43	0.30351	0.515834	0.761611
	Exp 9	MYC overexpression	KiPS	MYC	DMSO	1.27014	0.617799	1.01898
	Exp 9	MYC overexpression	KiPS	MYC	SB43	0.536783	0.859141	0.707401
	Exp 6	ID1 overexpression	KiPS	EMPTY	DMSO	1	1	1
	Exp 6	ID1 overexpression	KiPS	EMPTY	SB43	0.1517	0.837848	0.671939
	Exp 6	ID1 overexpression	KiPS	ID1	DMSO	0.855668	1.61355	0.932738
	Exp 6	ID1 overexpression	KiPS	ID1	SB43	0.128051	1.0242	0.742469
	Exp 7	ID1 overexpression	KiPS	EMPTY	DMSO	1	1	1
	Exp 7	ID1 overexpression	KiPS	EMPTY	SB43	0.141249	0.437757	0.50306
	Exp 7	ID1 overexpression	KiPS	ID1	DMSO	0.353374	0.991408	0.437558
	Exp 7	ID1 overexpression	KiPS	ID1	SB43	0.722682	1.2859	0.417445
	Exp 8	ID1 overexpression	KiPS	EMPTY	DMSO	1	1	1
	Exp 8	ID1 overexpression	KiPS	EMPTY	SB43	0.263984	0.408103	0.620291
	Exp 8	ID1 overexpression	KiPS	ID1	DMSO	1.04787	1.57778	1.00703
	Exp 8	ID1 overexpression	KiPS	ID1	SB43	0.408577	1.07409	0.979043
	Exp 9	ID1 overexpression	KiPS	EMPTY	DMSO	1	1	1
	Exp 9	ID1 overexpression	KiPS	EMPTY	SB43	0.324444	0.672128	0.860238
	Exp 9	ID1 overexpression	KiPS	ID1	DMSO	0.738125	0.55989	0.964296
	Exp 9	ID1 overexpression	KiPS	ID1	SB43	0.374196	0.720875	0.808406
	Exp 6	KLF7 overexpression	KiPS	EMPTY	DMSO	1	1	1
	Exp 6	KLF7 overexpression	KiPS	EMPTY	SB43	0.263984	0.408103	0.620291
	Exp 6	KLF7 overexpression	KiPS	KLF7	DMSO	1.38738	1.3734	1.43516
	Exp 6	KLF7 overexpression	KiPS	KLF7	SB43	0.450985	0.708537	1.11117
	Exp 7	KLF7 overexpression	KiPS	EMPTY	DMSO	1	1	1
	Exp 7	KLF7 overexpression	KiPS	EMPTY	SB43	0.324444	0.672128	0.860238
	Exp 7	KLF7 overexpression	KiPS	KLF7	DMSO	1.57868	1.64746	1.31486
	Exp 7	KLF7 overexpression	KiPS	KLF7	SB43	1.24286	1.80593	1.10044
	Exp 6	BCOR overexpression	KiPS	EMPTY	DMSO	1	1	1
	Exp 6	BCOR overexpression	KiPS	EMPTY	SB43	0.1517	0.837848	0.671939
	Exp 6	BCOR overexpression	KiPS	BCOR	DMSO	1.69748	2.03338	1.03974
	Exp 6	BCOR overexpression	KiPS	BCOR	SB43	0.322963	1.52307	0.923475
	Exp 7	BCOR overexpression	KiPS	EMPTY	DMSO	1	1	1
	Exp 7	BCOR overexpression	KiPS	EMPTY	SB43	0.142945	0.617116	0.397567
	Exp 7	BCOR overexpression	KiPS	BCOR	DMSO	1.57468	0.91035	0.582831
	Exp 7	BCOR overexpression	KiPS	BCOR	SB43	0.212367	0.56838	0.401528

## Sheet: Figure 4a
		NANOG intensity							OCT4 intensity
	Nucleus #	EMPTY DMSO	EMPTY SB43	NANOG SB43	KLF7 SB43	MYC SB43	ZNF398 SB43		EMPTY DMSO	EMPTY SB43	NANOG SB43	KLF7 SB43	MYC SB43	ZNF398 SB43
	#1	0.485035	0.039549	0.725749	0.118007	0.0370521	0.121225		0.345184	0.196157	0.433896	0.263637	0.131632	0.23994
	#2	0.534111	0.0174264	0.644619	0.0646205	0.0164002	0.333256		0.328423	0.0978816	0.389276	0.234443	0.106027	0.294206
	#3	0.374923	0.0617351	0.543827	0.0412278	0.015095	0.176532		0.329341	0.113775	0.40397	0.226288	0.11533	0.240518
	#4	0.415652	0.155304	0.780832	0.11531	0.0522055	0.232562		0.319421	0.210737	0.382948	0.206997	0.155151	0.311496
	#5	0.417881	0.0131865	0.845671	0.107238	0.0664108	0.157477		0.266919	0.0988126	0.517034	0.263423	0.142801	0.310609
	#6	0.281031	0.096453	0.712334	0.120382	0.102682	0.209131		0.262218	0.196771	0.438472	0.233006	0.127675	0.282843
	#7	0.404267	0.020405	0.632171	0.0968707	0.0121064	0.199213		0.354941	0.119653	0.41952	0.215697	0.0727675	0.344832
	#8	0.387663	0.0368562	0.996746	0.127505	0.00795117	0.172173		0.333312	0.121585	0.397298	0.284274	0.0440393	0.315541
	#9	0.38162	0.0300629	0.653312	0.12942	0.058927	0.205035		0.335814	0.144164	0.35601	0.303374	0.108142	0.350886
	#10	0.349651	0.0451879	0.802588	0.0821336	0.0197735	0.220222		0.285419	0.10911	0.458874	0.221407	0.137539	0.403755
	#11	0.468299	0.0305962	0.376574	0.0496484	0.0306154	0.232187		0.391763	0.146435	0.288751	0.225771	0.150767	0.241269
	#12	0.505633	0.0741407	0.355246	0.0925412	0.066476	0.167219		0.395071	0.131996	0.328949	0.245063	0.167239	0.311897
	#13	0.451419	0.0186699	0.952246	0.144589	0.0701196	0.226415		0.334601	0.0988275	0.305045	0.252808	0.141041	0.332835
	#14	0.261024	0.108961	0.809286	0.196655	0.067522	0.12862		0.23241	0.106945	0.389356	0.293747	0.173315	0.302177
	#15	0.354261	0.0440879	0.79996	0.0744038	0.00890049	0.232676		0.336071	0.115379	0.376867	0.213151	0.036753	0.318331
	#16	0.291596	0.0696875	0.975033	0.10154	0.0141736	0.280382		0.304792	0.167793	0.295264	0.239966	0.0668324	0.345874
	#17	0.313591	0.0225471	0.554712	0.119185	0.0371612	0.275773		0.27671	0.102067	0.370329	0.233362	0.145051	0.28867
	#18	0.417957	0.0750913	0.361863	0.0715048	0.0560924	0.142657		0.387104	0.169996	0.339413	0.304796	0.194468	0.303844
	#19	0.395516	0.101	0.0354404	0.0620717	0.0235402	0.414429		0.334946	0.15222	0.0188411	0.218221	0.129208	0.332464
	#20	0.145264	0.0716832	0.610314	0.108597	0.0335107	0.229667		0.264086	0.140209	0.330196	0.310826	0.140123	0.30285
	#21	0.542706	0.0270256	0.77935	0.221673	0.0205461	0.0944761		0.418956	0.135596	0.428804	0.264186	0.135439	0.214393
	#22	0.596146	0.0139351	0.537942	0.0477927	0.0118509	0.220153		0.470857	0.0877543	0.382276	0.319558	0.0663488	0.369692
	#23	0.662173	0.0933934	0.00889676	0.163333	0.016812	0.14349		0.403044	0.135021	0.0237133	0.29448	0.0873897	0.303008
	#24	0.416233	0.0440981	0.33374	0.067786	0.0272047	0.182068		0.342628	0.114732	0.266188	0.218465	0.101228	0.357305
	#25	0.496691	0.023973	0.765205	0.0515506	0.0555824	0.284485		0.399083	0.123984	0.36087	0.237724	0.112681	0.381462
	#26	0.459819	0.0854299	0.575761	0.0712869	0.00862953	0.176751		0.434508	0.166507	0.4273	0.230411	0.0548395	0.286259
	#27	0.429758	0.0879231	0.55584	0.167407	0.0194592	0.254938		0.276055	0.213929	0.35262	0.196496	0.184325	0.301097
	#28	0.434179	0.0472351	0.630699	0.155537	0.0137706	0.171522		0.300634	0.142851	0.447633	0.294278	0.092792	0.339344
	#29	0.341991	0.0493129	0.5868	0.0415894	0.220182	0.354212		0.300218	0.155293	0.25033	0.239372	0.149497	0.350004
	#30	0.473215	0.0568582	0.909779	0.0489008	0.138434	0.246474		0.391626	0.118252	0.425375	0.191554	0.167549	0.347969
	#31	0.518374	0.0661038	0.98729	0.0464884	0.170454	0.230447		0.412067	0.0954475	0.218612	0.197508	0.189032	0.285212
	#32	0.436213	0.0630389	0.659455	0.194995	0.0220564	0.217914		0.343987	0.139613	0.411881	0.30891	0.164247	0.289488
	#33	0.474358	0.0964196	0.3641	0.113678	0.0670529	0.254406		0.423061	0.222169	0.30279	0.273387	0.162092	0.293919
	#34	0.381452	0.0106372	0.864034	0.195881	0.0747072	0.237848		0.270352	0.0654977	0.404695	0.241158	0.153107	0.301226
	#35	0.305602	0.0962298	0.739585	0.138377	0.0128197	0.441272		0.23771	0.170551	0.408124	0.242407	0.091483	0.377193
	#36	0.509332	0.0270537	0.516478	0.114108	0.0670917	0.274894		0.376374	0.131949	0.354048	0.315977	0.136415	0.234984
	#37	0.444249	0.0601709	0.928294	0.0729106	0.015598	0.241494		0.326737	0.180091	0.424748	0.317202	0.101203	0.342124
	#38	0.396724	0.0806431	0.824182	0.0439298	0.0503827	0.136611		0.360784	0.208071	0.395399	0.300389	0.192052	0.183997
	#39	0.389643	0.0311714	0.396826	0.0888991	0.0504178	0.253933		0.273938	0.126033	0.300588	0.294336	0.141897	0.308663
	#40	0.440377	0.0268597	0.605664	0.0740573	0.0209483	0.101145		0.301011	0.166938	0.32616	0.261454	0.0983716	0.317106
	#41	0.644022	0.0105531	0.965451	0.166952	0.0345553	0.247479		0.352982	0.0893356	0.281124	0.253238	0.0906437	0.360394
	#42	0.414781	0.0142044	0.76928	0.2544	0.080846	0.201001		0.294554	0.0632563	0.364741	0.265145	0.190562	0.376829
	#43	0.393397	0.0172406	0.676811	0.0604924	0.0790593	0.189737		0.302658	0.0705102	0.444156	0.236536	0.166584	0.340772
	#44	0.447088	0.0202848	0.601663	0.154733	0.103465	0.21088		0.389253	0.0794716	0.315608	0.317223	0.166136	0.353993
	#45	0.351935	0.0229443	0.432587	0.0654463	0.0975332	0.139145		0.28958	0.125231	0.348161	0.25357	0.195275	0.280185
	#46	0.524553	0.0238801	0.7079	0.0570217	0.0131497	0.080905		0.403036	0.117957	0.461941	0.21462	0.0669964	0.2054
	#47	0.736946	0.0669758	0.869946	0.190416	0.0682796	0.333351		0.438313	0.105253	0.355923	0.272027	0.158193	0.390456
	#48	0.441838	0.0302379	0.592233	0.155327	0.0100587	0.256593		0.348006	0.116694	0.408088	0.287893	0.0593021	0.30904
	#49	0.377582	0.0143236	0.651547	0.0445132	0.0113808	0.188313		0.309849	0.064084	0.319052	0.152723	0.0788671	0.26481
	#50	0.331415	0.0181561	0.721312	0.0896583	0.0868182	0.0776375		0.194357	0.129128	0.409102	0.242873	0.183041	0.350923
	#51	0.494189	0.0219796	0.531986	0.0835705	0.0625525	0.191168		0.364414	0.129928	0.344592	0.307864	0.128651	0.267344
	#52	0.363973	0.0186103	0.774758	0.176981	0.102688	0.290517		0.262114	0.0804106	0.368119	0.255008	0.188839	0.354402
	#53	0.612707	0.0225718	0.861588	0.0999114	0.07056	0.178629		0.39647	0.157267	0.382217	0.256479	0.172878	0.326753
	#54	0.499794	0.0620655	0.737669	0.0556289	0.113159	0.100703		0.36646	0.213174	0.302572	0.196272	0.160565	0.258484
	#55	0.423688	0.0426393	0.462719	0.156377	0.043761	0.178395		0.305088	0.144061	0.375528	0.336269	0.126183	0.269198
	#56	0.564569	0.0414864	0.79015	0.317081	0.135229	0.283642		0.386734	0.16068	0.411949	0.311262	0.170548	0.285109
	#57	0.499664	0.0871242	0.849411	0.0930609	0.0911192	0.184321		0.306405	0.21075	0.402611	0.225625	0.189172	0.292157
	#58	0.500902	0.0111728	0.659003	0.071866	0.0178906	0.263712		0.343754	0.128738	0.364917	0.272195	0.131018	0.287621
	#59	0.58409	0.0214502	0.662616	0.232774	0.0215654	0.0703341		0.418364	0.0782063	0.347639	0.323173	0.115735	0.289918
	#60	0.35903	0.0399277	0.714305	0.132379	0.0963813	0.197017		0.359455	0.178469	0.330163	0.220351	0.163213	0.30181
	#61	0.443548	0.0525659	0.864909	0.147528	0.0662319	0.17521		0.430984	0.152754	0.344195	0.325206	0.179704	0.315068
	#62	0.506342	0.0495465	0.826701	0.0575602	0.0372297	0.161792		0.465673	0.195768	0.332399	0.231101	0.140249	0.247342
	#63	0.399795	0.048939	0.32078	0.190138	0.0174515	0.25026		0.42387	0.152643	0.322677	0.248597	0.0815277	0.305752
	#64	0.562991	0.0662035	0.822347	0.146138	0.0201498	0.187134		0.409507	0.1717	0.372892	0.318377	0.117623	0.34212
	#65	0.449901	0.0210502	0.804697	0.264915	0.00598639	0.267967		0.327052	0.164789	0.353033	0.342613	0.0273283	0.299709
	#66	0.465652	0.0381864	0.535148	0.124728	0.168557	0.192973		0.394505	0.174336	0.312675	0.307859	0.174883	0.351017
	#67	0.634612	0.0408898	0.624242	0.0620141	0.0474581	0.223204		0.480725	0.158628	0.31861	0.248112	0.155372	0.343397
	#68	0.602182	0.0559316	0.47525	0.21258	0.0220508	0.213525		0.371757	0.161134	0.160747	0.366493	0.0794314	0.271784
	#69	0.442073	0.0184106	0.643115	0.173684	0.131162	0.0695752		0.390642	0.106348	0.394975	0.335898	0.149838	0.311732
	#70	0.578709	0.026051	0.861159	0.137419	0.029277	0.212307		0.434481	0.10729	0.374368	0.307418	0.135449	0.36711
	#71	0.170073	0.0129994	0.787735	0.0945423	0.0521291	0.128916		0.290438	0.0876558	0.306926	0.271799	0.160599	0.28677
	#72	0.276141	0.0327896	0.765471	0.144783	0.0687312	0.18569		0.374327	0.0957192	0.426808	0.287264	0.151904	0.356683
	#73	0.790254	0.0276353	0.53554	0.159737	0.0490753	0.244325		0.478114	0.0659922	0.366164	0.268793	0.128866	0.353801
	#74	0.596181	0.0575705	0.52072	0.146144	0.0132581	0.385477		0.475012	0.253411	0.348462	0.28717	0.106338	0.307382
	#75	0.565465	0.0244806	0.702512	0.10694	0.118201	0.277097		0.366809	0.126122	0.367917	0.263439	0.183604	0.321827
	#76	0.607843	0.00750619	0.704943	0.0721804	0.0463444	0.355831		0.410912	0.0335891	0.377264	0.24578	0.126841	0.388019
	#77	0.332643	0.0104877	0.861484	0.183815	0.107768	0.34105		0.282442	0.0259573	0.282121	0.336159	0.138335	0.324856
	#78	0.534826	0.0295169	0.623906	0.0745591	0.118635	0.254183		0.404448	0.117227	0.294533	0.297659	0.178859	0.309352
	#79	0.285238	0.034105	0.801894	0.193143	0.157371	0.275145		0.336912	0.0996195	0.430707	0.276806	0.205296	0.335247
	#80	0.484096	0.0298136	0.642397	0.242395	0.0116183	0.07832		0.341911	0.111644	0.308103	0.26351	0.113262	0.327774
	#81	0.411148	0.0136854	0.423792	0.107044	0.0743707	0.318494		0.370053	0.0637771	0.310206	0.230935	0.149715	0.346133
	#82	0.497863	0.0355851	0.462751	0.213488	0.107058	0.171814		0.314928	0.0836689	0.410039	0.320771	0.172621	0.322382
	#83	0.648264	0.0218218	0.530764	0.19671	0.0220216	0.215649		0.429443	0.0671085	0.286476	0.30738	0.0982421	0.345222
	#84	0.608298	0.00902293	0.368967	0.139589	0.00298434	0.195453		0.404586	0.0419658	0.275582	0.324565	0.0165248	0.349387
	#85	0.654709	0.0116654	0.333783	0.100902	0.0669715	0.193329		0.453964	0.0481995	0.400429	0.300226	0.174773	0.271636
	#86	0.166362	0.0107742	0.424656	0.11432	0.0328298	0.0643641		0.261807	0.0443198	0.255427	0.307826	0.119943	0.23876
	#87	0.435329	0.00856144	0.764255	0.0602188	0.064796	0.30228		0.343051	0.0372403	0.395701	0.22864	0.154847	0.30322
	#88	0.459633	0.018285	0.420711	0.207977	0.0900476	0.143271		0.37746	0.0272083	0.252533	0.334292	0.14906	0.294967
	#89	0.622311	0.013893	0.839456	0.0724412	0.0573804	0.161569		0.441978	0.061277	0.378968	0.169109	0.173258	0.315686
	#90	0.347589	0.00968925	0.87695	0.308184	0.105127	0.0686953		0.275955	0.0405768	0.41278	0.363885	0.171046	0.220558
	#91	0.49349	0.0259014	0.80003	0.118828	0.115613	0.0732291		0.397241	0.0485942	0.37313	0.268931	0.176975	0.361334
	#92	0.451028	0.0304873	0.418745	0.182169	0.0438305	0.128582		0.361135	0.157285	0.2593	0.281113	0.137003	0.281181
	#93	0.368945	0.0164638	0.728788	0.133404	0.0521031	0.31087		0.293293	0.0702108	0.315328	0.254722	0.181025	0.388792
	#94	0.215968	0.0060821	0.770147	0.0872912	0.138358	0.266527		0.269037	0.0272309	0.419386	0.272345	0.185222	0.307522
	#95	0.311301	0.0168062	0.809508	0.0950783	0.0880246	0.226393		0.252822	0.053669	0.348901	0.222182	0.139545	0.317949
	#96	0.147747	0.0171594	0.641112	0.103884	0.0746383	0.328896		0.154832	0.110673	0.27759	0.259665	0.163232	0.294065
	#97	0.293329	0.0169455	0.40906	0.100015	0.0201037	0.142847		0.262054	0.0797625	0.365441	0.309195	0.131279	0.277381
	#98	0.301046	0.0555086	0.392511	0.059368	0.0524364	0.0724139		0.273102	0.14391	0.3565	0.252465	0.119943	0.165955
	#99	0.388751	0.0147961	0.595932	0.123806	0.12477	0.218793		0.385183	0.0654369	0.418118	0.304001	0.191986	0.244151
	#100	0.257986	0.00767013	0.708169	0.0950597	0.0706677	0.279629		0.244812	0.0702076	0.348196	0.245503	0.140886	0.341993
	#101	0.0676192	0.0128594	0.795857	0.168137	0.0879873	0.134421		0.0816609	0.0910622	0.434018	0.364256	0.148454	0.307592
	#102	0.176274	0.0218703	0.471959	0.14626	0.117163	0.0787457		0.206631	0.0894419	0.351161	0.30049	0.18237	0.26313
	#103	0.384218	0.0454701	0.657223	0.0975656	0.0220842	0.243495		0.272546	0.102008	0.332641	0.292022	0.14768	0.333433
	#104	0.261076	0.0105613	0.703878	0.179831	0.0269505	0.156809		0.247218	0.0567281	0.375776	0.304711	0.131384	0.313272
	#105	0.157024	0.0930103	0.641823	0.0946073	0.0601042	0.270264		0.186224	0.174452	0.291959	0.263683	0.151668	0.273608
	#106	0.08753	0.0474444	0.429512	0.0609753	0.0244967	0.166953		0.13361	0.136566	0.31872	0.230881	0.0850642	0.302959
	#107	0.381397	0.0189246	0.795753	0.0931266	0.0489977	0.388368		0.417616	0.10481	0.421361	0.233576	0.14591	0.352193
	#108	0.239498	0.0628537	0.651894	0.0647329	0.056196	0.184023		0.260693	0.0946934	0.395063	0.201515	0.144405	0.271323
	#109	0.279361	0.0507574	0.684034	0.0726371	0.0647452	0.180058		0.285206	0.192304	0.274526	0.283838	0.160441	0.240373
	#110	0.253753	0.148888	0.694213	0.0701181	0.0804959	0.307551		0.231989	0.225124	0.327491	0.225218	0.185071	0.318875
	#111	0.285842	0.0059331	0.593051	0.103495	0.010723	0.220882		0.266716	0.0388558	0.318575	0.185112	0.0303834	0.337898
	#112	0.13899	0.0123961	0.745434	0.0713711	0.0272735	0.197339		0.112794	0.0461429	0.292653	0.277766	0.150117	0.305242
	#113	0.15744	0.0120328	0.845429	0.126494	0.131741	0.404895		0.186772	0.0461167	0.306893	0.295035	0.169036	0.383271
	#114	0.15681	0.0552935	0.610049	0.0767288	0.14278	0.152817		0.198627	0.109091	0.326299	0.191014	0.180405	0.337089
	#115	0.168036	0.0209366	0.564457	0.216764	0.0368819	0.182374		0.190739	0.0746935	0.311936	0.246032	0.138539	0.369339
	#116	0.0983797	0.0178741	0.50148	0.0787812	0.0404365	0.240193		0.148969	0.0805986	0.391676	0.263863	0.124788	0.294755
	#117	0.171613	0.0621569	0.855206	0.121342	0.0279542	0.519486		0.202733	0.126233	0.400051	0.323347	0.178645	0.355421
	#118	0.258896	0.0183451	0.557409	0.327128	0.0953227	0.272636		0.266097	0.137429	0.313679	0.344673	0.160457	0.282681
	#119	0.136019	0.0216118	0.329166	0.159289	0.0604914	0.267623		0.148516	0.0783053	0.276587	0.267886	0.125791	0.39491
	#120	0.251298	0.0124322	0.828376	0.0983652	0.102461	0.242963		0.257144	0.084053	0.322811	0.259806	0.149587	0.317943
	#121	0.217101	0.0131976	0.414627	0.119334	0.0265795	0.44651		0.271193	0.0764643	0.260453	0.249742	0.146488	0.380309
	#122	0.215129	0.00591036	0.794577	0.104797	0.0249534	0.282659		0.267589	0.0355649	0.411604	0.312634	0.107968	0.305815
	#123	0.302561	0.0136821	0.417888	0.181975	0.0699262	0.253677		0.271135	0.0380878	0.304262	0.316965	0.192112	0.279207
	#124	0.183101	0.0189551	0.812877	0.0586189	0.107729	0.137751		0.156231	0.113346	0.364485	0.317161	0.198244	0.315923
	#125	0.28842	0.0206619	0.446538	0.169104	0.116778	0.230588		0.323928	0.086687	0.307369	0.274287	0.170907	0.289756
	#126	0.252602	0.00917415	0.512013	0.144528	0.0381737	0.213384		0.324741	0.0587967	0.358307	0.332449	0.138827	0.370521
	#127	0.268103	0.0219278	0.709512	0.190864	0.165389	0.0936363		0.288976	0.0888565	0.331223	0.251726	0.189169	0.233902
	#128	0.259421	0.00912812	0.715636	0.0506355	0.148024	0.171719		0.205835	0.0451932	0.363863	0.118958	0.177268	0.262557
	#129	0.251363	0.00944244	0.808814	0.161482	0.155975	0.0792825		0.329964	0.0662942	0.3463	0.28677	0.175181	0.236134
	#130	0.58686	0.0215263	0.772552	0.133287	0.113863	0.133438		0.475425	0.0740438	0.359234	0.324353	0.176871	0.296041
	#131	0.296078	0.0138634	0.741977	0.092525	0.148568	0.357669		0.337119	0.116364	0.320238	0.152605	0.197376	0.377989
	#132	0.587984	0.0211819	0.852151	0.217763	0.0869766	0.322878		0.407247	0.0662572	0.424421	0.343335	0.147119	0.367795
	#133	0.153045	0.0618817	0.661007	0.0939067	0.0675219	0.222279		0.125241	0.087758	0.388746	0.277127	0.139257	0.349626
	#134	0.202293	0.0102729	0.826373	0.166113	0.00920982	0.236087		0.142681	0.0675821	0.326022	0.309564	0.0547	0.306058
	#135	0.289562	0.00550639	0.821349	0.0446745	0.0227621	0.0763333		0.290974	0.0466077	0.313728	0.228703	0.14124	0.232686
	#136	0.153085	0.0174766	0.795025	0.0665955	0.0886522	0.153647		0.278493	0.0596441	0.31832	0.286812	0.163241	0.372513
	#137	0.0910456	0.0180331	0.437255	0.0774393	0.0634366	0.184368		0.152032	0.0550544	0.255951	0.298588	0.176589	0.258271
	#138	0.52953	0.0157609	0.719968	0.0523899	0.111776	0.137255		0.396346	0.0456948	0.293986	0.265753	0.206799	0.282444
	#139	0.27165	0.0129857	0.877017	0.0587069	0.0497158	0.358518		0.283422	0.084857	0.305944	0.269194	0.149399	0.343674
	#140	0.189964	0.0283172	0.488334	0.172863	0.0369319	0.516317		0.303832	0.0677108	0.311082	0.274252	0.076989	0.379686
	#141	0.18928	0.00742172	0.547327	0.139801	0.0853279	0.205361		0.250286	0.0519052	0.30098	0.294854	0.156329	0.272094
	#142	0.110089	0.0205323	0.53051	0.117071	0.0867326	0.258441		0.148108	0.0710534	0.339372	0.24852	0.151705	0.254947
	#143	0.20245	0.0311065	0.786913	0.0892006	0.105309	0.327751		0.2413	0.0892244	0.405825	0.246607	0.150554	0.321622
	#144	0.101189	0.0146001	0.462692	0.164089	0.0421823	0.369954		0.160058	0.067467	0.26422	0.300237	0.144123	0.331228
	#145	0.102286	0.0156223	0.658021	0.103955	0.0252134	0.212305		0.093841	0.0741076	0.327719	0.300837	0.130342	0.304485
	#146	0.0724719	0.0208876	0.836103	0.126377	0.0275867	0.1731		0.0773678	0.0684866	0.37165	0.226254	0.113418	0.316024
	#147	0.116957	0.0308647	0.705967	0.205402	0.0284442	0.344707		0.207923	0.104218	0.319605	0.360532	0.142972	0.319109
	#148	0.135738	0.0282837	0.621852	0.160715	0.0634534	0.237491		0.166692	0.0415686	0.333831	0.265412	0.13167	0.284309
	#149	0.0802397	0.0121075	0.719695	0.144395	0.0644455	0.210866		0.137451	0.0955492	0.353104	0.191807	0.149685	0.307408
	#150	0.193606	0.0096388	0.848388	0.0983944	0.108192	0.319506		0.183216	0.0399794	0.305111	0.21117	0.169603	0.294979
	#151	0.119446	0.0271511	0.782127	0.10064	0.030913	0.186148		0.169709	0.130694	0.339044	0.160263	0.132608	0.278441
	#152	0.0750954	0.0192704	0.444752	0.162326	0.0135973	0.179539		0.0863791	0.0710072	0.270273	0.231937	0.101277	0.358273
	#153	0.13122	0.00762605	0.417681	0.0970966	0.0325828	0.171048		0.14745	0.040063	0.283935	0.304245	0.128609	0.301842
	#154	0.218538	0.0167142	0.499484	0.0522767	0.0694344	0.213904		0.228982	0.109402	0.249863	0.287921	0.155765	0.285147
	#155	0.122562	0.00994783	0.696453	0.173044	0.0569129	0.1892		0.193194	0.0376237	0.39736	0.309339	0.139657	0.30279
	#156	0.0746728	0.0141806	0.440404	0.140671	0.0159379	0.194663		0.138342	0.0604135	0.285205	0.324275	0.10951	0.261515
	#157	0.211632	0.0168935	0.745044	0.0534328	0.0605092	0.200229		0.195936	0.0413385	0.286253	0.195628	0.123246	0.274842
	#158	0.081104	0.0187439	0.801082	0.213572	0.108754	0.103787		0.104039	0.0775674	0.330328	0.300767	0.154677	0.210461
	#159	0.173793	0.00855812	0.710006	0.0725343	0.0923533	0.291661		0.195401	0.0512621	0.345849	0.269964	0.164113	0.25429
	#160	0.0736298	0.0307295	0.520355	0.254856	0.0572711	0.187124		0.123537	0.132262	0.231032	0.281905	0.136209	0.287092
	#161	0.125449	0.0193714	0.752718	0.0788467	0.116854	0.12077		0.170511	0.0994778	0.321928	0.259034	0.178828	0.279058
	#162	0.249212	0.0324688	0.504041	0.214402	0.0163282	0.14976		0.266641	0.0531467	0.269898	0.255224	0.117501	0.309671
	#163	0.218455	0.0667234	0.687059	0.162441	0.048571	0.276284		0.197679	0.163004	0.350131	0.290903	0.15255	0.324426
	#164	0.0846565	0.025749	0.766176	0.0694357	0.0457354	0.300055		0.133214	0.124077	0.32086	0.268433	0.144507	0.320413
	#165	0.422354	0.0693637	0.83524	0.0524505	0.0905419	0.236338		0.339027	0.270652	0.319269	0.248233	0.1592	0.294317
	#166	0.114901	0.0620728	0.687818	0.187055	0.103086	0.148716		0.146719	0.189396	0.383805	0.315665	0.168175	0.324936
	#167	0.0997563	0.0116389	0.834642	0.0523105	0.0293052	0.102911		0.170577	0.0653176	0.346801	0.247754	0.121758	0.325072
	#168	0.208794	0.112317	0.798849	0.0973713	0.0607879	0.178348		0.255666	0.233974	0.293994	0.260892	0.155589	0.293544
	#169	0.0758613	0.0581893	0.634468	0.145627	0.119955	0.0953522		0.127108	0.201792	0.276985	0.176699	0.138339	0.257916
	#170	0.214354	0.0396089	0.817185	0.194394	0.0756252	0.153906		0.255602	0.219396	0.280802	0.267216	0.16597	0.319969
	#171	0.0371444	0.0517787	0.478971	0.149293	0.017308	0.174065		0.131855	0.216055	0.31692	0.255313	0.108086	0.272289
	#172	0.299612	0.0358751	0.576628	0.171459	0.0334479	0.11845		0.313757	0.140037	0.357162	0.277518	0.133239	0.320096
	#173	0.213643	0.0819181	0.843574	0.268921	0.0750068	0.173555		0.162554	0.205991	0.284122	0.269132	0.154897	0.27941
	#174	0.111829	0.0604348	0.638911	0.146734	0.0319524	0.420918		0.145527	0.210874	0.337524	0.201492	0.127512	0.381919
	#175	0.166267	0.0223407	0.704339	0.0610081	0.0188672	0.357978		0.194443	0.182914	0.343668	0.253701	0.107316	0.342721
	#176	0.223905	0.0581132	0.462367	0.11455	0.0863005	0.400437		0.201278	0.290159	0.309319	0.25857	0.161114	0.281083
	#177	0.24542	0.0371806	0.584339	0.0924108	0.0572324	0.16762		0.224743	0.176536	0.271244	0.270466	0.153259	0.282567
	#178	0.210792	0.0525351	0.789584	0.123881	0.0198288	0.212811		0.21771	0.242915	0.252678	0.306123	0.144236	0.294805
	#179	0.0900435	0.0480082	0.52188	0.169315	0.0189241	0.132136		0.189158	0.204466	0.278086	0.207478	0.0935847	0.305177
	#180	0.3506	0.0480778	0.782516	0.100363	0.0633336	0.163338		0.29613	0.192424	0.327419	0.207424	0.145093	0.278852
	#181	0.151168	0.0206531	0.665181	0.147715	0.0835921	0.60376		0.226617	0.0606896	0.32007	0.268451	0.162735	0.382968
	#182	0.267842	0.0353037	0.875003	0.194742	0.0531221	0.216534		0.251832	0.0849	0.295003	0.355148	0.176362	0.238255
	#183	0.158049	0.064605	0.515811	0.0809229	0.0378966	0.385924		0.157038	0.211085	0.290117	0.266323	0.124827	0.35898
	#184	0.228083	0.045892	0.578474	0.074177	0.0401687	0.568575		0.23322	0.20552	0.406392	0.209047	0.138256	0.307329
	#185	0.203993	0.0596321	0.623684	0.219691	0.177267	0.275907		0.244982	0.224712	0.306709	0.213799	0.185323	0.304057
	#186	0.184382	0.0985208	0.519927	0.179813	0.155297	0.109304		0.254822	0.187731	0.343657	0.223809	0.164596	0.287885
	#187	0.221643	0.0509949	0.510084	0.11165	0.0224179	0.0673746		0.263021	0.23525	0.303599	0.228028	0.110031	0.243583
	#188	0.131613	0.0744509	0.822896	0.0539765	0.027309	0.142006		0.152444	0.255856	0.368182	0.288659	0.132153	0.313591
	#189	0.187737	0.0746286	0.516135	0.118266	0.0324149	0.255205		0.305622	0.180621	0.307745	0.279388	0.135876	0.303822
	#190	0.150925	0.0419704	0.659088	0.203292	0.160419	0.10735		0.194417	0.174403	0.363701	0.226213	0.172162	0.298147
	#191	0.250828	0.0998931	0.821461	0.135679	0.110911	0.182559		0.29203	0.226025	0.298032	0.292455	0.14932	0.31291
	#192	0.335933	0.0753571	0.847454	0.0311337	0.0362415	0.230289		0.324774	0.248971	0.276322	0.221834	0.1222	0.332398
	#193	0.0880277	0.0507572	0.763918	0.067631	0.0647059	0.199706		0.167909	0.231808	0.31507	0.280949	0.164163	0.319996
	#194	0.119324	0.0346236	0.461315	0.185031	0.0402273	0.243828		0.226505	0.211958	0.270384	0.369391	0.133009	0.359101
	#195	0.323336	0.0480392	0.574625	0.150052	0.0670578	0.375995		0.325763	0.206152	0.348002	0.304636	0.174154	0.404951
	#196	0.403648	0.0793568	0.70365	0.167079	0.0172418	0.34405		0.375837	0.165915	0.261344	0.318853	0.126991	0.339851
	#197	0.181411	0.088306	0.538015	0.138711	0.0798441	0.261139		0.247838	0.203315	0.255474	0.177538	0.139066	0.297942
	#198	0.523647	0.122742	0.862201	0.166563	0.122215	0.441823		0.330196	0.216333	0.283488	0.222555	0.162694	0.351065
	#199	0.0909987	0.0481657	0.733962	0.12953	0.115487	0.165008		0.195906	0.224219	0.351371	0.266207	0.204098	0.304045
	#200	0.499423	0.0242362	0.662167	0.0968682	0.0346335	0.250102		0.401104	0.169927	0.322143	0.273417	0.128374	0.257893
	#201	0.156754	0.0293079	0.791151	0.0608166	0.031206	0.223097		0.195709	0.131085	0.273124	0.285477	0.106986	0.244012
	#202	0.35107	0.0420008	0.722174	0.089862	0.045996	0.43554		0.301541	0.135923	0.338505	0.253313	0.101517	0.327944
	#203	0.297776	0.031287	0.702504	0.187298	0.0810352	0.207174		0.293452	0.156362	0.37715	0.281917	0.147126	0.353618
	#204	0.194556	0.043672	0.309343	0.0983027	0.0290865	0.174276		0.212282	0.172549	0.321852	0.252065	0.150702	0.347133
	#205	0.235853	0.0503268	0.339293	0.144036	0.128689	0.181422		0.247035	0.145393	0.289556	0.191853	0.174786	0.284589
	#206	0.265271	0.0328488	0.687495	0.149005	0.0219685	0.385486		0.244185	0.1316	0.340193	0.218363	0.123552	0.348201
	#207	0.127894	0.0417504	0.521963	0.0965767	0.0968173	0.263282		0.254335	0.150466	0.26474	0.279596	0.14389	0.327337
	#208	0.0983058	0.0882994	0.683345	0.182315	0.0404728	0.0671257		0.2013	0.240429	0.314814	0.228679	0.144347	0.238386
	#209	0.165032	0.102105	0.438679	0.0829985	0.0558255	0.251394		0.165945	0.22508	0.2678	0.219598	0.170283	0.313804
	#210	0.342826	0.063415	0.59511	0.0433896	0.113516	0.226072		0.282098	0.233172	0.251368	0.171172	0.151413	0.345599
	#211	0.428709	0.106902	0.652675	0.0802413	0.106078	0.332522		0.315351	0.215922	0.316917	0.250042	0.18386	0.333232
	#212	0.191665	0.0360652	0.81941	0.120365	0.0155349	0.389498		0.140685	0.156775	0.29648	0.29043	0.062783	0.343426
	#213	0.178421	0.0699346	0.715698	0.0478917	0.0181818	0.0925445		0.160446	0.218814	0.277742	0.1768	0.0867558	0.262027
	#214	0.265922	0.0700572	0.812062	0.0743458	0.0910914	0.240337		0.275045	0.213164	0.268326	0.184909	0.180873	0.299788
	#215	0.389845	0.106253	0.483402	0.217882	0.0946952	0.168189		0.466337	0.200722	0.332339	0.269758	0.167296	0.446101
	#216	0.248781	0.0601614	0.648008	0.164788	0.0511383	0.268029		0.312985	0.143334	0.293827	0.29937	0.163501	0.312242
	#217	0.295614	0.0780791	0.869325	0.0563385	0.130575	0.255155		0.174004	0.21208	0.373542	0.242225	0.160606	0.273684
	#218	0.223724	0.112235	0.667631	0.10232	0.0565337	0.268742		0.186523	0.171962	0.281082	0.231748	0.129105	0.297863
	#219	0.207541	0.108643	0.733313	0.142336	0.114045	0.269179		0.236785	0.225462	0.307172	0.285913	0.195021	0.331948
	#220	0.2441	0.0861718	0.833848	0.0975381	0.0701828	0.119277		0.271316	0.203669	0.265895	0.265151	0.133216	0.313791
	#221	0.252136	0.164405	0.474883	0.0660337	0.0559503	0.0418301		0.216242	0.265863	0.272099	0.186911	0.130315	0.234309
	#222	0.0834889	0.078137	0.706394	0.109898	0.0781508	0.302826		0.0672198	0.222878	0.299659	0.279068	0.139131	0.379071
	#223	0.31129	0.0911539	0.824558	0.189915	0.0405893	0.285099		0.304652	0.206784	0.302422	0.26351	0.130863	0.291637
	#224	0.236945	0.108359	0.845982	0.0669371	0.0217224	0.124283		0.268514	0.207887	0.302642	0.241322	0.133353	0.403351
	#225	0.140557	0.00974483	0.788472	0.0824227	0.164143	0.461765		0.21624	0.0452431	0.319009	0.249857	0.187231	0.40455
	#226	0.0829132	0.00627451	0.773987	0.209973	0.0451549	0.306697		0.114041	0.0346716	0.260753	0.22347	0.142076	0.298953
	#227	0.255255	0.0341622	0.42596	0.191584	0.10701	0.0497646		0.278418	0.0823529	0.223514	0.171941	0.171106	0.230934
	#228	0.0746605	0.0205406	0.385647	0.14848	0.126475	0.2097		0.191159	0.0590442	0.373094	0.269624	0.157708	0.288235
	#229	0.1117	0.0114585	0.7233	0.1726	0.0194041	0.165071		0.276968	0.0416887	0.245578	0.279968	0.136924	0.256763
	#230	0.266783	0.119188	0.554975	0.0711941	0.101014	0.0949304		0.268386	0.132606	0.362158	0.181324	0.230471	0.227605
	#231	0.13966	0.0855455	0.803233	0.160209	0.0218767	0.332019		0.165674	0.1878	0.320277	0.185359	0.112982	0.309878
	#232	0.260593	0.0526008	0.772338	0.118794	0.0166709	0.33277		0.340532	0.0869936	0.269995	0.242695	0.121646	0.344055
	#233	0.188615	0.015323	0.654011	0.0860348	0.109934	0.254054		0.214759	0.0301971	0.297984	0.24598	0.169786	0.374881
	#234	0.276661	0.143981	0.504855	0.0657946	0.117971	0.483322		0.260507	0.313121	0.2796	0.187474	0.174598	0.382051
	#235	0.329396	0.0462441	0.430511	0.0518184	0.0171585	0.127001		0.309347	0.0821702	0.255639	0.197567	0.0804725	0.255617
	#236	0.101776	0.0454774	0.808408	0.16619	0.0350156	0.144664		0.194687	0.0999679	0.375396	0.235577	0.147063	0.374481
	#237	0.244093	0.0301233	0.428858	0.189342	0.119116	0.269543		0.244254	0.105748	0.306387	0.295946	0.159933	0.270882
	#238	0.0790588	0.035275	0.853718	0.0702349	0.0952986	0.207788		0.197901	0.119972	0.427167	0.233176	0.152408	0.375394
	#239	0.124144	0.0997113	0.411841	0.242977	0.0789076	0.275313		0.210114	0.177324	0.248842	0.257094	0.159761	0.348312
	#240	0.177614	0.0546963	0.315885	0.228789	0.123568	0.269286		0.17383	0.10025	0.278595	0.245252	0.20198	0.312001
	#241	0.394308	0.0590699	0.883202	0.167107	0.0570816	0.30149		0.375312	0.153749	0.263819	0.175821	0.172698	0.301551
	#242	0.212374	0.0208608	0.378791	0.165515	0.0869551	0.322999		0.233284	0.0705022	0.314893	0.243263	0.137133	0.306236
	#243	0.235783	0.0138493	0.398652	0.126149	0.0979272	0.588219		0.258191	0.0370588	0.279698	0.173179	0.125695	0.352756
	#244	0.0962248	0.00791589	0.500086	0.146289	0.12148	0.357522		0.225637	0.0426862	0.278717	0.278565	0.159259	0.357109
	#245	0.277572	0.172777	0.759813	0.0904445	0.033814	0.144701		0.307363	0.233671	0.268581	0.252772	0.148041	0.298213
	#246	0.159344	0.0225186	0.717302	0.130135	0.044766	0.191249		0.219208	0.0523497	0.22947	0.211765	0.146314	0.300853
	#247	0.14281	0.0638978	0.726896	0.0846984	0.0236916	0.267876		0.188235	0.0912062	0.350943	0.262553	0.139185	0.329769
	#248	0.167323	0.100078	0.378411	0.207071	0.0318633	0.233601		0.328714	0.212419	0.283608	0.277388	0.129356	0.360684
	#249	0.193227	0.046192	0.350043	0.0934964	0.0503971	0.237072		0.166966	0.135459	0.259397	0.126994	0.125093	0.22884
	#250	0.122197	0.0898795	0.356783	0.0661722	0.0176443	0.254116		0.173236	0.228893	0.297878	0.215564	0.0792012	0.284299
	#251	0.0977828	0.0612049	0.852345	0.162892	0.200234	0.420206		0.125222	0.19987	0.206759	0.304186	0.187465	0.363294
	#252	0.110436	0.0897656	0.856345	0.0777301	0.124068	0.364564		0.189753	0.121079	0.302103	0.197195	0.173038	0.339472
	#253	0.0782	0.0298915	0.841807	0.0936186	0.0543219	0.204054		0.0630009	0.0819045	0.279634	0.17367	0.134211	0.302226
	#254	0.217662	0.0804796	0.423919	0.195569	0.0775636	0.296374		0.158802	0.140455	0.27663	0.239721	0.158418	0.30789
	#255	0.300292	0.0572308	0.804245	0.101516	0.136781	0.432564		0.222678	0.164203	0.178247	0.282826	0.158778	0.368747
	#256	0.137613	0.187544	0.723961	0.140474	0.0868245	0.329206		0.114248	0.279364	0.354679	0.208446	0.164377	0.377243
	#257	0.347006	0.0505834	0.345305	0.0747365	0.149482	0.451241		0.346244	0.123331	0.223296	0.231509	0.156084	0.321243
	#258	0.193902	0.0629352	0.334451	0.185446	0.0166213	0.161819		0.168028	0.147609	0.249824	0.2354	0.0798531	0.294835
	#259	0.158693	0.0434328	0.443399	0.0475589	0.147427	0.278046		0.179211	0.129707	0.284497	0.216371	0.185326	0.307867
	#260	0.153149	0.0444752	0.566053	0.0986749	0.104524	0.113191		0.146084	0.144106	0.296555	0.232295	0.184648	0.238767
	#261	0.0626969	0.0672343	0.488289	0.0833798	0.162936	0.271001		0.146909	0.107312	0.320017	0.216311	0.183719	0.355909
	#262	0.180633	0.109752	0.733411	0.143179	0.0498415	0.184619		0.268615	0.209824	0.297681	0.240701	0.139474	0.302256
	#263	0.337684	0.0426558	0.292449	0.0903984	0.0767521	0.121363		0.376263	0.0958728	0.200012	0.258591	0.184679	0.323547
	#264	0.276293	0.0881122	0.432095	0.0653369	0.0263179	0.325313		0.220838	0.234364	0.269878	0.239874	0.127737	0.307155
	#265	0.232588	0.0249009	0.595195	0.155276	0.0221612	0.195003		0.185412	0.0597879	0.32823	0.260384	0.157035	0.362529
	#266	0.313474	0.0609363	0.483837	0.0712921	0.0191789	0.312795		0.254449	0.161876	0.213276	0.296229	0.0947712	0.32306
	#267	0.234275	0.020099	0.828701	0.0464545	0.0722849	0.21243		0.225356	0.0845017	0.266745	0.142374	0.131593	0.406318
	#268	0.104324	0.0395215	0.521014	0.160579	0.0263313	0.353953		0.0893342	0.103861	0.229356	0.317021	0.12552	0.350332
	#269	0.130079	0.228563	0.453247	0.0896609	0.0189525	0.379143		0.203644	0.264501	0.266081	0.129169	0.121665	0.337281
	#270	0.221859	0.010265	0.398158	0.117301	0.0217829	0.172772		0.218735	0.0557329	0.152474	0.278022	0.10513	0.240865
	#271	0.194083	0.105375	0.29951	0.0980366	0.0185517	0.149497		0.218062	0.157238	0.242551	0.166656	0.101081	0.261798
	#272	0.319843	0.060078	0.57893	0.0851433	0.0112165	0.348534		0.318931	0.104006	0.299344	0.168864	0.0479371	0.398459
	#273	0.16216	0.0128514	0.448041	0.164807	0.109402	0.118806		0.170914	0.0519253	0.249925	0.245086	0.154938	0.255436
	#274	0.396612	0.0329366	0.343464	0.0627451	0.0651843	0.163506		0.364072	0.138372	0.17756	0.233666	0.15387	0.336955
	#275	0.284337	0.00604805	0.357365	0.0351021	0.0732026	0.198094		0.366001	0.0251519	0.246737	0.150886	0.169518	0.346216
	#276	0.357693	0.0434523	0.426434	0.131409	0.0359679	0.112735		0.272777	0.131128	0.250444	0.219779	0.162235	0.252931
	#277	0.279546	0.0586488	0.356422	0.0800502	0.0324848	0.222682		0.3387	0.11957	0.224457	0.205814	0.131562	0.312554
	#278	0.145205	0.0263714	0.324746	0.166307	0.0239831	0.195372		0.180617	0.12422	0.220306	0.327679	0.110393	0.288869
	#279	0.161527	0.0200625	0.58162	0.243892	0.119327	0.326166		0.233621	0.105621	0.217662	0.256106	0.174482	0.365771
	#280	0.259498	0.0446312	0.430813	0.143334	0.0532234	0.297239		0.224683	0.0711951	0.245558	0.287442	0.167656	0.363433
	#281	0.177108	0.0218757	0.417856	0.137362	0.0343078	0.251321		0.298105	0.0524096	0.193448	0.236971	0.157658	0.355828
	#282	0.172541	0.00353158	0.243412	0.174718	0.023335	0.122022		0.220465	0.0301665	0.148993	0.256296	0.0616682	0.268495
	#283	0.300304	0.0101273	0.32549	0.160718	0.0661582	0.311104		0.273542	0.0386753	0.190954	0.206613	0.145408	0.331405
	#284	0.231889	0.0131522	0.355993	0.0952133	0.0382944	0.156052		0.280745	0.0733517	0.186953	0.180341	0.145799	0.307221
	#285	0.2069	0.027531	0.294121	0.203054	0.16246	0.367072		0.231775	0.0354642	0.24993	0.284189	0.168193	0.342089
	#286	0.244449	0.0184179	0.724606	0.0647581	0.0594459	0.129803		0.281434	0.0618661	0.187823	0.268877	0.138477	0.289331
	#287	0.225295	0.0117474	0.585579	0.128531	0.0287153	0.233109		0.237675	0.0472439	0.178568	0.211077	0.134308	0.330248
	#288	0.238291	0.0178384	0.476863	0.17064	0.0209015	0.136153		0.300964	0.0347886	0.250216	0.278347	0.125297	0.258462
	#289	0.184121	0.0130096	0.798228	0.0431283	0.0810558	0.256844		0.209496	0.0337468	0.215827	0.185975	0.141356	0.409654
	#290	0.204072	0.00479121	0.710049	0.0792899	0.018482	0.0912466		0.156925	0.0200098	0.2247	0.239943	0.133688	0.259601
	#291	0.459636	0.0238367	0.649172	0.173594	0.105214	0.241343		0.381532	0.13753	0.231029	0.273397	0.205891	0.330646
	#292	0.258528	0.00822944	0.468568	0.0518106	0.0943459	0.328483		0.297928	0.0656833	0.290439	0.146098	0.148646	0.304251
	#293	0.36963	0.0139943	0.249057	0.069147	0.0329099	0.316427		0.280347	0.00271624	0.218909	0.174878	0.128013	0.33833
	#294	0.359626	0.0146185	0.366633	0.166459	0.0425079	0.213579		0.399288	0.0031615	0.194514	0.204279	0.130662	0.279661
	#295	0.157713	0.0233497	0.348041	0.139311	0.029438	0.135049		0.18983	0.00418768	0.24611	0.249544	0.139263	0.278113
	#296	0.207224	0.0242242	0.803226	0.0754737	0.114857	0.19543		0.185471	0.00346229	0.217523	0.277553	0.156697	0.322494
	#297	0.120219	0.0395621	0.375321	0.0505352	0.0413574	0.298828		0.152814	0.0178136	0.266886	0.218636	0.128887	0.289975
	#298	0.228524	0.0350599	0.345814	0.152782	0.0290161	0.197648		0.260437	0.0644453	0.181642	0.226765	0.135041	0.319581
	#299	0.27375	0.0676339	0.39795	0.062764	0.0317162	0.253963		0.295412	0.0855269	0.201973	0.16385	0.137845	0.320496
	#300	0.421748	0.0237439	0.727368	0.10024	0.0198678	0.162987		0.385765	0.0146994	0.220067	0.185268	0.0800455	0.288174
	#301	0.108893	0.0430399	0.497419	0.0695755	0.0893939	0.126091		0.205541	0.0357616	0.229708	0.186787	0.179298	0.332304
	#302	0.173728	0.0356962	0.788802	0.178702	0.0346362	0.222104		0.184937	0.0937856	0.252863	0.270792	0.139783	0.225285
	#303	0.21932	0.058361	0.873302	0.0398636	0.174179	0.281666		0.220216	0.0638139	0.248392	0.188972	0.189193	0.372929
	#304	0.233224	0.0327294	0.39186	0.0891781	0.156899	0.0459677		0.236401	0.030838	0.222808	0.273647	0.178972	0.141112
	#305	0.365563	0.0435549	0.669931	0.0470791	0.0403982	0.10381		0.345234	0.0694744	0.194991	0.25732	0.134747	0.280566
	#306	0.211585	0.0318752	0.609479	0.198377	0.0184779	0.132342		0.2338	0.0521827	0.20228	0.30061	0.0837518	0.317768
	#307	0.306962	0.0284761	0.291425	0.0848578	0.102999	0.150599		0.320906	0.0122419	0.214534	0.205734	0.185861	0.321675
	#308	0.261871	0.0248423	0.375775	0.119853	0.0167457	0.289669		0.20037	0.00745461	0.211393	0.202801	0.125741	0.292614
	#309	0.151584	0.0313473	0.373255	0.0637236	0.171563	0.312428		0.167748	0.0227089	0.202933	0.168265	0.167832	0.347555
	#310	0.170758	0.0279222	0.831836	0.063466	0.0946488	0.307325		0.190085	0.0138368	0.174706	0.164679	0.156423	0.308554
	#311	0.250364	0.0233692	0.26454	0.233057	0.025239	0.2485		0.344954	0.00865487	0.183987	0.297111	0.104675	0.444963
	#312	0.0884516	0.0303806	0.739478	0.160129	0.0790186	0.264706		0.216789	0.0311278	0.227456	0.280752	0.149677	0.323484
	#313	0.0671584	0.0281774	0.352588	0.0479182	0.0167638	0.292631		0.124339	0.00877274	0.18354	0.17557	0.0670139	0.278146
	#314	0.286947	0.0336063	0.272613	0.292123	0.0637152	0.408959		0.334254	0.0084292	0.150287	0.245021	0.148287	0.374934
	#315	0.257159	0.0338597	0.45112	0.171176	0.0206292	0.239774		0.216997	0.0116389	0.177441	0.32031	0.126642	0.371606
	#316	0.0856047	0.0314067	0.740828	0.0867968	0.0432695	0.160689		0.159776	0.0376471	0.201408	0.255242	0.137092	0.358298
	#317	0.133651	0.0322684	0.366221	0.057884	0.0287672	0.136479		0.148576	0.0930129	0.26309	0.207925	0.136894	0.339901
	#318	0.43367	0.0285466	0.286148	0.168523	0.0206705	0.152277		0.330526	0.00479006	0.260427	0.284746	0.174464	0.267274
	#319	0.284525	0.031003	0.644926	0.17461	0.0207911	0.214273		0.280718	0.00882045	0.197179	0.279902	0.129074	0.335817
	#320	0.077602	0.0294202	0.758972	0.216268	0.0707746	0.085964		0.167339	0.0136723	0.191441	0.328098	0.139025	0.373538
	#321	0.105932	0.0337607	0.47287	0.0724081	0.0189782	0.118268		0.179651	0.00895235	0.234453	0.214454	0.0804221	0.261078
	#322	0.148973	0.0280536	0.391674	0.109091	0.102518	0.192428		0.212333	0.0282528	0.204998	0.238554	0.183055	0.249366
	#323	0.305954	0.0300076	0.760112	0.0420338	0.0823819	0.145587		0.267892	0.0131274	0.242298	0.191523	0.141853	0.272987
	#324	0.0738468	0.0334811	0.622385	0.18423	0.0175819	0.196522		0.197851	0.00703734	0.216561	0.284597	0.103144	0.330457
	#325	0.236038	0.0323522	0.788472	0.166006	0.0918943	0.0854259		0.273444	0.0418882	0.216516	0.279627	0.172166	0.228166
	#326	0.282485	0.0310347	0.372586	0.0703273	0.0209083	0.100691		0.301219	0.00797587	0.177153	0.212321	0.122646	0.213259
	#327	0.158983	0.0261364	0.5165	0.173372	0.0811576	0.0644076		0.182039	0.0181747	0.217621	0.301716	0.15117	0.384382
	#328	0.256203	0.0339899	0.383613	0.198642	0.0258916	0.249813		0.229704	0.0200486	0.220193	0.25508	0.120572	0.276425
	#329	0.314712	0.03351	0.339438	0.0323408	0.0206637	0.0627625		0.35064	0.0141895	0.138039	0.220777	0.132308	0.268319
	#330	0.282794	0.0261759	0.373647	0.0429643	0.173232	0.161554		0.285892	0.0155432	0.241274	0.232219	0.167061	0.18214
	#331	0.122007	0.0326693	0.719508	0.131089	0.034036	0.0667897		0.246703	0.0203048	0.220772	0.229536	0.130341	0.215404
	#332	0.184347	0.0350406	0.813952	0.100439	0.0250316	0.155112		0.195494	0.01305	0.27044	0.208941	0.155759	0.356108
	#333	0.169542	0.0290069	0.547328	0.0499762	0.0424384	0.0896833		0.152451	0.00573609	0.234147	0.197273	0.146542	0.346294
	#334	0.336182	0.0397746	0.311657	0.139793	0.0611118	0.0536439		0.237558	0.068849	0.187126	0.269311	0.151838	0.266137
	#335	0.185932	0.0298692	0.355254	0.0377837	0.196307	0.216352		0.261946	0.0325784	0.213586	0.18514	0.162303	0.325342
	#336	0.334352	0.0259151	0.348341	0.135425	0.110419	0.102341		0.329172	0.0289868	0.253372	0.210349	0.180568	0.303601
	#337	0.126321	0.0340101	0.851076	0.14593	0.110967	0.130803		0.212721	0.0140255	0.252811	0.271939	0.174238	0.325536
	#338	0.209321	0.0313364	0.279641	0.0734331	0.071511	0.0785711		0.215986	0.0484633	0.190603	0.190389	0.138389	0.280602
	#339	0.311391	0.0407642	0.368073	0.10965	0.0851632	0.32682		0.330325	0.0195075	0.20371	0.194191	0.161442	0.335932
	#340	0.109203	0.0380457	0.421016	0.093141	0.0672334	0.10172		0.155454	0.0260228	0.211832	0.195206	0.161516	0.31675
	#341	0.260473	0.0357039	0.525858	0.0580392	0.130756	0.257491		0.275123	0.0229726	0.245694	0.246649	0.185615	0.319685
	#342	0.215319	0.031283	0.417257	0.217836	0.0476544	0.427282		0.324452	0.0541503	0.240759	0.314868	0.124959	0.43936
	#343	0.23148	0.0339144	0.389067	0.160977	0.107605	0.180319		0.17941	0.0708764	0.222602	0.271476	0.139358	0.252285
	#344	0.159552	0.0235661	0.795979	0.0919612	0.100501	0.059068		0.287937	0.0274423	0.237452	0.30986	0.17467	0.295776
	#345	0.287467	0.0336325	0.779856	0.0768961	0.022409	0.083623		0.239801	0.0327747	0.221071	0.223411	0.0941897	0.37031
	#346	0.223049	0.0362988	0.289342	0.0614402	0.021704	0.0991597		0.332453	0.0741641	0.188846	0.206238	0.1551	0.321996
	#347	0.26093	0.0282691	0.727219	0.22083	0.0403697	0.22952		0.301996	0.0308726	0.202322	0.217882	0.150917	0.278492
	#348	0.264733	0.0208589	0.399362	0.135319	0.0761877	0.227114		0.21224	0.0163509	0.212821	0.309476	0.155262	0.313613
	#349	0.267252	0.030779	0.361988	0.124739	0.0842554	0.227235		0.321376	0.05338	0.211742	0.213436	0.144391	0.254432
	#350	0.27845	0.0323978	0.577427	0.0479081	0.0203083	0.141056		0.252798	0.0729185	0.20874	0.197858	0.11062	0.306012
	#351	0.325434	0.0303115	0.815322	0.0368071	0.0236232	0.292607		0.380539	0.0445742	0.227789	0.175955	0.131293	0.368117
	#352	0.443118	0.0453678	0.865275	0.19324	0.0615153	0.119775		0.354251	0.0271826	0.184116	0.247905	0.131071	0.339494
	#353	0.281834	0.0260606	0.298821	0.10537	0.0157661	0.450139		0.308984	0.00840007	0.158686	0.296088	0.111191	0.334984
	#354	0.169869	0.0319473	0.531711	0.140766	0.140869	0.255897		0.24551	0.0345416	0.170999	0.214209	0.171889	0.383989
	#355	0.120006	0.0364538	0.334774	0.0685074	0.02024	0.408801		0.201544	0.0678906	0.181253	0.200112	0.135358	0.352202
	#356	0.324955	0.0333197	0.808339	0.0950869	0.125371	0.172001		0.31319	0.0409352	0.196508	0.238346	0.185019	0.332342
	#357	0.270329	0.0261039	0.266909	0.152852	0.027039	0.205438		0.288097	0.0236491	0.165815	0.2445	0.13903	0.399435
	#358	0.283396	0.0191894	0.363999	0.0939666	0.0539496	0.137203		0.290518	0.0178362	0.202641	0.304802	0.127944	0.300467
	#359	0.486063	0.0309884	0.357163	0.143978	0.0939858	0.184798		0.451836	0.0509007	0.178296	0.327205	0.177517	0.329246
	#360	0.106181	0.0276929	0.438668	0.391863	0.0216674	0.247625		0.18385	0.00827922	0.243645	0.356656	0.117168	0.346625
	#361	0.365316	0.0299121	0.831146	0.119901	0.00940874	0.103196		0.270515	0.031087	0.199415	0.207493	0.0665811	0.285308
	#362	0.424933	0.0307743	0.447236	0.0401041	0.0728291	0.515486		0.333785	0.00602373	0.217094	0.177625	0.14752	0.371622
	#363	0.178695	0.0371523	0.340381	0.158331	0.0706115	0.0538557		0.198396	0.0446996	0.18305	0.271726	0.152282	0.236967
	#364	0.388719	0.0323878	0.475099	0.112269	0.0380862	0.144527		0.321498	0.0152167	0.224709	0.242652	0.157667	0.301389
	#365	0.272848	0.0304685	0.18941	0.198761	0.0490105	0.306126		0.321235	0.0828427	0.154411	0.28202	0.172086	0.426043
	#366	0.32945	0.0421089	0.468585	0.122415	0.0547797	0.144112		0.289892	0.0425131	0.232841	0.229229	0.153112	0.355309
	#367	0.129441	0.0252973	0.456458	0.0324801	0.0255321	0.336925		0.206686	0.011415	0.239113	0.161364	0.146784	0.335564
	#368	0.122291	0.0319749	0.909509	0.0881034	0.0227606	0.36019		0.264468	0.157663	0.247955	0.207276	0.143476	0.385121
	#369	0.223787	0.0350445	0.792075	0.0501808	0.137321	0.311354		0.20902	0.0376226	0.171068	0.164038	0.164374	0.327444
	#370	0.274813	0.0328033	0.61309	0.027537	0.0231411	0.137085		0.350575	0.0332657	0.171728	0.114045	0.118566	0.291802
	#371	0.281759	0.0390145	0.225759	0.0376307	0.0886322	0.591366		0.331597	0.201852	0.210339	0.193359	0.181473	0.351299
	#372	0.18863	0.0302118	0.508455	0.151523	0.0238581	0.369596		0.230845	0.0340784	0.164343	0.253201	0.0975238	0.392616
	#373	0.373165	0.0309853	0.869154	0.185875	0.0735388	0.297088		0.391147	0.0667302	0.191146	0.254644	0.148794	0.352792
	#374	0.0993332	0.0321521	0.38157	0.13413	0.0989564	0.170112		0.109455	0.0456414	0.195981	0.256511	0.14962	0.348653
	#375	0.0432009	0.0287329	0.671008	0.263134	0.125524	0.231409		0.172585	0.088614	0.198427	0.312722	0.145934	0.351909
	#376	0.162724	0.0311286	0.786077	0.149349	0.0261468	0.132957		0.225743	0.100467	0.247519	0.262601	0.12588	0.329623
	#377	0.0885377	0.0340601	0.407182	0.178831	0.0613114	0.105608		0.166419	0.153155	0.241479	0.396521	0.169091	0.328877
	#378	0.245306	0.0346883	0.75292	0.0672868	0.0539687	0.507123		0.339841	0.0377173	0.234954	0.228975	0.110876	0.32239
	#379	0.182306	0.0254337	0.799722	0.0619795	0.0465457	0.225394		0.25987	0.00959671	0.166983	0.175512	0.166377	0.313054
	#380	0.342389	0.0365763	0.833345	0.104966	0.0346633	0.278844		0.357161	0.202738	0.211747	0.329258	0.137352	0.30695
	#381	0.309757	0.00872096	0.771125	0.121694	0.0202418	0.315539		0.355735	0.0690711	0.203819	0.273908	0.12856	0.419486
	#382	0.38633	0.0275758	0.905679	0.109037	0.0483182	0.171348		0.326328	0.0910495	0.218575	0.284031	0.122142	0.37249
	#383	0.116932	0.0311433	0.306616	0.165393	0.0803605	0.478882		0.167273	0.0439686	0.158551	0.233095	0.133333	0.382615
	#384	0.264713	0.0276205	0.194279	0.0336505	0.115917	0.0978386		0.31639	0.0739603	0.151993	0.13587	0.165434	0.23109
	#385	0.288937	0.0300276	0.437963	0.403037	0.0429959	0.348689		0.351205	0.129726	0.219087	0.408395	0.126562	0.361599
	#386	0.473267	0.0365757	0.378972	0.230461	0.102211	0.279607		0.328897	0.0801876	0.177282	0.320771	0.167344	0.365802
	#387	0.240933	0.027282	0.334202	0.201188	0.0196417	0.552393		0.205877	0.0382423	0.20795	0.357603	0.105747	0.343338
	#388	0.191574	0.0356185	0.734277	0.260279	0.116601	0.376673		0.209163	0.0639057	0.157112	0.388254	0.176606	0.38902
	#389	0.0773835	0.0432195	0.658719	0.169567	0.0303938	0.252783		0.0811106	0.0307835	0.237073	0.386746	0.153181	0.321145
	#390	0.537788	0.0315382	0.467489	0.218571	0.00921727	0.280984		0.41628	0.0408233	0.256071	0.368237	0.0254532	0.431636
	#391	0.249064	0.0360365	0.790174	0.0774228	0.0217005	0.36212		0.340686	0.0689543	0.171746	0.262104	0.0914212	0.296781
	#392	0.489337	0.0303419	0.458375	0.139302	0.054902	0.298346		0.442681	0.0514722	0.198495	0.355238	0.159492	0.390298
	#393	0.153429	0.0224185	0.601915	0.207209	0.0665357	0.404038		0.209141	0.0397842	0.180983	0.410607	0.129604	0.413138
	#394	0.343843	0.032612	0.65842	0.176315	0.0250458	0.0883021		0.324452	0.0675709	0.122464	0.362805	0.134388	0.394075
	#395	0.492761	0.031687	0.335688	0.077764	0.0303148	0.125157		0.341785	0.0568373	0.213313	0.334533	0.154541	0.285442
	#396	0.351589	0.0289736	0.457199	0.204637	0.103	0.23203		0.271358	0.0857646	0.208286	0.336518	0.112136	0.405261
	#397	0.390279	0.0344372	0.680897	0.103869	0.0461451	0.535653		0.31445	0.0365643	0.200273	0.25806	0.125927	0.402099
	#398	0.364515	0.034487	0.482408	0.14704	0.0901837	0.0934412		0.283652	0.0364559	0.166121	0.440183	0.106782	0.322774
	#399	0.442778	0.0328462	0.383011	0.145914	0.0986832	0.177186		0.330019	0.0379844	0.18154	0.324979	0.126652	0.298708
	#400	0.262185	0.0288776	0.743042	0.139613	0.109833	0.0930219		0.227721	0.0434638	0.165203	0.35368	0.195828	0.318777
	#401	0.188102	0.0327823	0.832684	0.217381	0.0839876	0.617935		0.228915	0.0555798	0.200445	0.459986	0.117474	0.334373
	#402	0.107125	0.0327067	0.356876	0.257089	0.125951	0.200707		0.230245	0.0257901	0.216055	0.385379	0.166399	0.297078
	#403	0.352176	0.0335265	0.68959	0.0852264	0.0933086	0.362795		0.311732	0.0229878	0.192841	0.435181	0.160166	0.336115
	#404	0.241618	0.0292959	0.822465	0.230007	0.0981337	0.167391		0.263823	0.0467513	0.233007	0.410315	0.116446	0.399964
	#405	0.270425	0.0399777	0.35692	0.0972674	0.151282	0.120522		0.174218	0.0911132	0.247796	0.299477	0.208238	0.285568
	#406	0.0588437	0.0288576	0.791371	0.154154	0.0452199	0.209018		0.148768	0.0555391	0.154731	0.272944	0.143027	0.369902
	#407	0.396328	0.0292197	0.436789	0.111638	0.0421821	0.336807		0.263113	0.0491242	0.227353	0.381303	0.156808	0.390855
	#408	0.201336	0.0310816	0.872084	0.166095	0.108877	0.114292		0.166507	0.0329761	0.186741	0.351965	0.165691	0.393512
	#409	0.0558769	0.0256923	0.367521	0.291926	0.0279544	0.29622		0.128043	0.0116746	0.186478	0.401604	0.0839339	0.328828
	#410	0.169985	0.032864	0.371742	0.210964	0.0617013	0.437255		0.169991	0.0342649	0.233368	0.344994	0.133294	0.293476
	#411	0.124124	0.0324233	0.365454	0.352591	0.0695445	0.264551		0.287163	0.0362792	0.204299	0.343042	0.178477	0.429859
	#412	0.0893877	0.0282313	0.763713	0.0771945	0.0428356	0.353276		0.100748	0.0465402	0.226326	0.228456	0.152278	0.352004
	#413	0.201639	0.0386348	0.78599	0.16195	0.0252157	0.260961		0.15711	0.0389238	0.231999	0.330756	0.134149	0.323287
	#414	0.388115	0.0341639	0.481161	0.118301	0.0389886	0.0864458		0.328894	0.0474673	0.194856	0.296046	0.147062	0.291506
	#415	0.111239	0.0315549	0.252669	0.249909	0.0953045	0.478011		0.267792	0.0200731	0.164245	0.333126	0.167521	0.331413
	#416	0.168146	0.0157745	0.36743	0.130207	0.0120657	0.26597		0.15291	0.00597059	0.217117	0.312573	0.096552	0.305835
	#417	0.304002	0.0376222	0.812636	0.213721	0.0482528	0.2083		0.29701	0.0943585	0.215842	0.399671	0.108888	0.240459
	#418	0.307225	0.0264795	0.624733	0.179349	0.10399	0.194625		0.309984	0.0171571	0.238554	0.38508	0.142438	0.359543
	#419	0.256966	0.0341913	0.38146	0.321281	0.0301632	0.0259612		0.25274	0.0718574	0.227235	0.430118	0.164057	0.117147
	#420	0.17968	0.0315495	0.41821	0.42912	0.0226351	0.354363		0.219635	0.0236752	0.157506	0.458158	0.0789035	0.411553
	#421	0.351464	0.0289735	0.236792	0.299916	0.0326313	0.440173		0.367639	0.023677	0.196906	0.432549	0.16315	0.371096
	#422	0.30212	0.0366448	0.769504	0.192064	0.0258726	0.331443		0.332591	0.0468461	0.273321	0.341848	0.119347	0.363255
	#423	0.26521	0.0356415	0.671841	0.212122	0.00689421	0.141696		0.301059	0.0555767	0.247416	0.442266	0.029465	0.3762
	#424	0.219216	0.0286997	0.558265	0.17166	0.132115	0.325801		0.327518	0.00977204	0.283881	0.307516	0.161228	0.293629
	#425	0.347501	0.0338146	0.463828	0.226241	0.0169406	0.138753		0.330021	0.0533588	0.215566	0.40987	0.101817	0.298876
	#426	0.378492	0.0365857	0.668765	0.227712	0.0305419	0.22821		0.396784	0.10504	0.218349	0.407488	0.11841	0.32814
	#427	0.229565	0.0272374	0.511044	0.198584	0.0820698	0.152292		0.291543	0.021798	0.183534	0.394971	0.129118	0.345405
	#428	0.361588	0.037907	0.869671	0.210222	0.0698783	0.292742		0.445941	0.0110545	0.219519	0.347962	0.125103	0.356873
	#429	0.362708	0.0325427	0.328914	0.169946	0.0221739	0.258674		0.362012	0.0355407	0.2137	0.400584	0.124976	0.354454
	#430	0.265406	0.0309055	0.445042	0.0751634	0.0626015	0.297505		0.318479	0.00858999	0.219039	0.348397	0.124551	0.39032
	#431	0.318764	0.0318942	0.744935	0.115059	0.0283976	0.111545		0.370583	0.00818879	0.158384	0.342015	0.145803	0.28899
	#432	0.372639	0.0334418	0.777263	0.173339	0.0353139	0.122339		0.415458	0.0369701	0.17747	0.396771	0.12148	0.206268
	#433	0.12629	0.0367259	0.408477	0.116329	0.0312642	0.140702		0.227597	0.0357203	0.204783	0.307794	0.0888955	0.328844
	#434	0.132363	0.0359252	0.543817	0.199551	0.0800386	0.519697		0.343322	0.0303801	0.193415	0.308485	0.131122	0.367345
	#435	0.162897	0.0365333	0.318297	0.314798	0.025437	0.188295		0.247623	0.0443332	0.191253	0.369054	0.144127	0.283932
	#436	0.223798	0.0334405	0.340463	0.178181	0.107322	0.179181		0.267192	0.0548484	0.236057	0.365152	0.170358	0.339948
	#437	0.486152	0.0330372	0.377142	0.230587	0.0305882	0.534861		0.424397	0.0148347	0.220557	0.290592	0.0981086	0.311973
	#438	0.493612	0.0349782	0.372919	0.0818722	0.0150757	0.0748655		0.451748	0.0345808	0.182726	0.283875	0.0562405	0.288524
	#439	0.313242	0.0347824	0.839924	0.18961	0.0405718	0.178602		0.308283	0.0385294	0.231926	0.312441	0.11481	0.373925
	#440	0.236501	0.0274208	0.829373	0.0940363	0.158999	0.0887501		0.280521	0.0151598	0.273397	0.325909	0.168741	0.31389
	#441	0.339134	0.0312246	0.34458	0.267213	0.126584	0.401686		0.369818	0.0384251	0.227438	0.304215	0.160461	0.361504
	#442	0.579421	0.0295194	0.885166	0.142282	0.0153696	0.287178		0.470323	0.0331227	0.25972	0.302327	0.0702107	0.339667
	#443	0.238706	0.0359919	0.889436	0.298074	0.023745	0.172117		0.315448	0.0126021	0.228815	0.33327	0.117857	0.398532
	#444	0.353225	0.0290818	0.481663	0.0485244	0.186715	0.317293		0.351389	0.0123152	0.170518	0.21793	0.184885	0.339692
	#445	0.41964	0.0329358	0.89328	0.093274	0.116601	0.189134		0.405299	0.0373762	0.239917	0.307738	0.146308	0.374056
	#446	0.089365	0.0288696	0.80517	0.134804	0.0691945	0.107678		0.241869	0.0382125	0.196839	0.349188	0.136756	0.285386
	#447	0.376437	0.0340764	0.53371	0.202008	0.0194757	0.0676651		0.330662	0.0158107	0.250554	0.337574	0.062905	0.307783
	#448	0.104291	0.0323995	0.399625	0.0840266	0.0436601	0.160592		0.188728	0.0156718	0.219468	0.346691	0.158719	0.341511
	#449	0.250101	0.0273967	0.477208	0.11239	0.0357521	0.0739692		0.287733	0.0128646	0.260883	0.38105	0.112632	0.245771
	#450	0.346895	0.0289456	0.262339	0.126043	0.0337596	0.18531		0.430764	0.0116638	0.190264	0.305197	0.111105	0.437405
	#451	0.318295	0.0262036	0.892213	0.0667092	0.0188248	0.089877		0.302148	0.0108842	0.198344	0.177881	0.112197	0.260934
	#452	0.37974	0.0195648	0.41761	0.126282	0.0666667	0.390471		0.31044	0.0126888	0.228053	0.3068	0.124253	0.40511
	#453	0.0827161	0.00674766	0.487077	0.0665095	0.00897084	0.284662		0.120625	0.0204604	0.186918	0.279464	0.039998	0.333642
	#454	0.124991	0.0197206	0.327117	0.0725335	0.0286576	0.239497		0.257907	0.0096304	0.186559	0.263212	0.112846	0.388246
	#455	0.111766	0.0191754	0.437098	0.136866	0.0772737	0.0808626		0.171615	0.0318609	0.219148	0.326685	0.154526	0.251189
	#456	0.312018	0.0222729	0.859742	0.0532056	0.0332011	0.256364		0.325774	0.0373113	0.200197	0.282612	0.136789	0.42289
	#457	0.474857	0.0124328	0.816421	0.100702	0.129772	0.164783		0.368697	0.0283564	0.224514	0.261254	0.135654	0.412488
	#458	0.327559	0.0124362	0.640509	0.203886	0.0998044	0.141118		0.396827	0.0235179	0.227277	0.330565	0.157683	0.285804
	#459	0.16339	0.02169	0.686524	0.124517	0.0916279	0.132303		0.288059	0.0272014	0.187265	0.295602	0.165098	0.393675
	#460	0.245054	0.0166158	0.899007	0.201235	0.0586057	0.330856		0.264142	0.00473493	0.246551	0.33783	0.137156	0.344627
	#461	0.459318	0.0263197	0.749697	0.171732	0.054062	0.43285		0.415142	0.0237067	0.176493	0.308924	0.140047	0.36963
	#462	0.341889	0.0114285	0.423159	0.0958744	0.0776999	0.236345		0.356267	0.00793199	0.183608	0.344149	0.136397	0.307158
	#463	0.157611	0.0195761	0.768952	0.106141	0.0604421	0.154674		0.331796	0.00711938	0.265005	0.325448	0.110498	0.401307
	#464	0.214687	0.0123726	0.345591	0.192393	0.180243	0.140564		0.289239	0.0216751	0.179383	0.35412	0.228464	0.299023
	#465	0.299371	0.00685197	0.359044	0.0511648	0.0305644	0.18791		0.314001	0.00149968	0.19969	0.254591	0.12828	0.342039
	#466	0.151114	0.0165516	0.316214	0.183198	0.0571669	0.252496		0.31655	0.0034797	0.208299	0.287901	0.197191	0.323095
	#467	0.161035	0.00952569	0.727033	0.0757431	0.014853	0.193858		0.201401	0.0135919	0.18605	0.295226	0.06062	0.385089
	#468	0.31302	0.0192025	0.778221	0.179695	0.0376334	0.125594		0.338638	0.00811642	0.185541	0.292368	0.169354	0.363062
	#469	0.335914	0.0139983	0.482815	0.0857167	0.0675598	0.103054		0.30042	0.00862177	0.133102	0.29256	0.122406	0.252479
	#470	0.344803	0.0185157	0.918259	0.0669617	0.120567	0.0642234		0.32432	0.0165745	0.331692	0.33143	0.188341	0.300524
	#471	0.263212	0.0134442	0.850484	0.147672	0.166635	0.177938		0.320332	0.0192741	0.298891	0.301713	0.120812	0.337794
	#472	0.249585	0.0121458	0.873906	0.370392	0.0337854	0.506837		0.29383	0.0183082	0.334675	0.406724	0.164107	0.384342
	#473	0.16748	0.00894831	0.84629	0.0898826	0.116019	0.391518		0.257787	0.0108556	0.248486	0.279474	0.14707	0.294639
	#474	0.174148	0.0136819	0.886848	0.079902	0.13583	0.134988		0.323558	0.014233	0.222574	0.284566	0.146789	0.333018
	#475	0.234312	0.0179138	0.856821	0.188442	0.0854224	0.433439		0.233029	0.00774499	0.240021	0.371968	0.158356	0.365149
	#476	0.184468	0.0117252	0.906247	0.123079	0.177124	0.485492		0.232598	0.0212502	0.238148	0.447684	0.152854	0.377073
	#477	0.186413	0.0108575	0.496041	0.133952	0.0486324	0.173975		0.219352	0.0222877	0.161162	0.323762	0.124941	0.310855
	#478	0.0730417	0.0205622	0.392087	0.193276	0.0255564	0.212038		0.0990196	0.00729962	0.201056	0.298455	0.107016	0.333855
	#479	0.16685	0.0204064	0.714186	0.173155	0.126423	0.0939119		0.175854	0.0166075	0.213401	0.315326	0.198566	0.364306
	#480	0.413271	0.0139434	0.692694	0.157727	0.0605808	0.214652		0.35564	0.0104399	0.241571	0.339512	0.119515	0.378832
	#481	0.384148	0.0146364	0.634372	0.123375	0.0271158	0.183729		0.280496	0.0130076	0.174764	0.314179	0.0964387	0.429876
	#482	0.280549	0.00820688	0.889259	0.256053	0.172174	0.138477		0.285354	0.00774084	0.167614	0.355396	0.182641	0.346631
	#483	0.14046	0.0154825	0.845284	0.1924	0.0283688	0.227008		0.215904	0.036687	0.244351	0.398573	0.155261	0.379869
	#484	0.231399	0.0190583	0.888947	0.120774	0.0254139	0.475185		0.250256	0.00483855	0.241851	0.270279	0.124368	0.418416
	#485	0.132513	0.0130473	0.320753	0.0530301	0.0279118	0.139033		0.129246	0.0115254	0.151532	0.284685	0.126539	0.324675
	#486	0.107071	0.0102259	0.611422	0.240657	0.0284359	0.251174		0.156583	0.00897086	0.195323	0.34367	0.176525	0.342691
	#487	0.145228	0.0160038	0.902474	0.185103	0.195435	0.407177		0.216232	0.0233096	0.17667	0.316116	0.160463	0.432101
	#488	0.118163	0.0216239	0.341197	0.211995	0.121273	0.456603		0.262019	0.00729309	0.198198	0.306926	0.172086	0.349406
	#489	0.121117	0.0181833	0.496984	0.128861	0.0734906	0.19829		0.100318	0.00795207	0.174974	0.362734	0.164382	0.355323
	#490	0.123148	0.00837154	0.497522	0.222778	0.0227917	0.152724		0.127125	0.0074287	0.224879	0.365307	0.106847	0.262704
	#491	0.389261	0.0155193	0.896168	0.118423	0.107466	0.376563		0.274211	0.00993149	0.207384	0.361931	0.119585	0.27562
	#492	0.230798	0.0171347	0.374094	0.27927	0.0212382	0.346011		0.241769	0.015638	0.148016	0.40877	0.0975325	0.318867
	#493	0.26924	0.0165954	0.520189	0.054311	0.0340771	0.419107		0.273518	0.0182559	0.256992	0.253215	0.148594	0.365383
	#494	0.479983	0.0158514	0.714782	0.0761336	0.0317284	0.123499		0.355156	0.0183242	0.156075	0.288297	0.145607	0.343488
	#495	0.404682	0.0128505	0.857303	0.150368	0.113591	0.227239		0.321794	0.0102271	0.296152	0.33046	0.134309	0.39652
	#496	0.264588	0.0114675	0.817492	0.0633464	0.105802	0.39386		0.292459	0.00677757	0.206159	0.324654	0.157665	0.385875
	#497	0.131258	0.0188193	0.897494	0.0676659	0.0471321	0.208744		0.121182	0.00712821	0.161116	0.272522	0.113973	0.404495
	#498	0.445299	0.00858417	0.627461	0.0824024	0.0669105	0.279508		0.335077	0.00837104	0.20093	0.257129	0.16695	0.280596
	#499	0.469357	0.0164192	0.861359	0.0960966	0.0209289	0.339504		0.38429	0.0351681	0.197993	0.334505	0.13281	0.309953
	#500	0.298698	0.0175506	0.81551	0.0528247	0.110671	0.0880029		0.308418	0.0145291	0.156586	0.294021	0.152075	0.342047
	#501	0.247112	0.00896947	0.263091	0.0903938	0.163328	0.285824		0.294014	0.0177593	0.186057	0.300601	0.173377	0.364791
	#502	0.205217	0.0136807	0.896974	0.104127	0.0622423	0.330479		0.219587	0.0168026	0.238809	0.285478	0.133995	0.393474
	#503	0.47167	0.0218154	0.694838	0.312957	0.0433121	0.223919		0.340392	0.0137179	0.253234	0.353646	0.146753	0.43128
	#504	0.231945	0.0143349	0.884306	0.121023	0.0377098	0.227383		0.208485	0.0157474	0.198877	0.262613	0.165498	0.277941
	#505	0.159838	0.0203353	0.766089	0.219183	0.154421	0.494942		0.327659	0.00868903	0.189519	0.370038	0.139697	0.333439
	#506	0.253412	0.014518	0.800285	0.152381	0.0898595	0.269196		0.201611	0.015	0.155273	0.345601	0.143036	0.322751
	#507	0.289651	0.0264197	0.302321	0.231968	0.11564	0.204646		0.226217	0.0132466	0.216072	0.288887	0.170109	0.313445
	#508	0.345376	0.0237533	0.752445	0.0635646	0.0336961	0.314416		0.337943	0.0132235	0.166026	0.290264	0.124471	0.415122
	#509	0.251892	0.0165309	0.803531	0.174031	0.19849	0.149754		0.294509	0.0139367	0.14839	0.273142	0.172174	0.301785
	#510	0.182442	0.0190305	0.818475	0.0923582	0.0192388	0.447659		0.236624	0.0496462	0.234809	0.29118	0.105202	0.341616
	#511	0.30428	0.0104587	0.339118	0.0590563	0.0738834	0.280459		0.327438	0.0126388	0.193592	0.335751	0.144365	0.315018
	#512	0.216044	0.0129802	0.559564	0.0981851	0.0858215	0.0945113		0.255064	0.0156273	0.208787	0.323347	0.133512	0.297022
	#513	0.475634	0.0159445	0.737237	0.208661	0.0728202	0.0891214		0.397245	0.0125586	0.140037	0.329782	0.164266	0.324925
	#514	0.40924	0.00863147	0.906064	0.283111	0.155212	0.204349		0.377737	0.00793967	0.163607	0.318211	0.148692	0.32176
	#515	0.305607	0.0196916	0.833237	0.233932	0.1405	0.0957819		0.273865	0.0329547	0.188178	0.390493	0.160984	0.321858
	#516	0.116368	0.0460024	0.834346	0.150002	0.0333469	0.33774		0.28104	0.0494087	0.17009	0.355946	0.135258	0.328543
	#517	0.266841	0.0249919	0.788951	0.235178	0.105519	0.125139		0.260162	0.0181725	0.223203	0.335649	0.147973	0.314755
	#518	0.276755	0.0317734	0.709181	0.242539	0.0741791	0.211451		0.293408	0.013031	0.197937	0.26171	0.177652	0.375566
	#519	0.242712	0.0229055	0.636712	0.144024	0.0573709	0.0608561		0.311426	0.0254545	0.195099	0.307765	0.119484	0.315168
	#520	0.535102	0.0172772	0.840297	0.0819554	0.035675	0.0924165		0.355757	0.0148503	0.152368	0.27998	0.150656	0.309174
	#521	0.376552	0.0239255	0.503748	0.167664	0.121295	0.399218		0.325328	0.0211363	0.198502	0.392867	0.183051	0.334278
	#522	0.229895	0.0282157	0.778774	0.0913443	0.0537019	0.0903356		0.273928	0.0232737	0.177138	0.291727	0.130618	0.206138
	#523	0.13396	0.0215537	0.618168	0.0552002	0.18371	0.481486		0.25221	0.019045	0.170387	0.270252	0.163559	0.363925
	#524	0.150915	0.0340893	0.608991	0.279549	0.0166743	0.198183		0.144665	0.0486858	0.198698	0.416841	0.107104	0.345736
	#525	0.167297	0.0174378	0.328407	0.127476	0.128762	0.303177		0.320371	0.013121	0.171154	0.349167	0.115731	0.328571
	#526	0.171815	0.0274149	0.762678	0.231157	0.0901861	0.207298		0.259984	0.0718314	0.165022	0.400203	0.183423	0.34671
	#527	0.481584	0.0181067	0.312023	0.306447	0.0164303	0.140027		0.388416	0.021772	0.189149	0.34697	0.115275	0.391104
	#528	0.201499	0.0124746	0.232899	0.155263	0.0917765	0.249956		0.300776	0.0143072	0.126003	0.341924	0.130162	0.314284
	#529	0.305808	0.0211625	0.861784	0.175211	0.142603	0.21635		0.310071	0.0391282	0.185708	0.371005	0.181209	0.335608
	#530	0.45127	0.0279526	0.34123	0.357298	0.060445	0.242854		0.334334	0.072754	0.1563	0.478239	0.110174	0.336667
	#531	0.451909	0.0120681	0.503703	0.113508	0.0177694	0.0953115		0.316274	0.0116737	0.142539	0.395615	0.0912547	0.273175
	#532	0.450729	0.0211383	0.414527	0.17057	0.0389396	0.36233		0.344123	0.0205518	0.209418	0.283451	0.104648	0.355777
	#533	0.335478	0.0256267	0.872553	0.141779	0.0387521	0.302758		0.31525	0.0824569	0.553506	0.392323	0.150121	0.340411
	#534	0.202682	0.0197632	0.737035	0.223186	0.0210685	0.225948		0.235407	0.0160348	0.414947	0.297727	0.0628642	0.359218
	#535	0.174108	0.0305985	0.0204129	0.0860611	0.0948931	0.370154		0.34922	0.0503407	0.0239779	0.275684	0.238951	0.433668
	#536	0.379002	0.0309891	0.704364	0.115324	0.222121	0.303714		0.345996	0.0655556	0.460855	0.290675	0.263269	0.3323
	#537	0.347681	0.0177425	0.585455	0.0815849	0.174608	0.173509		0.346983	0.016199	0.478795	0.320353	0.237616	0.314749
	#538	0.240121	0.0235339	0.602392	0.0575376	0.0928757	0.150985		0.222432	0.0331916	0.484478	0.253324	0.227549	0.272435
	#539	0.474193	0.0195598	0.346852	0.233	0.0193206	0.502318		0.319719	0.0123569	0.432121	0.381419	0.109881	0.353447
	#540	0.206781	0.0324139	0.879255	0.165628	0.18231	0.562086		0.318229	0.0761549	0.563966	0.285094	0.230462	0.390959
	#541	0.411977	0.0189919	0.00649153	0.263165	0.28378	0.359543		0.294742	0.0410471	0.0215496	0.374646	0.275971	0.324771
	#542	0.387587	0.0135359	0.722061	0.152296	0.0407961	0.504612		0.327531	0.0170691	0.460896	0.351048	0.135446	0.375647
	#543	0.241497	0.0161771	0.717065	0.211559	0.157288	0.292097		0.252802	0.0188173	0.48836	0.320575	0.272288	0.435421
	#544	0.314476	0.0284206	0.355383	0.204365	0.155386	0.170287		0.300188	0.0970265	0.425929	0.381856	0.239677	0.245897
	#545	0.252983	0.01241	0.74606	0.105041	0.0936215	0.404899		0.341893	0.0176721	0.397215	0.346189	0.190905	0.316692
	#546	0.177136	0.034116	0.803767	0.234558	0.209312	0.464025		0.215946	0.064601	0.518597	0.390725	0.308614	0.344708
	#547	0.157039	0.020766	0.85429	0.289175	0.225441	0.28139		0.189955	0.026303	0.561477	0.417824	0.348076	0.321158
	#548	0.443003	0.0262982	0.795615	0.13018	0.142519	0.404111		0.387317	0.0832846	0.52492	0.36182	0.196008	0.347047
	#549	0.479908	0.0089684	0.442234	0.179071	0.0772276	0.120928		0.306872	0.00614451	0.441796	0.363106	0.199765	0.378983
	#550	0.266099	0.0347934	0.751888	0.127377	0.0138486	0.205225		0.240519	0.0832968	0.43245	0.367473	0.10109	0.268039
	#551	0.308114	0.0155082	0.415913	0.196241	0.14524	0.0763778		0.303008	0.0346301	0.32225	0.368911	0.168079	0.203585
	#552	0.238955	0.0199988	0.741874	0.133917	0.106243	0.202389		0.23315	0.0140241	0.460418	0.309691	0.254696	0.385358
	#553	0.420275	0.0238534	0.491317	0.099511	0.0511682	0.291888		0.317435	0.0193565	0.467388	0.319787	0.184607	0.347935
	#554	0.184675	0.0233517	0.386144	0.0958358	0.180748	0.0640411		0.320305	0.0132783	0.390674	0.30429	0.261225	0.194045
	#555	0.089112	0.0240374	0.521309	0.135229	0.10854	0.133789		0.167296	0.00845107	0.439705	0.290419	0.200072	0.269876
	#556	0.16436	0.0192226	0.676275	0.218788	0.092331	0.424023		0.269866	0.0218952	0.443387	0.333623	0.179954	0.323878
	#557	0.229119	0.0166094	0.773594	0.195174	0.0450508	0.23871		0.278133	0.0338791	0.472727	0.402391	0.166832	0.389003
	#558	0.140714	0.022693	0.509767	0.0969406	0.135738	0.22219		0.302153	0.0437673	0.465676	0.238024	0.317437	0.292953
	#559	0.237517	0.0135864	0.7603	0.302519	0.0732408	0.453139		0.230722	0.024023	0.557601	0.280711	0.25484	0.354238
	#560	0.324245	0.0228442	0.663246	0.143202	0.137865	0.288904		0.328091	0.0328901	0.440809	0.399661	0.244418	0.339089
	#561	0.163675	0.0296195	0.79297	0.262197	0.154258	0.364926		0.325412	0.0568054	0.472028	0.364061	0.320415	0.300429
	#562	0.0828932	0.0199549	0.823504	0.0594553	0.0458606	0.175045		0.184203	0.010248	0.515112	0.286891	0.221376	0.324186
	#563	0.314374	0.0226499	0.548763	0.190016	0.0366611	0.476763		0.289339	0.0766279	0.495739	0.373664	0.178756	0.32084
	#564	0.324274	0.0211453	0.662333	0.250629	0.156578	0.252634		0.304081	0.0420009	0.407605	0.387947	0.211879	0.287716
	#565	0.421527	0.0239352	0.642343	0.0990479	0.27492	0.168928		0.33207	0.0771086	0.484331	0.272173	0.307265	0.306468
	#566	0.414763	0.0113487	0.895309	0.200906	0.0387587	0.161131		0.323327	0.0144964	0.48024	0.382798	0.170976	0.290552
	#567	0.144772	0.0239336	0.546468	0.0624556	0.122059	0.216923		0.123901	0.100024	0.327427	0.320647	0.220226	0.316179
	#568	0.260814	0.0206952	0.292003	0.238764	0.0974779	0.187264		0.272435	0.0128065	0.282053	0.351677	0.220996	0.298334
	#569	0.237451	0.0269235	0.57168	0.167014	0.029978	0.41783		0.239658	0.0981618	0.391792	0.338277	0.134518	0.287998
	#570	0.166358	0.0129229	0.823466	0.154135	0.0225064	0.347074		0.229045	0.017708	0.449606	0.301757	0.171053	0.339273
	#571	0.285408	0.0267637	0.506543	0.121901	0.205549	0.354248		0.276508	0.0255104	0.324414	0.340159	0.262057	0.292788
	#572	0.20819	0.0149323	0.779478	0.26032	0.0803564	0.407232		0.248205	0.0303823	0.379994	0.347544	0.141346	0.301378
	#573	0.433051	0.0230063	0.708224	0.110694	0.15065	0.140133		0.308841	0.0780186	0.480301	0.301659	0.30197	0.330252
	#574	0.310159	0.0185784	0.776539	0.106029	0.18332	0.296462		0.309007	0.0327574	0.462718	0.302145	0.269253	0.304069
	#575	0.263468	0.0229027	0.539352	0.127115	0.0748246	0.279757		0.270836	0.0487395	0.53342	0.328161	0.183504	0.349217
	#576	0.258697	0.0262827	0.765795	0.111675	0.159074	0.467123		0.251909	0.0225008	0.436584	0.330169	0.194659	0.319391
	#577	0.155586	0.0239358	0.323368	0.216047	0.0703943	0.116569		0.193053	0.0393576	0.282686	0.33199	0.147001	0.311925
	#578	0.193959	0.0110404	0.443707	0.184775	0.117684	0.0489049		0.185098	0.0196988	0.39774	0.375803	0.238652	0.167475
	#579	0.525997	0.0253659	0.733083	0.296479	0.142773	0.163667		0.371681	0.0177427	0.390492	0.313731	0.269402	0.264099
	#580	0.338678	0.031295	0.468057	0.130619	0.255827	0.382322		0.304139	0.0229089	0.310326	0.355127	0.293268	0.382261
	#581	0.180704	0.010495	0.454551	0.060445	0.194018	0.135912		0.253883	0.0130457	0.423377	0.286875	0.274651	0.222305
	#582	0.278709	0.0218816	0.629185	0.0911566	0.138607	0.14788		0.258333	0.0958932	0.397539	0.300464	0.312518	0.289862
	#583	0.0974139	0.0280042	0.414647	0.0616064	0.0798619	0.194966		0.122564	0.0587422	0.347322	0.272662	0.196259	0.313712
	#584	0.223957	0.031003	0.350655	0.0599554	0.0366581	0.333431		0.219958	0.0289253	0.357706	0.27168	0.19145	0.38832
	#585	0.299003	0.0267674	0.381003	0.107365	0.116688	0.142481		0.279338	0.101987	0.383033	0.297117	0.200468	0.314681
	#586	0.240507	0.023321	0.439713	0.171031	0.1335	0.389924		0.267163	0.0456931	0.364629	0.398977	0.179225	0.327273
	#587	0.315085	0.0300767	0.339923	0.0997722	0.168265	0.037794		0.289895	0.0186417	0.259108	0.327108	0.263861	0.136424
	#588	0.35181	0.0163597	0.346347	0.075568	0.111708	0.0925961		0.348242	0.0340208	0.171282	0.273377	0.262455	0.275506
	#589	0.13542	0.012483	0.838448	0.24297	0.0256833	0.258787		0.119545	0.0225389	0.386374	0.375112	0.12513	0.325966
	#590	0.173966	0.0111111	0.476854	0.117162	0.157393	0.0932571		0.148187	0.0185848	0.463534	0.272094	0.235362	0.305956
	#591	0.225674	0.0242713	0.768997	0.138997	0.248984	0.0626747		0.237371	0.05853	0.419809	0.321917	0.256656	0.179367
	#592	0.210947	0.0195607	0.570341	0.169172	0.365441	0.230144		0.212999	0.0250767	0.438268	0.330179	0.311459	0.238078
	#593	0.185493	0.0271632	0.603517	0.105207	0.1538	0.0630243		0.251586	0.0225675	0.451237	0.356863	0.238324	0.140773
	#594	0.352036	0.0391303	0.566436	0.161092	0.0961238	0.176503		0.26908	0.0515177	0.464571	0.360541	0.188891	0.306121
	#595	0.310687	0.0256892	0.40154	0.133371	0.136525	0.216241		0.245685	0.0409149	0.325466	0.331819	0.186816	0.326767
	#596	0.254467	0.0240177	0.843049	0.141128	0.034476	0.240287		0.293922	0.0459525	0.367329	0.34483	0.107465	0.376579
	#597	0.374343	0.0147091	0.286362	0.27271	0.052122	0.127542		0.330842	0.046107	0.352692	0.385996	0.15763	0.309825
	#598	0.307287	0.00900508	0.505846	0.0807207	0.0846744	0.150463		0.245405	0.0200547	0.353989	0.332136	0.202131	0.368702
	#599	0.316238	0.0224621	0.472323	0.110168	0.187516	0.124241		0.328669	0.0592292	0.295214	0.345131	0.205684	0.297017
	#600	0.395189	0.0188235	0.730001	0.0766154	0.0248366	0.0865131		0.290246	0.0480495	0.474221	0.330236	0.138091	0.221859
	#601	0.515291	0.0150574	0.712848	0.0695334	0.0188825	0.30548		0.377588	0.0366468	0.448156	0.290749	0.0974952	0.318331
	#602	0.313171	0.013777	0.325275	0.230084	0.145971	0.0644358		0.375351	0.0337109	0.247896	0.358891	0.203499	0.221539
	#603	0.433268	0.0272375	0.879032	0.179156	0.0461004	0.12727		0.399302	0.0625576	0.440684	0.329986	0.145993	0.300476
	#604	0.503396	0.0236157	0.574876	0.240828	0.0979082	0.629594		0.33494	0.0687329	0.390348	0.327932	0.173101	0.439674
	#605	0.422306	0.0178517	0.498761	0.080786	0.0815999	0.0443901		0.375737	0.0476014	0.489261	0.334395	0.184773	0.164196
	#606	0.534943	0.0157041	0.475767	0.112608	0.0159366	0.387656		0.390278	0.0434492	0.269061	0.247979	0.101567	0.338225
	#607	0.265857	0.028544	0.911871	0.127317	0.102414	0.439875		0.278749	0.0436421	0.478333	0.284803	0.110201	0.340934
	#608	0.397021	0.0202628	0.552023	0.0592466	0.0747929	0.0235574		0.330102	0.0465922	0.312368	0.235359	0.154831	0.195706
	#609	0.545221	0.0206538	0.612534	0.226718	0.0894579	0.215853		0.370098	0.00653158	0.364205	0.378475	0.244325	0.223947
	#610	0.498749	0.0193484	0.881885	0.154371	0.156252	0.3998		0.396685	0.0477288	0.373827	0.310401	0.200524	0.35383
	#611	0.299821	0.0181289	0.620555	0.172883	0.156173	0.0816899		0.383455	0.0486666	0.357473	0.326612	0.246771	0.248319
	#612	0.582222	0.0269007	0.616511	0.156161	0.258059	0.452561		0.363039	0.0640944	0.326726	0.296282	0.2687	0.364508
	#613	0.336271	0.0213323	0.78194	0.113929	0.221183	0.153307		0.358004	0.0484612	0.430639	0.329968	0.314137	0.350359
	#614	0.480984	0.0231652	0.596107	0.250066	0.215495	0.157591		0.389408	0.0152426	0.434925	0.366791	0.22053	0.280258
	#615	0.333292	0.0155329	0.482833	0.18564	0.240582	0.219733		0.319113	0.0343543	0.36307	0.272241	0.278339	0.307603
	#616	0.592029	0.0136663	0.683165	0.169927	0.295313	0.125117		0.38512	0.0328093	0.406443	0.311418	0.291717	0.215998
	#617	0.263887	0.0395289	0.387805	0.162427	0.177674	0.180361		0.333344	0.0454229	0.396838	0.344719	0.183167	0.307808
	#618	0.602215	0.00275073	0.592257	0.345284	0.264507	0.399577		0.356152	0.00308568	0.342515	0.340788	0.269281	0.292744
	#619	0.402531	0.0201342	0.464623	0.0865359	0.171666	0.103053		0.319787	0.0115015	0.507265	0.32894	0.192237	0.256723
	#620	0.520941	0.0287932	0.816913	0.388248	0.393523	0.295311		0.399861	0.016736	0.303686	0.370013	0.260919	0.308213
	#621	0.286232	0.00896776	0.770105	0.14355	0.113388	0.209159		0.27025	0.0296856	0.419849	0.288614	0.240799	0.235356
	#622	0.0720336	0.0290809	0.879104	0.155332	0.174208	0.122257		0.0279867	0.0404745	0.365049	0.329946	0.227209	0.222656
	#623	0.375703	0.0220253	0.851993	0.218558	0.374879	0.149995		0.300973	0.0365302	0.434774	0.273351	0.274135	0.284303
	#624	0.0749985	0.0102293	0.18125	0.124577	0.237711	0.186343		0.0196674	0.0375676	0.143721	0.329505	0.245574	0.311861
	#625	0.378242	0.0662041	0.666042	0.119821	0.105549	0.181		0.280659	0.114137	0.345281	0.225057	0.11748	0.337625
	#626	0.30739	0.0205988	0.781405	0.097252	0.312078	0.101454		0.410478	0.0484481	0.323983	0.281963	0.227231	0.302721
	#627	0.521491	0.0228646	0.790923	0.136149	0.227463	0.503977		0.446175	0.0361428	0.48386	0.327596	0.238974	0.28358
	#628	0.435101	0.0225307	0.8758	0.0748968	0.353059	0.199264		0.426268	0.0558732	0.403655	0.199748	0.240219	0.291994
	#629	0.559833	0.0249682	0.664532	0.227659	0.164322	0.124808		0.385884	0.0311419	0.345818	0.31771	0.240007	0.378816
	#630	0.511652	0.0165368	0.51599	0.128903	0.217674	0.193355		0.295587	0.0809955	0.252745	0.294086	0.318357	0.249447
	#631	0.566711	0.0158803	0.704927	0.182665	0.271534	0.0583466		0.42789	0.0298919	0.391256	0.295755	0.263295	0.307684
	#632	0.499903	0.0141806	0.606041	0.152377	0.226146	0.0597081		0.386225	0.08726	0.334209	0.267115	0.257483	0.306128
	#633	0.303318	0.02169	0.874201	0.115924	0.255173	0.160773		0.315735	0.0238375	0.331525	0.301539	0.242528	0.31131
	#634	0.57315	0.0167573	0.500011	0.0930308	0.379291	0.307738		0.383372	0.025106	0.301345	0.31972	0.225194	0.412008
	#635	0.469974	0.0201705	0.397616	0.338533	0.308246	0.174877		0.293627	0.0381458	0.253276	0.346894	0.247147	0.322826
	#636	0.390923	0.0046967	0.495528	0.16433	0.133633	0.120485		0.255807	0.00281496	0.478577	0.316028	0.200531	0.387376
	#637	0.176803	0.0195035	0.92983	0.100153	0.157093	0.0777011		0.324035	0.0375966	0.383089	0.317999	0.177177	0.268275
	#638	0.216794	0.0226203	0.642229	0.149409	0.37451	0.152561		0.259804	0.0474862	0.415848	0.319194	0.294417	0.277598
	#639	0.288403	0.0155856	0.42776	0.320417	0.274369	0.0957302		0.23592	0.0233945	0.366973	0.393349	0.24279	0.290988
	#640	0.444638	0.0123228	0.716857	0.108272	0.193225	0.0287723		0.424023	0.0443874	0.406156	0.354658	0.245913	0.171999
	#641	0.388874	0.0214156	0.551233	0.0995874	0.227415	0.243971		0.434978	0.0928567	0.40529	0.344222	0.247473	0.343891
	#642	0.446591	0.0112367	0.364078	0.115194	0.20137	0.129782		0.331433	0.0396972	0.188476	0.340058	0.23108	0.284074
	#643	0.474608	0.0176471	0.707441	0.219846	0.196931	0.0335654		0.363175	0.0596207	0.255871	0.370911	0.238759	0.247859
	#644	0.391435	0.0164247	0.815671	0.210861	0.057845	0.187858		0.379084	0.0801477	0.399658	0.279945	0.100566	0.302338
	#645	0.486635	0.0217559	0.852821	0.159155	0.11569	0.160368		0.464664	0.0618198	0.503564	0.394607	0.238299	0.294222
	#646	0.423886	0.0220268	0.57267	0.116214	0.224898	0.273286		0.473203	0.0453232	0.499905	0.334503	0.291853	0.334174
	#647	0.490016	0.0213804	0.638014	0.139325	0.186066	0.346953		0.256387	0.0643696	0.282776	0.344813	0.263096	0.372549
	#648	0.385664	0.0218941	0.508761	0.0859891	0.215404	0.0853457		0.359334	0.0442605	0.480078	0.332627	0.227683	0.208609
	#649	0.478	0.0162765	0.460995	0.0700442	0.265061	0.210311		0.35554	0.0233634	0.339422	0.203525	0.252751	0.371546
	#650	0.397938	0.0190465	0.516777	0.324572	0.358807	0.177947		0.292828	0.0798953	0.458282	0.370688	0.292378	0.361303
	#651	0.616283	0.0162342	0.590955	0.154514	0.0991545	0.126338		0.419124	0.0279936	0.28015	0.334612	0.207987	0.398377
	#652	0.443089	0.0153932	0.673726	0.112125	0.36891	0.150639		0.411366	0.021704	0.282766	0.341637	0.312013	0.320518
	#653	0.528734	0.0202484	0.538647	0.212434	0.232986	0.427627		0.463253	0.0731244	0.255339	0.427133	0.227604	0.375732
	#654	0.399363	0.0201684	0.721797	0.0723359	0.251021	0.051875		0.286747	0.050407	0.255937	0.190441	0.289007	0.237525
	#655	0.511272	0.0152272	0.539094	0.24068	0.148898	0.174839		0.436055	0.0241307	0.451045	0.374881	0.201628	0.229721
	#656	0.347153	0.0161267	0.878485	0.150734	0.203153	0.114892		0.34915	0.0579967	0.405421	0.290325	0.214379	0.348437
	#657	0.562263	0.0195339	0.497872	0.0680459	0.240286	0.331451		0.451019	0.0579251	0.230079	0.314008	0.206665	0.410244
	#658	0.448019	0.0159814	0.324955	0.214792	0.258481	0.0306154		0.386731	0.0301094	0.429368	0.382186	0.321183	0.195005
	#659	0.359916	0.00998486	0.508741	0.158176	0.231676	0.110702		0.392051	0.0494184	0.483193	0.363522	0.271119	0.235413
	#660	0.2205	0.00972192	0.666733	0.270875	0.1832	0.0411273		0.310096	0.041354	0.45234	0.281796	0.256053	0.22708
	#661	0.417286	0.0147394	0.52051	0.149256	0.437826	0.239599		0.397834	0.0655782	0.456376	0.279424	0.280125	0.33682
	#662	0.616028	0.0104908	0.691076	0.135485	0.197831	0.156054		0.289746	0.0195329	0.442993	0.33273	0.257352	0.349913
	#663	0.224716	0.0136865	0.518373	0.203811	0.25742	0.0906967		0.207934	0.0597285	0.295852	0.324065	0.256671	0.36858
	#664	0.417892	0.0125128	0.791745	0.235216	0.174865	0.25343		0.344724	0.0542739	0.415032	0.285537	0.189355	0.374439
	#665	0.521023	0.0124271	0.548364	0.24165	0.192787	0.174431		0.357206	0.0538705	0.206394	0.330365	0.251504	0.282069
	#666	0.539273	0.0358754	0.732746	0.158065	0.214366	0.0880248		0.449272	0.0960336	0.388339	0.312503	0.279547	0.288889
	#667	0.502887	0.0291098	0.699817	0.269784	0.220862	0.360352		0.434198	0.0236718	0.357588	0.300346	0.259746	0.34676
	#668	0.399955	0.0415809	0.869236	0.173831	0.316725	0.394878		0.408172	0.109323	0.320246	0.386654	0.316012	0.30521
	#669	0.543851	0.0201596	0.53452	0.159403	0.238257	0.290512		0.437356	0.00691224	0.302228	0.338911	0.272617	0.33655
	#670	0.450332	0.0121733	0.647705	0.191023	0.14869	0.341579		0.350625	0.0449554	0.429472	0.353687	0.231996	0.284104
	#671	0.508694	0.0197484	0.578403	0.102736	0.248031	0.381437		0.362927	0.0168327	0.237007	0.323303	0.224224	0.358163
	#672	0.412335	0.0273083	0.316343	0.105415	0.148274	0.151796		0.298838	0.0159975	0.334714	0.263639	0.236601	0.275413
	#673	0.434074	0.0346497	0.487991	0.23466	0.0838849	0.186663		0.39288	0.0773893	0.428055	0.402602	0.159217	0.331972
	#674	0.583421	0.0311767	0.42786	0.151676	0.167521	0.129639		0.395513	0.0067087	0.146027	0.36163	0.189882	0.249854
	#675	0.278844	0.0401822	0.52685	0.133365	0.206895	0.077029		0.326398	0.02023	0.398844	0.327091	0.254547	0.265686
	#676	0.409924	0.0220485	0.562708	0.0708372	0.12345	0.222458		0.389625	0.0229567	0.44019	0.196085	0.191039	0.314444
	#677	0.577894	0.0231009	0.340506	0.364678	0.240222	0.311538		0.363501	0.032821	0.297106	0.333072	0.249948	0.314542
	#678	0.56148	0.024655	0.41913	0.196092	0.164934	0.208072		0.48499	0.00641431	0.379531	0.31366	0.183071	0.391881
	#679	0.175682	0.0213893	0.565329	0.137691	0.0268956	0.350127		0.372537	0.00904523	0.33219	0.307092	0.0975437	0.381558
	#680	0.676381	0.0281633	0.302549	0.12954	0.0284088	0.152826		0.392938	0.0128332	0.321424	0.331626	0.122117	0.330746
	#681	0.250182	0.0108591	0.854012	0.221718	0.0556634	0.17154		0.240771	0.0351542	0.253501	0.34294	0.133367	0.286102
	#682	0.322558	0.0329281	0.771676	0.406536	0.031424	0.0282181		0.447604	0.0198522	0.46101	0.376792	0.119973	0.129154
	#683	0.293843	0.0302898	0.697212	0.283093	0.0220663	0.203322		0.26715	0.0132797	0.291999	0.291298	0.123203	0.301725
	#684	0.299722	0.0136321	0.732714	0.214245	0.0194107	0.137237		0.372117	0.0178457	0.338742	0.434774	0.10513	0.276886
	#685	0.28904	0.0136837	0.659445	0.291131	0.0384996	0.331508		0.399516	0.032739	0.545033	0.3621	0.122743	0.318014
	#686	0.376881	0.0129803	0.607515	0.290857	0.0546668	0.201174		0.369471	0.032609	0.36772	0.29372	0.140533	0.333208
	#687	0.247281	0.0114919	0.842284	0.107861	0.0237891	0.068633		0.288053	0.0247622	0.483633	0.325097	0.138726	0.286563
	#688	0.554467	0.0303153	0.358089	0.2149	0.0321468	0.208324		0.435019	0.0223039	0.378982	0.334066	0.137427	0.300398
	#689	0.219434	0.0315654	0.284212	0.119178	0.0986068	0.162389		0.323697	0.0183478	0.21613	0.26784	0.182301	0.239742
	#690	0.362644	0.0405321	0.793167	0.151711	0.0257992	0.203531		0.335378	0.0229904	0.36625	0.322519	0.132585	0.377612
	#691	0.406817	0.0272131	0.693552	0.264736	0.0266869	0.249736		0.410109	0.00874387	0.290555	0.338871	0.138674	0.298376
	#692	0.741538	0.0240096	0.697035	0.301987	0.105119	0.0938712		0.494422	0.0229692	0.431507	0.430007	0.174394	0.275849
	#693	0.525687	0.0238424	0.824191	0.160151	0.0351328	0.330089		0.336893	0.036321	0.150977	0.334588	0.144705	0.402266
	#694	0.430294	0.0249605	0.898638	0.176715	0.032496	0.185585		0.300266	0.0273488	0.361504	0.298341	0.166988	0.298959
	#695	0.514794	0.0144136	0.749306	0.213281	0.0245048	0.231058		0.389279	0.0516476	0.356084	0.361506	0.157771	0.401127
	#696	0.353925	0.0141052	0.489613	0.226079	0.0254314	0.102722		0.385855	0.0402784	0.25563	0.241788	0.147118	0.249084
	#697	0.70555	0.00788471	0.285953	0.116289	0.0544747	0.253783		0.515566	0.0138433	0.0363184	0.319536	0.144918	0.338665
	#698	0.536524	0.0155222	0.510903	0.139379	0.0378638	0.0502304		0.437498	0.0293532	0.406969	0.291498	0.162625	0.301961
	#699	0.26095	0.0128157	0.423377	0.117278	0.014383	0.385437		0.30633	0.0159412	0.33424	0.293527	0.0945205	0.287696
	#700	0.651659	0.0154553	0.588933	0.244779	0.0242285	0.163393		0.401175	0.026817	0.291394	0.358551	0.149752	0.256269
	#701	0.496443	0.0233247	0.625759	0.0784958	0.0325368	0.160115		0.373617	0.0166549	0.401611	0.298075	0.146436	0.246427
	#702	0.254664	0.0215277	0.592864	0.225038	0.0145371	0.182426		0.355182	0.0172789	0.349707	0.322208	0.112671	0.304161
	#703	0.345764	0.0558726	0.451919	0.0848899	0.0464349	0.303283		0.288463	0.0985051	0.327647	0.291077	0.158116	0.33963
	#704	0.295102	0.0293092	0.728175	0.104875	0.0361748	0.304544		0.455755	0.0226244	0.235744	0.322523	0.161208	0.379647
	#705	0.322341	0.0235294	0.63157	0.198188	0.0422233	0.168809		0.367707	0.0273459	0.433449	0.397394	0.161748	0.314804
	#706	0.346296	0.0191236	0.455155	0.130461	0.0229514	0.226119		0.495791	0.0279809	0.163012	0.261788	0.142923	0.2783
	#707	0.142633	0.0177506	0.325028	0.281186	0.0198523	0.182342		0.409787	0.00926819	0.259239	0.354196	0.120565	0.287784
	#708	0.480266	0.024193	0.385914	0.231077	0.0370759	0.520171		0.369065	0.0217313	0.300434	0.476766	0.147881	0.346444
	#709	0.365186	0.0109198	0.638932	0.0736293	0.0206803	0.243937		0.243693	0.0230964	0.286367	0.245743	0.126119	0.379709
	#710	0.300493	0.0244792	0.497525	0.0427393	0.00999671	0.228268		0.455083	0.0340584	0.460471	0.261104	0.0779424	0.322294
	#711	0.329155	0.0255369	0.798518	0.178092	0.0208562	0.270871		0.357824	0.0240071	0.210216	0.274857	0.0929871	0.317807
	#712	0.459306	0.0118081	0.514721	0.231487	0.0630505	0.428393		0.322132	0.0141674	0.386685	0.297303	0.158555	0.312335
	#713	0.359294	0.0202545	0.537456	0.143066	0.0135941	0.203064		0.295468	0.038879	0.334092	0.279273	0.094568	0.298854
	#714	0.570163	0.0274658	0.390347	0.176007	0.0387653	0.109241		0.320211	0.0237747	0.305529	0.340697	0.153759	0.331792
	#715	0.291652	0.0466537	0.45926	0.0876511	0.0639254	0.161741		0.392544	0.0164038	0.404607	0.360744	0.146691	0.305329
	#716	0.455392	0.0360259	0.44922	0.343868	0.0354179	0.170346		0.418889	0.0993527	0.392843	0.341464	0.139684	0.336472
	#717	0.340952	0.0448851	0.55447	0.209313	0.0559645	0.0626959		0.318908	0.00930269	0.229518	0.30111	0.169564	0.259106
	#718	0.606576	0.0348662	0.581877	0.193398	0.112455	0.426103		0.333492	0.104765	0.151605	0.274304	0.145303	0.337676
	#719	0.392208	0.0315588	0.514676	0.130664	0.0349489	0.126999		0.409481	0.0479582	0.325539	0.272196	0.181897	0.34566
	#720	0.300725	0.0381436	0.542715	0.153055	0.0445234	0.30544		0.431574	0.00819863	0.405702	0.27237	0.155187	0.260018
	#721	0.257852	0.0436682	0.524694	0.101579	0.0230134	0.133361		0.297689	0.0210335	0.412438	0.320607	0.147461	0.275765
	#722	0.559263	0.0383041	0.422419	0.169497	0.0230955	0.103939		0.355889	0.0154283	0.409491	0.310766	0.141285	0.211579
	#723	0.644752	0.0408632	0.460935	0.138452	0.0410013	0.209825		0.296116	0.0278331	0.416844	0.271409	0.159666	0.321196
	#724	0.296886	0.0432096	0.305258	0.093094	0.0825523	0.165826		0.398444	0.0145479	0.27903	0.288246	0.184234	0.340819
	#725	0.449451	0.0355084	0.599107	0.316183	0.151724	0.261628		0.354435	0.02356	0.177242	0.315275	0.195338	0.402321
	#726	0.658392	0.042267	0.291237	0.124758	0.0830157	0.147817		0.433352	0.00981916	0.233304	0.34208	0.172354	0.302426
	#727	0.384723	0.0361653	0.488803	0.193546	0.0453649	0.372646		0.416483	0.0806192	0.319626	0.331707	0.158144	0.379515
	#728	0.283993	0.0304484	0.579251	0.279972	0.110252	0.200304		0.425004	0.0349855	0.427442	0.306334	0.175052	0.317102
	#729	0.264693	0.0506634	0.522348	0.218355	0.147689	0.289263		0.331082	0.011025	0.248033	0.299229	0.167714	0.381622
	#730	0.647396	0.0431575	0.512787	0.21404	0.125223	0.0486448		0.398978	0.0119819	0.297273	0.310845	0.146971	0.320146
	#731	0.553254	0.033803	0.322132	0.113698	0.0467282	0.409895		0.251906	0.0292883	0.299513	0.239537	0.168174	0.286583
	#732	0.258579	0.0361734	0.874923	0.220287	0.0192754	0.18953		0.380298	0.0566912	0.407924	0.297765	0.13925	0.254675
	#733	0.398861	0.0405213	0.574474	0.213554	0.0456492	0.205997		0.301116	0.0195344	0.369917	0.372123	0.152739	0.336636
	#734	0.299908	0.0497237	0.669491	0.100958	0.0213616	0.223861		0.30851	0.0140813	0.368694	0.206146	0.132274	0.316363
	#735	0.549519	0.043079	0.827122	0.0971527	0.0219852	0.512216		0.307297	0.0115413	0.44912	0.304725	0.106527	0.419028
	#736	0.286913	0.0607537	0.554734	0.16952	0.0543668	0.178262		0.320286	0.0138852	0.225442	0.343331	0.166025	0.355762
	#737	0.197045	0.04853	0.599469	0.0660248	0.0533255	0.258679		0.228494	0.0124882	0.303831	0.262005	0.151338	0.326541
	#738	0.33566	0.0328266	0.760451	0.322054	0.138056	0.321977		0.42782	0.0392372	0.391746	0.309712	0.176674	0.377496
	#739	0.436389	0.038853	0.598885	0.0506281	0.0822237	0.157578		0.297993	0.0149231	0.415926	0.13989	0.181666	0.299036
	#740	0.589707	0.0391166	0.598635	0.189494	0.0431773	0.101907		0.282671	0.0428218	0.456587	0.24727	0.163618	0.270968
	#741	0.373155	0.0489874	0.42346	0.224466	0.0416757	0.073206		0.2284	0.0150219	0.237039	0.36925	0.158508	0.150843
	#742	0.184544	0.0313022	0.445243	0.152229	0.0434064	0.266139		0.361771	0.024544	0.315122	0.319005	0.162314	0.274441
	#743	0.466662	0.036142	0.670437	0.182038	0.0410011	0.227747		0.502341	0.0111797	0.339386	0.260202	0.150784	0.333191
	#744	0.535041	0.0408015	0.426817	0.205468	0.0263942	0.101537		0.303854	0.0158608	0.36049	0.280605	0.15529	0.33234
	#745	0.246545	0.0399762	0.508392	0.168264	0.0247392	0.244135		0.450752	0.0344401	0.341985	0.258134	0.12514	0.374046
	#746	0.506475	0.0464877	0.371481	0.0872097	0.0240433	0.151553		0.336216	0.0484444	0.344887	0.250831	0.139358	0.349576
	#747	0.605937	0.0462357	0.450687	0.271943	0.0515514	0.138673		0.411636	0.0183546	0.352072	0.347634	0.127511	0.318713
	#748	0.301876	0.0312601	0.423054	0.132688	0.111471	0.280242		0.174487	0.0319762	0.346017	0.224314	0.167194	0.356871
	#749	0.577986	0.0312592	0.604582	0.138225	0.0578464	0.102359		0.288272	0.0528703	0.385609	0.347995	0.156333	0.279926
	#750	0.402842	0.0442648	0.32155	0.134134	0.0356823	0.43132		0.448914	0.015023	0.244957	0.261232	0.169085	0.335251
	#751	0.431244	0.03714	0.545262	0.0784018	0.0382485	0.348554		0.298559	0.0125797	0.463651	0.282666	0.142262	0.275406
	#752	0.602234	0.0238611	0.728333	0.0598391	0.0559787	0.197117		0.31422	0.0100752	0.243729	0.217647	0.145024	0.299972
	#753	0.458733	0.0308215	0.604704	0.152976	0.0196147	0.383554		0.407205	0.0498725	0.348692	0.255932	0.128805	0.383791
	#754	0.219103	0.0498879	0.317293	0.295554	0.0744163	0.145327		0.125533	0.0263095	0.338424	0.271913	0.187832	0.26336
	#755	0.293463	0.040452	0.445832	0.165298	0.0267544	0.335538		0.352309	0.0130401	0.310276	0.298843	0.148443	0.4021
	#756	0.341345	0.0344586	0.461397	0.152313	0.0357975	0.0462035		0.29228	0.0269467	0.383921	0.270314	0.135317	0.152409
	#757	0.190082	0.0554755	0.38422	0.179479	0.0777274	0.400372		0.299939	0.0216635	0.262629	0.328195	0.168435	0.365088
	#758	0.288826	0.0309968	0.486423	0.0916687	0.0274267	0.262775		0.153007	0.0099383	0.361471	0.262835	0.128183	0.318752
	#759	0.365921	0.0409802	0.496287	0.264804	0.0267023	0.0396134		0.344979	0.0384158	0.408553	0.266854	0.14746	0.241392
	#760	0.574882	0.0463904	0.493852	0.122884	0.0594861	0.224569		0.4436	0.0291684	0.348899	0.259462	0.161357	0.328829
	#761	0.0722531	0.0545972	0.619204	0.0915822	0.0365951	0.235753		0.0216426	0.0222392	0.327143	0.36354	0.146929	0.309428
	#762	0.248343	0.0495985	0.580802	0.338052	0.0632391	0.465875		0.25765	0.0267974	0.403966	0.290349	0.139428	0.361948
	#763	0.622309	0.042739	0.500436	0.137968	0.0438542	0.196295		0.427698	0.0477669	0.322587	0.306151	0.146566	0.278958
	#764	0.356819	0.0373962	0.859846	0.127572	0.0427171	0.253501		0.341923	0.0255389	0.384087	0.375333	0.151206	0.302882
	#765	0.233548	0.0322778	0.52837	0.110839	0.0410265	0.0413113		0.143038	0.00567731	0.422965	0.288944	0.149086	0.209659
	#766	0.6971	0.0322369	0.583788	0.40615	0.0223258	0.145826		0.332836	0.0804064	0.437083	0.342979	0.127126	0.269939
	#767	0.657529	0.0438646	0.561306	0.126904	0.0409776	0.16908		0.297129	0.0613852	0.491632	0.273795	0.134985	0.245651
	#768	0.329158	0.0423447	0.543074	0.120284	0.138107	0.705364		0.276923	0.0301402	0.454317	0.28196	0.155808	0.38224
	#769	0.410314	0.04176	0.474471	0.0499448	0.0140523	0.0722718		0.445556	0.0339711	0.35915	0.242416	0.132789	0.238752
	#770	0.578657	0.0701788	0.391439	0.130032	0.0288329	0.243629		0.427409	0.036182	0.305536	0.287362	0.116938	0.305111
	#771	0.405141	0.0488442	0.78357	0.245565	0.0697276	0.145546		0.224708	0.0313936	0.296752	0.308528	0.14414	0.296914
	#772	0.28276	0.0437593	0.391799	0.240274	0.128514	0.397239		0.366063	0.0172141	0.412377	0.373184	0.207253	0.366834
	#773	0.361568	0.0317684	0.384069	0.0742017	0.185855	0.361184		0.443946	0.0117446	0.395615	0.247375	0.200555	0.368216
	#774	0.43622	0.0616449	0.909292	0.33007	0.104171	0.398931		0.422567	0.0314468	0.456246	0.303741	0.2042	0.314876
	#775	0.559331	0.0414625	0.495364	0.0789283	0.121541	0.113088		0.335975	0.0281557	0.380867	0.242954	0.25845	0.374078
	#776	0.314302	0.046624	0.334835	0.169497	0.067313	0.156613		0.245938	0.0182609	0.38548	0.283968	0.152656	0.343723
	#777	0.443485	0.0458317	0.649961	0.175794	0.0492772	0.118286		0.299874	0.0544789	0.277786	0.323815	0.165989	0.350507
	#778	0.292915	0.0466199	0.487118	0.132053	0.109941	0.0581998		0.227165	0.0398354	0.316226	0.304963	0.21165	0.221695
	#779	0.350135	0.048004	0.481074	0.0545773	0.162651	0.262208		0.310022	0.027548	0.492541	0.252108	0.24602	0.318915
	#780	0.29639	0.0287574	0.321754	0.192052	0.115897	0.0756819		0.217205	0.0710553	0.390461	0.274035	0.23167	0.237092
	#781	0.219978	0.0402547	0.451867	0.133637	0.101983	0.0882941		0.32422	0.0411605	0.347139	0.325031	0.172183	0.244249
	#782	0.270986	0.0428374	0.493799	0.11458	0.0384348	0.0935034		0.320727	0.0564418	0.453199	0.274179	0.146738	0.267694
	#783	0.606136	0.0358963	0.367781	0.0736296	0.173819	0.146385		0.415509	0.0128309	0.461296	0.312688	0.201736	0.314941
	#784	0.276141	0.0372885	0.56144	0.106867	0.136095	0.0711273		0.264755	0.0655624	0.566133	0.199992	0.206178	0.231769
	#785	0.294953	0.0466834	0.302256	0.122425	0.194659	0.108516		0.333842	0.0664317	0.259068	0.239389	0.245331	0.217577
	#786	0.42532	0.0531276	0.527555	0.192317	0.144832	0.0543247		0.373604	0.0546188	0.42962	0.287903	0.235437	0.224216
	#787	0.68399	0.0454301	0.442855	0.231841	0.0829646	0.319773		0.373751	0.048011	0.4037	0.290595	0.178652	0.316658
	#788	0.499948	0.0558163	0.465211	0.137361	0.173038	0.265149		0.325126	0.0641973	0.45716	0.319949	0.283888	0.205963
	#789	0.24632	0.0401733	0.369318	0.0606517	0.0994295	0.36327		0.428229	0.0294439	0.328625	0.374246	0.22894	0.414455
	#790	0.256657	0.039917	0.560658	0.0571987	0.130049	0.0757927		0.267419	0.0217491	0.426613	0.225887	0.235208	0.286942
	#791	0.211376	0.0462729	0.506081	0.117677	0.158464	0.0999454		0.258511	0.064055	0.347775	0.293999	0.239255	0.252753
	#792	0.306878	0.0326669	0.53674	0.101498	0.0586738	0.199069		0.276381	0.00567951	0.509814	0.185609	0.154424	0.362784
	#793	0.277946	0.0617634	0.331761	0.10743	0.0900649	0.288595		0.254476	0.0681675	0.43697	0.294614	0.171776	0.374243
	#794	0.409804	0.0368185	0.559984	0.186744	0.0951718	0.307047		0.2957	0.0613692	0.380608	0.304993	0.184577	0.363925
	#795	0.565038	0.0585111	0.615645	0.0524943	0.0433867	0.186613		0.315039	0.0493141	0.501939	0.218969	0.142743	0.303061
	#796	0.304032	0.0391145	0.811559	0.206879	0.102537	0.139504		0.271198	0.0364873	0.360867	0.273642	0.187113	0.367016
	#797	0.324746	0.0442653	0.73569	0.161195	0.222796	0.0421828		0.353891	0.0826807	0.358442	0.329658	0.254578	0.272611
	#798	0.255481	0.0558764	0.82524	0.119904	0.114089	0.25933		0.233927	0.101018	0.411239	0.233307	0.206243	0.318959
	#799	0.383296	0.0517682	0.434761	0.19691	0.0874347	0.299744		0.383953	0.0910769	0.569128	0.275643	0.160765	0.380421
	#800	0.359658	0.0342423	0.757201	0.053188	0.168385	0.127123		0.365039	0.0543878	0.35999	0.194271	0.249943	0.286414
	#801	0.24016	0.0625029	0.39908	0.231746	0.126256	0.222407		0.262196	0.0791457	0.196784	0.237662	0.230481	0.310209
	#802	0.425295	0.0285105	0.376939	0.180856	0.0840348	0.0587299		0.355071	0.0501903	0.368497	0.236592	0.20126	0.279719
	#803	0.461111	0.0471634	0.335058	0.0813519	0.147756	0.103343		0.392649	0.090841	0.256615	0.225954	0.200051	0.266253
	#804	0.519522	0.0420743	0.671247	0.27017	0.237197	0.269846		0.281391	0.0390039	0.363568	0.227451	0.260226	0.346164
	#805	0.357037	0.0407061	0.370463	0.0910801	0.147662	0.26816		0.264501	0.0438033	0.399273	0.250408	0.211896	0.317576
	#806	0.408715	0.0352638	0.43247	0.0815617	0.0712092	0.22454		0.281999	0.0144332	0.414021	0.20352	0.243724	0.360283
	#807	0.269988	0.0609965	0.568226	0.100126	0.112818	0.0470588		0.352401	0.0970716	0.531751	0.253782	0.187004	0.262275
	#808	0.640735	0.0450449	0.411561	0.0882512	0.0912393	0.452366		0.293685	0.17489	0.496652	0.243113	0.19452	0.356225
	#809	0.341646	0.0595651	0.464206	0.274093	0.0145963	0.220711		0.396428	0.098601	0.437254	0.266441	0.0903111	0.338435
	#810	0.387983	0.0436198	0.843371	0.222251	0.0149952	0.186601		0.314007	0.0563289	0.469196	0.246894	0.087216	0.320502
	#811	0.688772	0.0339589	0.79367	0.24901	0.014715	0.115408		0.382868	0.0593387	0.532703	0.322756	0.0847313	0.295205
	#812	0.285889	0.0516925	0.726239	0.282958	0.0572982	0.112046		0.362528	0.0888806	0.394777	0.264325	0.130015	0.266588
	#813	0.458297	0.0454198	0.433688	0.0342661	0.0520683	0.335037		0.34848	0.109532	0.363954	0.146826	0.146338	0.285308
	#814	0.447381	0.0412428	0.94295	0.195628	0.00644101	0.258295		0.250181	0.0542286	0.535265	0.305211	0.0273962	0.32156
	#815	0.460734	0.0360735	0.796507	0.157437	0.0124679	0.265205		0.359127	0.0796174	0.381993	0.231085	0.0839148	0.310251
	#816	0.523254	0.0467316	0.911544	0.197187	0.130539	0.0486379		0.411897	0.0336222	0.566327	0.242705	0.170537	0.215027
	#817	0.597606	0.0614275	0.342222	0.0728367	0.0110338	0.0609374		0.317419	0.10657	0.456615	0.240612	0.0820648	0.285854
	#818	0.375539	0.0421702	0.603968	0.113268	0.0437622	0.162027		0.271266	0.0479002	0.393444	0.271772	0.138432	0.264356
	#819	0.461128	0.0467329	0.768659	0.224043	0.0514608	0.0354677		0.330892	0.0103355	0.489056	0.318472	0.180322	0.240727
	#820	0.420363	0.0680881	0.458905	0.28078	0.0429856	0.0967507		0.281667	0.0868592	0.449571	0.243544	0.154816	0.239664
	#821	0.582547	0.0511778	0.441643	0.285112	0.0392677	0.388139		0.337683	0.0945851	0.363011	0.311134	0.188374	0.316151
	#822	0.323962	0.0444169	0.451782	0.0549688	0.0986613	0.310398		0.237826	0.0516409	0.418781	0.212522	0.227007	0.335437
	#823	0.27431	0.0423034	0.403133	0.0736264	0.0386582	0.0708123		0.289582	0.0191828	0.575085	0.293432	0.136367	0.290881
	#824	0.443577	0.048137	0.882625	0.0508877	0.0530974	0.134254		0.420783	0.0307493	0.455856	0.281982	0.184727	0.260771
	#825	0.503781	0.040366	0.501717	0.13965	0.0695683	0.430979		0.325439	0.0654954	0.393082	0.253572	0.169461	0.300839
	#826	0.752908	0.0610367	0.63407	0.155	0.155353	0.163778		0.351289	0.117647	0.416467	0.288328	0.172087	0.246849
	#827	0.589331	0.0710554	0.88256	0.3779	0.0189072	0.0742398		0.399333	0.152546	0.515192	0.208172	0.105853	0.239779
	#828	0.48298	0.0709637	0.468492	0.19782	0.0959263	0.18342		0.370141	0.138187	0.388884	0.296202	0.185037	0.334743
	#829	0.624125	0.0603465	0.701775	0.224638	0.112805	0.317105		0.388839	0.0258384	0.564552	0.278568	0.162158	0.283446
	#830	0.495081	0.0345775	0.837869	0.0698302	0.0421078	0.0465921		0.300392	0.080049	0.595557	0.223762	0.188412	0.18875
	#831	0.400731	0.0667452	0.505479	0.181405	0.0535821	0.344067		0.246818	0.140366	0.492614	0.326498	0.208071	0.324614
	#832	0.32359	0.0629156	0.825229	0.284822	0.12415	0.255123		0.240009	0.147242	0.605533	0.217465	0.176633	0.333888
	#833	0.397791	0.0488091	0.86442	0.0628872	0.0915657	0.235459		0.383362	0.0637562	0.636765	0.258274	0.193024	0.33141
	#834	0.281916	0.0511086	0.852835	0.220291	0.0591286	0.180471		0.206419	0.0767681	0.614242	0.301489	0.162741	0.40894
	#835	0.379797	0.0457569	0.512441	0.231537	0.0558735	0.104406		0.363346	0.0610565	0.561604	0.299122	0.150389	0.279389
	#836	0.708693	0.0370752	0.342957	0.35744	0.0518784	0.288009		0.281469	0.0723493	0.632332	0.325665	0.171483	0.300023
	#837	0.407685	0.0410784	0.66454	0.178395	0.014269	0.206909		0.365145	0.0803979	0.507083	0.262097	0.136168	0.327027
	#838	0.254642	0.0505743	0.885296	0.120996	0.044412	0.0709974		0.332083	0.0614735	0.739944	0.20868	0.156506	0.243453
	#839	0.454641	0.050706	0.761575	0.221587	0.030492	0.17714		0.381152	0.0913086	0.576702	0.291658	0.163344	0.324381
	#840	0.414415	0.038291	0.0111765	0.207804	0.138786	0.0265804		0.291202	0.0168098	0.0210436	0.297738	0.233366	0.164349
	#841	0.534878	0.0479867	0.702617	0.145282	0.0528112	0.159642		0.371039	0.130399	0.483042	0.269851	0.195714	0.333934
	#842	0.415104	0.055742	0.736559	0.149106	0.0381342	0.27143		0.319253	0.014572	0.711111	0.321434	0.153731	0.323036
	#843	0.575568	0.0509679	0.588895	0.160564	0.160896	0.219866		0.272453	0.049199	0.538365	0.343555	0.195364	0.314393
	#844	0.552327	0.0548446	0.361732	0.310083	0.087078	0.347461		0.331576	0.0144532	0.436337	0.25654	0.194428	0.270789
	#845	0.460393	0.0481793	0.56644	0.155636	0.144442	0.287808		0.390583	0.0471411	0.715021	0.21736	0.177174	0.312275
	#846	0.455899	0.0797811	0.76826	0.173945	0.0603351	0.215128		0.271376	0.190105	0.485633	0.347503	0.150445	0.384467
	#847	0.40703	0.0600066	0.75366	0.249419	0.0420964	0.0527015		0.377901	0.0284373	0.511231	0.254088	0.164001	0.209771
	#848	0.396638	0.0564701	0.554209	0.282319	0.109039	0.338521		0.201581	0.132704	0.439979	0.308201	0.171828	0.326694
	#849	0.581029	0.0407537	0.883954	0.0861943	0.0730969	0.293882		0.240022	0.00752023	0.593103	0.287478	0.177595	0.313456
	#850	0.510096	0.04628	0.344151	0.133016	0.128815	0.0492099		0.302041	0.0422365	0.453025	0.237137	0.176748	0.265604
	#851	0.587932	0.0552966	0.84801	0.16832	0.0891034	0.0360517		0.332954	0.0650149	0.594738	0.219813	0.193383	0.178977
	#852	0.273159	0.0545012	0.769376	0.229597	0.200466	0.171782		0.313934	0.106849	0.517332	0.25672	0.196367	0.279676
	#853	0.489979	0.0549258	0.90227	0.291228	0.109885	0.0534855		0.408476	0.151259	0.740028	0.298584	0.141835	0.296126
	#854	0.509384	0.0415651	0.73456	0.101302	0.0424913	0.242559		0.342694	0.0639673	0.647782	0.274169	0.116578	0.360206
	#855	0.452539	0.0485809	0.820939	0.112393	0.158965	0.213987		0.351608	0.122261	0.528799	0.235726	0.17364	0.298439
	#856	0.290264	0.0423252	0.696549	0.279325	0.0933448	0.310629		0.320018	0.0113661	0.467091	0.378248	0.196069	0.315955
	#857	0.361753	0.0414075	0.832811	0.0843938	0.082608	0.19615		0.320254	0.0746997	0.518171	0.288225	0.146031	0.27487
	#858	0.478963	0.0494396	0.558381	0.320994	0.142441	0.0390853		0.250066	0.131762	0.553473	0.343646	0.162304	0.234784
	#859	0.382583	0.0481914	0.824818	0.0518879	0.0116917	0.164023		0.339089	0.0268693	0.561185	0.188484	0.0966165	0.303999
	#860	0.382654	0.0512538	0.475977	0.253908	0.0885045	0.340138		0.307255	0.0470737	0.512612	0.280907	0.153088	0.376282
	#861	0.64834	0.0551211	0.646298	0.284955	0.0343244	0.321425		0.369931	0.192595	0.476849	0.347875	0.13734	0.332031
	#862	0.609579	0.0537571	0.468869	0.0958341	0.111661	0.496483		0.341619	0.0186209	0.481861	0.229336	0.204445	0.35073
	#863	0.436066	0.0496508	0.698178	0.167131	0.171794	0.244166		0.329298	0.0498216	0.563714	0.300313	0.210996	0.429387
	#864	0.581674	0.0512735	0.708251	0.173338	0.109589	0.12815		0.379433	0.09275	0.478528	0.388337	0.162038	0.2378
	#865	0.348156	0.0576386	0.804296	0.170725	0.0197813	0.359734		0.35688	0.0453132	0.542635	0.321763	0.0982801	0.347595
	#866	0.0723947	0.0588201	0.853787	0.271039	0.186572	0.369386		0.0248911	0.132113	0.498601	0.340143	0.161318	0.323993
	#867	0.404627	0.0485102	0.725002	0.141742	0.228177	0.132341		0.263696	0.0938758	0.566428	0.267479	0.232244	0.293611
	#868	0.443157	0.0411089	0.660134	0.215437	0.183746	0.395463		0.280903	0.0549986	0.519026	0.283946	0.223223	0.416362
	#869	0.428709	0.044568	0.658932	0.196339	0.0609278	0.0300514		0.332692	0.112747	0.569028	0.207726	0.166683	0.240705
	#870	0.374044	0.0487174	0.540291	0.0991923	0.100905	0.179585		0.286758	0.0321017	0.649772	0.22748	0.165634	0.292361
	#871	0.351791	0.0615579	0.597269	0.242756	0.0142381	0.156571		0.341054	0.151156	0.47289	0.330334	0.0670366	0.372144
	#872	0.249402	0.0478226	0.867328	0.211015	0.104524	0.0878834		0.190941	0.0192373	0.586133	0.329029	0.202707	0.326576
	#873	0.302254	0.0579937	0.762399	0.183808	0.0142149	0.161266		0.304121	0.0393565	0.57846	0.270649	0.100841	0.338253
	#874	0.535438	0.0542002	0.744908	0.0632706	0.0759295	0.210334		0.265418	0.0414998	0.581341	0.170934	0.176808	0.371134
	#875	0.362567	0.0579188	0.395933	0.1823	0.154742	0.333345		0.29281	0.061339	0.414232	0.3541	0.181941	0.354426
	#876	0.654861	0.0505931	0.519971	0.234567	0.0464584	0.152316		0.309845	0.164981	0.349194	0.356252	0.201824	0.387525
	#877	0.677149	0.0471203	0.683827	0.295031	0.0430691	0.0948317		0.292315	0.0616264	0.511059	0.264496	0.140861	0.231486
	#878	0.385165	0.0470714	0.780343	0.392518	0.107534	0.102051		0.328945	0.148321	0.543646	0.381491	0.164706	0.258363
	#879	0.308328	0.0543112	0.790186	0.171212	0.231683	0.460531		0.207248	0.0403756	0.511171	0.310082	0.179824	0.408359
	#880	0.276932	0.0525693	0.386884	0.162279	0.11044	0.197469		0.301512	0.106529	0.407597	0.331677	0.195748	0.311247
	#881	0.487805	0.0545574	0.615171	0.0520255	0.0715387	0.429917		0.2737	0.135257	0.422041	0.0967171	0.154543	0.432373
	#882	0.367876	0.0411717	0.725299	0.245039	0.135761	0.219181		0.255984	0.0746909	0.550343	0.327003	0.211916	0.324743
	#883	0.405196	0.046919	0.623068	0.131248	0.0950218	0.153282		0.228454	0.0142807	0.5181	0.293717	0.217593	0.334281
	#884	0.337141	0.0481527	0.604694	0.291863	0.114329	0.227113		0.288576	0.0618256	0.491551	0.342814	0.208949	0.294386
	#885	0.359094	0.0461118	0.748767	0.293642	0.0258062	0.165111		0.29881	0.116834	0.590858	0.38297	0.120045	0.313014
	#886	0.358582	0.0416416	0.806943	0.266813	0.228777	0.318742		0.228318	0.102754	0.62365	0.239824	0.242679	0.317814
	#887	0.354087	0.0438411	0.783836	0.0700545	0.053944	0.274696		0.244048	0.0210388	0.695468	0.265882	0.165278	0.326172
	#888	0.51118	0.0416663	0.810293	0.159117	0.0422993	0.242715		0.290564	0.0685162	0.704663	0.334309	0.166055	0.39043
	#889	0.43897	0.0463878	0.555965	0.256112	0.0567599	0.197596		0.267489	0.13188	0.590125	0.360418	0.163553	0.259278
	#890	0.429512	0.0565621	0.662246	0.33046	0.0819825	0.156449		0.273182	0.0675061	0.527721	0.345044	0.181963	0.380404
	#891	0.476571	0.0371936	0.404084	0.246341	0.0598608	0.352814		0.243599	0.0161793	0.39429	0.360654	0.170276	0.401087
	#892	0.269298	0.0364157	0.598703	0.225306	0.0580561	0.236751		0.185452	0.0335996	0.413905	0.302485	0.180982	0.269557
	#893	0.507806	0.0601601	0.478181	0.283955	0.18963	0.170158		0.289989	0.0371007	0.355456	0.386847	0.176859	0.313012
	#894	0.564196	0.0503837	0.690103	0.207994	0.0145332	0.172118		0.285756	0.106074	0.667322	0.264317	0.132366	0.259343
	#895	0.461295	0.0523947	0.565728	0.17446	0.125012	0.054065		0.311659	0.0709538	0.428539	0.30859	0.160653	0.130042
	#896	0.356417	0.0417799	0.706586	0.189678	0.00589196	0.185897		0.282605	0.129434	0.59411	0.226635	0.0190215	0.273475
	#897	0.538391	0.0421129	0.827151	0.209157	0.188889	0.349606		0.27892	0.0543322	0.739485	0.253715	0.17148	0.368059
	#898	0.442234	0.0552508	0.623125	0.355725	0.0561122	0.131526		0.247528	0.0904006	0.45013	0.359788	0.185893	0.331813
	#899	0.320561	0.0680294	0.393567	0.187049	0.0168203	0.246451		0.24248	0.221681	0.562109	0.265172	0.105078	0.363311
	#900	0.410749	0.051026	0.656241	0.230521	0.0114217	0.269881		0.305502	0.20378	0.538012	0.311999	0.111463	0.329301
	#901	0.668111	0.0484735	0.500074	0.107294	0.162602	0.106516		0.308557	0.0321345	0.415539	0.1786	0.179716	0.264694
	#902	0.309003	0.0315534	0.895987	0.105738	0.05126	0.170419		0.240728	0.0894192	0.568073	0.242604	0.145804	0.27441
	#903	0.569331	0.0425223	0.631651	0.272576	0.0947698	0.254156		0.298455	0.056796	0.623802	0.354479	0.204166	0.271629
	#904	0.56319	0.0516428	0.726908	0.291006	0.051328	0.0984331		0.333667	0.133152	0.692301	0.33272	0.215027	0.318058
	#905	0.518442	0.045129	0.727188	0.138724	0.0471935	0.133296		0.234995	0.037162	0.4315	0.394771	0.149709	0.317363
	#906	0.383659	0.0379733	0.784063	0.239346	0.0130505	0.3688		0.270372	0.0223267	0.551287	0.337177	0.114956	0.427632
	#907	0.630757	0.0552881	0.715111	0.274911	0.0152923	0.0135106		0.305545	0.0581247	0.451987	0.260513	0.109181	0.154415
	#908	0.639636	0.0526281	0.505342	0.0658357	0.0668163	0.0904972		0.302151	0.225463	0.450977	0.232736	0.152727	0.309466
	#909	0.381186	0.0610548	0.642365	0.170248	0.0959521	0.163684		0.247664	0.073859	0.40748	0.36347	0.158762	0.310802
	#910	0.62249	0.0836173	0.522381	0.480226	0.0398661	0.215113		0.261334	0.175433	0.437536	0.451078	0.146757	0.251481
	#911	0.264921	0.0418803	0.608404	0.329552	0.176071	0.287813		0.17481	0.178743	0.444765	0.474164	0.182579	0.298825
	#912	0.271347	0.0351616	0.621481	0.287307	0.149128	0.0188542		0.115049	0.0106518	0.464953	0.32546	0.182767	0.182473
	#913	0.573905	0.0497265	0.646276	0.302447	0.193694	0.173493		0.293174	0.0216703	0.508488	0.275344	0.211268	0.301017
	#914	0.43574	0.0380444	0.512245	0.0886315	0.0158263	0.262886		0.267021	0.0829592	0.412043	0.155479	0.118107	0.373041
	#915	0.507062	0.0467539	0.650598	0.187879	0.0545569	0.131435		0.237736	0.0455036	0.488246	0.219891	0.167626	0.369414
	#916	0.368282	0.0982291	0.785692	0.195523	0.065827	0.270739		0.219433	0.0722821	0.512458	0.336951	0.172167	0.276802
	#917	0.395183	0.0449892	0.823511	0.111258	0.0806723	0.0964534		0.25058	0.042628	0.654412	0.229127	0.168512	0.333098
	#918	0.648369	0.033198	0.638537	0.247345	0.0329982	0.123585		0.291954	0.0191013	0.57424	0.350183	0.147872	0.241134
	#919	0.582022	0.0453748	0.594916	0.179469	0.00992204	0.08606		0.302357	0.0302562	0.387679	0.253593	0.0913678	0.298015
	#920	0.390032	0.0464166	0.693399	0.332908	0.0971136	0.0870098		0.25667	0.0184434	0.538009	0.232731	0.179621	0.241925
	#921	0.399931	0.0691398	0.693794	0.165242	0.016594	0.152632		0.279562	0.175532	0.47333	0.332126	0.110796	0.341875
	#922	0.538751	0.0426255	0.799285	0.276526	0.00926001	0.361572		0.317216	0.0250915	0.449465	0.334195	0.0994359	0.315937
	#923	0.637967	0.0433889	0.550901	0.215108	0.17074	0.199271		0.34873	0.088092	0.48051	0.21181	0.186898	0.304971
	#924	0.279681	0.0531731	0.886416	0.293447	0.0526975	0.265628		0.165863	0.200053	0.445895	0.375324	0.163209	0.341201
	#925	0.661645	0.0452849	0.753271	0.0901134	0.130952	0.0936403		0.300025	0.0217996	0.48595	0.16936	0.196559	0.288614
	#926	0.426197	0.0596434	0.575189	0.477706	0.0406268	0.21603		0.302247	0.133817	0.521428	0.445565	0.182525	0.323408
	#927	0.425105	0.0320198	0.531068	0.390037	0.0178223	0.135699		0.301112	0.0962126	0.439238	0.398799	0.103056	0.353334
	#928	0.464766	0.0696164	0.895624	0.243503	0.0608083	0.0563375		0.261058	0.19835	0.444939	0.384227	0.169613	0.2518
	#929	0.557853	0.0416925	0.768508	0.102216	0.0132949	0.413148		0.255089	0.195913	0.527831	0.193529	0.12319	0.391677
	#930	0.578287	0.0379878	0.656318	0.158196	0.13649	0.232837		0.343524	0.0724381	0.526757	0.288105	0.216885	0.381526
	#931	0.574964	0.0663259	0.7176	0.247831	0.0260308	0.201138		0.276446	0.125233	0.39997	0.258092	0.119071	0.325402
	#932	0.474362	0.0827846	0.86904	0.290724	0.0176471	0.143483		0.279007	0.20135	0.491532	0.295613	0.0956205	0.38663
	#933	0.377078	0.0714065	0.682181	0.19771	0.0497731	0.104053		0.197855	0.113038	0.607829	0.241914	0.155484	0.265262
	#934	0.448497	0.0441286	0.642716	0.236225	0.0817757	0.238535		0.273487	0.0203135	0.449853	0.350801	0.147708	0.32722
	#935	0.373549	0.0615265	0.811501	0.417083	0.189281	0.00993835		0.274443	0.161346	0.421049	0.389516	0.193	0.0966857
	#936	0.56224	0.0292553	0.779167	0.195191	0.212148	0.305406		0.225655	0.0163307	0.491269	0.254308	0.183157	0.432988
	#937	0.397856	0.0696305	0.711509	0.174803	0.136593	0.115272		0.236623	0.115024	0.399424	0.326185	0.183518	0.366105
	#938	0.638471	0.0703434	0.47562	0.183354	0.0719347	0.460766		0.311991	0.124402	0.443362	0.254866	0.18244	0.36555
	#939	0.47062	0.0477819	0.470677	0.064488	0.142035	0.0300844		0.286975	0.175743	0.617133	0.20311	0.153121	0.11384
	#940	0.488952	0.0801971	0.66398	0.212303	0.128631	0.0112697		0.299551	0.207084	0.566458	0.249337	0.186979	0.096127
	#941	0.60159	0.0649453	0.503373	0.279405	0.109937	0.126201		0.290787	0.170229	0.31549	0.340203	0.192441	0.299983
	#942	0.483631	0.0514052	0.846839	0.274327	0.0521479	0.0723687		0.256611	0.0632598	0.524918	0.28108	0.182657	0.256682
	#943	0.623664	0.0803576	0.719415	0.213451	0.0170863	0.161042		0.292051	0.185052	0.444847	0.257516	0.145384	0.298142
	#944	0.436417	0.0388485	0.873449	0.224538	0.014639	0.049204		0.242006	0.0558259	0.518227	0.300367	0.0952763	0.255192
	#945	0.222838	0.0329211	0.896304	0.440737	0.0377012	0.0405264		0.289547	0.0288898	0.530881	0.397825	0.18487	0.213192
	#946	0.413738	0.0411221	0.737365	0.185732	0.0591728	0.196235		0.242172	0.0852681	0.480463	0.273169	0.165701	0.254224
	#947	0.368238	0.0788351	0.979255	0.223142	0.0352941	0.353506		0.237829	0.106626	0.519488	0.268743	0.165625	0.355426
	#948	0.616123	0.0738273	0.804587	0.137359	0.0782776	0.266588		0.299801	0.158698	0.604121	0.284055	0.16034	0.380584
	#949	0.397525	0.0560496	0.734849	0.297418	0.0216525	0.227463		0.228663	0.117876	0.545111	0.25748	0.080497	0.303028
	#950	0.39339	0.0619837	0.845521	0.276318	0.0157827	0.245119		0.313188	0.0673533	0.570827	0.343659	0.131523	0.329755
	#951	0.604376	0.0611266	0.70226	0.204982	0.146282	0.197959		0.34027	0.071112	0.399966	0.273139	0.197333	0.364379
	#952	0.428131	0.077393	0.610608	0.0717457	0.043071	0.109401		0.287752	0.116355	0.33372	0.212926	0.173557	0.191674
	#953	0.374699	0.0277065	0.905077	0.140475	0.0756944	0.13712		0.253845	0.0944386	0.513118	0.205051	0.142402	0.293836
	#954	0.482193	0.0668906	0.43376	0.0508197	0.0801199	0.206937		0.217976	0.0629795	0.5321	0.216837	0.168022	0.395485
	#955	0.325677	0.0394691	0.934618	0.216337	0.0371005	0.114496		0.256579	0.108299	0.413714	0.25751	0.159886	0.276089
	#956	0.430585	0.034812	0.680392	0.13113	0.0125516	0.0645354		0.266796	0.0162415	0.586821	0.355548	0.0868793	0.259953
	#957	0.631904	0.0557228	0.722276	0.263369	0.139155	0.172472		0.292544	0.130897	0.431123	0.31548	0.167818	0.292047
	#958	0.640021	0.0565079	0.761122	0.132465	0.080127	0.0958227		0.320354	0.0739114	0.491656	0.33629	0.140535	0.281135
	#959	0.379837	0.0488974	0.946917	0.60571	0.159236	0.0996458		0.258413	0.128796	0.562586	0.39485	0.179805	0.139191
	#960	0.500306	0.0364429	0.899338	0.223547	0.0659206	0.358897		0.324788	0.0163812	0.420492	0.240936	0.15034	0.38537
	#961	0.11671	0.0380909	0.713682	0.250096	0.0466231	0.102834		0.120446	0.0155667	0.401276	0.242238	0.173464	0.222051
	#962	0.373946	0.0649465	0.841917	0.101904	0.0202004	0.146847		0.247907	0.0851251	0.601275	0.21298	0.143991	0.37876
	#963	0.476606	0.0822405	0.455038	0.256352	0.225506	0.128604		0.358153	0.180574	0.627119	0.244777	0.201581	0.201319
	#964	0.345056	0.058197	0.395857	0.316658	0.0384155	0.333135		0.291659	0.0963035	0.380488	0.309882	0.165189	0.324904
	#965	0.485437	0.0674964	0.932567	0.231916	0.105118	0.217539		0.327886	0.0680101	0.549794	0.208175	0.172978	0.330532
	#966	0.313455	0.0660588	0.631846	0.0911836	0.191229	0.116758		0.307358	0.0967941	0.390261	0.334188	0.228554	0.241901
	#967	0.0620046	0.0656975	0.888091	0.187247	0.0339323	0.191701		0.0115607	0.0952267	0.485284	0.339325	0.161517	0.325755
	#968	0.548846	0.0890543	0.684429	0.201573	0.151194	0.111377		0.297064	0.17595	0.437249	0.299243	0.183914	0.298769
	#969	0.638033	0.0501724	0.281425	0.369135	0.176955	0.112297		0.273964	0.0698049	0.444701	0.274845	0.190452	0.189916
	#970	0.414814	0.0419708	0.837182	0.195835	0.0749189	0.204989		0.341015	0.122839	0.441831	0.333538	0.19529	0.325482
	#971	0.360287	0.0204527	0.614618	0.199979	0.0495067	0.139557		0.317432	0.014019	0.439868	0.299906	0.154652	0.272829
	#972	0.396033	0.0612512	0.735321	0.128549	0.0598371	0.212829		0.258815	0.0435406	0.371511	0.245759	0.165918	0.330153
	#973	0.390378	0.0691244	0.931532	0.199187	0.162206	0.247243		0.199919	0.140824	0.537875	0.333154	0.190212	0.358897
	#974	0.690941	0.0448258	0.647183	0.133302	0.0588946	0.120151		0.368258	0.102358	0.358767	0.249702	0.155358	0.302989
	#975	0.426934	0.0694363	0.913911	0.250612	0.0743895	0.310275		0.311877	0.186377	0.461004	0.335667	0.15384	0.332903
	#976	0.421002	0.0823493	0.744248	0.169976	0.0826109	0.044086		0.294006	0.143092	0.465681	0.285937	0.175542	0.238046
	#977	0.373885	0.0677531	0.794649	0.20285	0.188357	0.319898		0.291267	0.0640349	0.40131	0.241577	0.174979	0.318957
	#978	0.52164	0.0584921	0.743011	0.124249	0.0460189	0.279351		0.292454	0.0998152	0.390245	0.327352	0.147936	0.339237
	#979	0.359137	0.0889555	0.77131	0.0526082	0.0382603	0.0866254		0.197495	0.10878	0.37877	0.176125	0.155225	0.265346
	#980	0.633294	0.0738992	0.748333	0.25505	0.0692238	0.076487		0.219453	0.136507	0.491986	0.309437	0.173037	0.241338
	#981	0.353142	0.0439323	0.858911	0.122136	0.0224058	0.138495		0.193361	0.0337138	0.465409	0.342768	0.137839	0.271717
	#982	0.467706	0.0627161	0.551539	0.292435	0.0737311	0.17684		0.257614	0.0881419	0.455757	0.321399	0.175403	0.375271
	#983	0.429672	0.093596	0.840399	0.28736	0.0643528	0.152042		0.323904	0.125214	0.428551	0.343499	0.212058	0.320615
	#984	0.657924	0.0635039	0.788858	0.39334	0.180905	0.127404		0.269704	0.0363505	0.486561	0.334092	0.173988	0.218632
	#985	0.790075	0.0344056	0.584073	0.263785	0.0406997	0.21219		0.378646	0.0462033	0.405093	0.326853	0.115417	0.278121
	#986	0.485624	0.0695069	0.900206	0.0892536	0.0368527	0.2563		0.26319	0.0695027	0.503524	0.271211	0.162594	0.285207
	#987	0.556603	0.0692785	0.712706	0.145735	0.0190359	0.164291		0.305926	0.0814532	0.476755	0.227168	0.140976	0.366588
	#988	0.51107	0.0824665	0.670496	0.282965	0.113484	0.0705586		0.298917	0.277955	0.475495	0.324331	0.180666	0.331201
	#989	0.503177	0.0751343	0.87983	0.311163	0.107278	0.0705658		0.33371	0.0816785	0.363683	0.280697	0.207794	0.270144
	#990	0.353809	0.0709777	0.866771	0.111421	0.0543516	0.0708312		0.288087	0.0879331	0.414593	0.23856	0.149931	0.246052
	#991	0.489542	0.0674288	0.692051	0.168206	0.0350495	0.211909		0.31067	0.0579905	0.3699	0.38204	0.183327	0.220751
	#992	0.609886	0.0436464	0.933636	0.212954	0.0293635	0.122975		0.350122	0.028223	0.468274	0.30023	0.10665	0.28803
	#993	0.318949	0.186713	0.513798	0.102554	0.0263702	0.234413		0.321071	0.300052	0.383344	0.146554	0.097891	0.294206
	#994	0.446052	0.0636022	0.564773	0.196827	0.0577855	0.130506		0.26741	0.105549	0.455592	0.231315	0.143066	0.282771
	#995	0.264435	0.0838703	0.660147	0.317291	0.0188812	0.118419		0.314248	0.134555	0.449084	0.32479	0.136853	0.239054
	#996	0.438488	0.055036	0.808535	0.271177	0.0696148	0.220259		0.264583	0.0413901	0.414878	0.364054	0.142104	0.330311
	#997	0.360514	0.0480779	0.515887	0.136102	0.196735	0.0956717		0.335664	0.0542986	0.431413	0.328762	0.190794	0.252267
	#998	0.693308	0.0638091	0.621089	0.255635	0.164128	0.185033		0.298419	0.108372	0.378394	0.352353	0.22786	0.29366
	#999	0.324504	0.119279	0.79923	0.318751	0.0209225	0.372945		0.268926	0.283281	0.387587	0.348807	0.209967	0.365231
	#1000	0.45127	0.0554547	0.497487	0.0706939	0.0225671	0.185882		0.294751	0.0393053	0.478937	0.223306	0.101155	0.418251
	#1001	0.514996	0.0901534	0.855072	0.0563159	0.0693779	0.12458		0.268249	0.131257	0.395986	0.140065	0.161559	0.342283
	#1002	0.441237	0.0548437	0.958057	0.434993	0.155303	0.236617		0.324141	0.0649097	0.515174	0.351995	0.225909	0.319422
	#1003	0.483663	0.0471898	0.960885	0.124224	0.18311	0.264163		0.323513	0.0659664	0.502673	0.307956	0.20092	0.215109
	#1004	0.373129	0.0359928	0.677965	0.341272	0.0219968	0.238057		0.305314	0.042801	0.386514	0.338304	0.166317	0.306613
	#1005	0.248091	0.0876899	0.878972	0.141383	0.242336	0.239956		0.296847	0.303447	0.360091	0.31409	0.159907	0.315957
	#1006	0.363564	0.0353588	0.386438	0.255831	0.167038	0.0920042		0.25074	0.0421245	0.564924	0.305677	0.196784	0.283086
	#1007	0.60654	0.0569383	0.656719	0.249387	0.181826	0.192386		0.29988	0.0597004	0.424649	0.302442	0.202538	0.371749
	#1008	0.405769	0.0575734	0.825882	0.0811964	0.18401	0.210477		0.288319	0.0986775	0.454186	0.226862	0.197308	0.269517
	#1009	0.350117	0.0305743	0.702477	0.135001	0.0736169	0.092577		0.263602	0.0427194	0.505397	0.251642	0.15592	0.390686
	#1010	0.237872	0.0236123	0.529544	0.242861	0.117939	0.263188		0.21165	0.0229785	0.382988	0.291132	0.171074	0.353531
	#1011	0.404197	0.0123669	0.888315	0.235349	0.0768544	0.230993		0.324344	0.0340016	0.494447	0.242046	0.157682	0.348918
	#1012	0.43312	0.0190389	0.877092	0.182335	0.0858718	0.276332		0.216161	0.0537815	0.497522	0.211134	0.161523	0.341167
	#1013	0.387968	0.020021	0.753376	0.297341	0.0169247	0.327799		0.306141	0.0591334	0.429443	0.379377	0.129156	0.406383
	#1014	0.370376	0.029987	0.622672	0.397981	0.0104145	0.319784		0.277379	0.0539111	0.37114	0.327496	0.0927079	0.344977
	#1015	0.46485	0.0198926	0.661136	0.305934	0.143149	0.340637		0.279695	0.0144845	0.410863	0.316934	0.158496	0.362092
	#1016	0.260222	0.0211523	0.936499	0.151656	0.0499946	0.263596		0.277865	0.0647562	0.516112	0.308926	0.200375	0.325739
	#1017	0.330197	0.0258488	0.887632	0.275279	0.045962	0.145589		0.285326	0.0419226	0.48786	0.33772	0.13604	0.31638
	#1018	0.283531	0.0220895	0.456264	0.190809	0.0741756	0.338233		0.318023	0.0376276	0.520803	0.307651	0.168338	0.265483
	#1019	0.562226	0.0177558	0.817612	0.225642	0.0861445	0.276727		0.351875	0.0195917	0.438479	0.310396	0.171629	0.258575
	#1020	0.399589	0.0251292	0.897775	0.226277	0.0316131	0.397203		0.269585	0.0411096	0.37847	0.285417	0.106179	0.27235
	#1021	0.553455	0.0147718	0.620655	0.357694	0.0902023	0.104527		0.225171	0.0226257	0.375113	0.334185	0.152848	0.274219
	#1022	0.484368	0.0200948	0.877622	0.145394	0.0251179	0.247537		0.410623	0.0297962	0.413049	0.287741	0.112087	0.285655
	#1023	0.38137	0.024217	0.951125	0.273693	0.067426	0.301105		0.219198	0.0630353	0.388628	0.303275	0.185912	0.325112
	#1024	0.649164	0.0166146	0.502344	0.307766	0.133067	0.327987		0.282177	0.0123246	0.34978	0.295669	0.220511	0.305306
	#1025	0.528144	0.0193944	0.715139	0.320311	0.0864709	0.0949057		0.292526	0.0267974	0.519435	0.421733	0.168254	0.209447
	#1026	0.565703	0.0264404	0.944874	0.393254	0.0767686	0.392662		0.221427	0.0391058	0.449109	0.382219	0.15637	0.387345
	#1027	0.306891	0.0107882	0.516263	0.199627	0.0770009	0.0861402		0.316783	0.018805	0.296189	0.298189	0.177901	0.235761
	#1028	0.222515	0.0182293	0.882359	0.143484	0.067504	0.0382323		0.283839	0.0286653	0.442592	0.248706	0.163518	0.258704
	#1029	0.357622	0.0173047	0.555055	0.209521	0.0884234	0.0601183		0.294877	0.0341114	0.402356	0.28212	0.1851	0.180716
	#1030	0.236255	0.0194376	0.792709	0.145023	0.0179603	0.270284		0.216519	0.0379652	0.394966	0.287582	0.107932	0.303942
	#1031	0.28888	0.0164757	0.910936	0.220202	0.109822	0.248967		0.302214	0.0439877	0.483412	0.308266	0.177145	0.278512
	#1032	0.310409	0.0194601	0.873895	0.30818	0.0776852	0.298471		0.332622	0.035405	0.472279	0.248296	0.176796	0.290302
	#1033	0.438486	0.0165968	0.760137	0.172497	0.0687542	0.278461		0.249993	0.0459402	0.504112	0.236903	0.154117	0.397691
	#1034	0.436951	0.0189594	0.871333	0.23278	0.0183843	0.150419		0.366836	0.0516083	0.496257	0.32387	0.142776	0.299656
	#1035	0.113867	0.0162075	0.770591	0.309138	0.147107	0.166468		0.314836	0.0117192	0.527292	0.329612	0.174609	0.292764
	#1036	0.285552	0.0150484	0.935725	0.340715	0.0913917	0.173267		0.293681	0.0445703	0.414171	0.265524	0.162588	0.308138
	#1037	0.50508	0.0196404	0.785105	0.239716	0.0129476	0.085527		0.24533	0.0115631	0.472604	0.269393	0.104295	0.280522
	#1038	0.209844	0.0137896	0.520289	0.214666	0.152725	0.510001		0.35238	0.0213107	0.291457	0.330652	0.184381	0.257125
	#1039	0.468583	0.0195666	0.805981	0.251369	0.0622759	0.412602		0.227133	0.0668109	0.473491	0.282415	0.147805	0.257347
	#1040	0.312858	0.0176327	0.405104	0.186944	0.111966	0.163902		0.262177	0.0550126	0.410078	0.251048	0.201655	0.32333
	#1041	0.583713	0.0330717	0.80225	0.187212	0.076655	0.421303		0.255242	0.0129046	0.386594	0.284601	0.18576	0.276736
	#1042	0.383031	0.0247734	0.712292	0.0994696	0.0227794	0.302386		0.232626	0.0154839	0.469378	0.222493	0.142033	0.277121
	#1043	0.564722	0.0236241	0.418315	0.313679	0.0491903	0.0681139		0.333075	0.0316618	0.347273	0.3361	0.146422	0.212572
	#1044	0.353276	0.0198721	0.759269	0.156684	0.129816	0.088903		0.225586	0.0199911	0.48636	0.301139	0.205983	0.335654
	#1045	0.172567	0.0142376	0.415606	0.221215	0.0147032	0.186918		0.293937	0.0348881	0.471858	0.287717	0.12213	0.347564
	#1046	0.294426	0.0259635	0.580812	0.23886	0.0949505	0.250049		0.3183	0.0200078	0.36012	0.326874	0.200453	0.28065
	#1047	0.202251	0.0272999	0.496706	0.283511	0.0753086	0.276882		0.310357	0.012915	0.482486	0.291208	0.174188	0.316767
	#1048	0.246764	0.0242846	0.478771	0.101985	0.0962	0.402996		0.294242	0.0520823	0.469963	0.271382	0.142709	0.343819
	#1049	0.363675	0.0211717	0.381308	0.12393	0.161536	0.280624		0.317332	0.0206544	0.554588	0.237335	0.200612	0.380891
	#1050	0.306955	0.027751	0.466024	0.158916	0.0161317	0.185332		0.284897	0.0460573	0.393099	0.25334	0.119997	0.235998
	#1051	0.0678636	0.0269039	0.944968	0.0622252	0.186956	0.314319		0.0655963	0.0264317	0.5	0.199989	0.179888	0.30287
	#1052	0.282973	0.03107	0.378576	0.172076	0.0934331	0.273052		0.3586	0.0138707	0.436886	0.2254	0.160303	0.310899
	#1053	0.226897	0.0246321	0.385334	0.141515	0.111783	0.220069		0.336087	0.0277153	0.394521	0.241162	0.176911	0.427846
	#1054	0.499558	0.0214557	0.419332	0.218466	0.0677319	0.509189		0.328635	0.038838	0.737988	0.240523	0.170258	0.343508
	#1055	0.478141	0.0220045	0.425674	0.25839	0.069957	0.35477		0.235536	0.0220855	0.393764	0.304483	0.173898	0.355751
	#1056	0.282292	0.0159948	0.945712	0.122592	0.0407979	0.235261		0.242564	0.0185001	0.392208	0.27956	0.159882	0.287896
	#1057	0.222061	0.0245247	0.618858	0.269565	0.0399897	0.144252		0.286877	0.0286334	0.588356	0.291431	0.135655	0.232641
	#1058	0.208851	0.0262315	0.758	0.265295	0.0150758	0.1997		0.304396	0.0247131	0.471874	0.283975	0.0862843	0.326601
	#1059	0.561796	0.0218772	0.511107	0.351354	0.0214831	0.335562		0.33349	0.0297722	0.488334	0.313801	0.0982625	0.280534
	#1060	0.219293	0.0265392	0.520007	0.14192	0.164946	0.237583		0.28969	0.0286703	0.407655	0.326104	0.163529	0.357172
	#1061	0.53681	0.0164336	0.637256	0.444777	0.0553377	0.280378		0.258095	0.0216601	0.338086	0.365411	0.171288	0.281351
	#1062	0.344687	0.0272721	0.67798	0.175289	0.0932371	0.272003		0.306137	0.0543688	0.499106	0.223373	0.174664	0.335527
	#1063	0.193652	0.0325764	0.580241	0.283261	0.208096	0.161647		0.260643	0.0383667	0.474747	0.2752	0.196018	0.292375
	#1064	0.453288	0.011947	0.666887	0.215591	0.0255223	0.0606094		0.259962	0.032651	0.444437	0.309104	0.136403	0.27264
	#1065	0.24561	0.0215305	0.540233	0.246671	0.0799856	0.582761		0.225623	0.0221103	0.285476	0.272965	0.184303	0.357992
	#1066	0.173695	0.0212698	0.898843	0.224622	0.0214298	0.245009		0.295169	0.0290042	0.413199	0.306088	0.162962	0.315483
	#1067	0.473663	0.0241415	0.858004	0.358251	0.0514297	0.432653		0.286346	0.0248962	0.458722	0.277167	0.163099	0.317586
	#1068	0.50066	0.0235791	0.562348	0.0586936	0.0870653	0.281057		0.242406	0.0207161	0.457684	0.198299	0.180188	0.304261
	#1069	0.302561	0.0228711	0.935991	0.175703	0.0460358	0.112606		0.324063	0.040583	0.49537	0.240225	0.118911	0.287311
	#1070	0.153406	0.0200804	0.911693	0.13031	0.142191	0.415607		0.128382	0.0582987	0.451704	0.299666	0.206909	0.395385
	#1071	0.18176	0.018246	0.940135	0.0944576	0.0432246	0.257145		0.231229	0.0418676	0.539202	0.234463	0.127621	0.362388
	#1072	0.44847	0.0182804	0.537932	0.119744	0.106361	0.0754112		0.242116	0.0248406	0.551507	0.344943	0.163556	0.207351
	#1073	0.333223	0.0196105	0.809513	0.211467	0.138144	0.485135		0.249182	0.0151031	0.536652	0.256885	0.194319	0.311233
	#1074	0.194277	0.0158669	0.482018	0.228304	0.00873037	0.502959		0.215167	0.0311051	0.417609	0.282224	0.10071	0.292157
	#1075	0.115729	0.0220908	0.136677	0.295665	0.244927	0.243695		0.321586	0.0192287	0.061638	0.274504	0.201625	0.290867
	#1076	0.162062	0.0189278	0.667138	0.446562	0.153816	0.0176762		0.295686	0.033052	0.427087	0.347786	0.196914	0.0756618
	#1077	0.332559	0.0169547	0.539582	0.223785	0.0676316	0.0427649		0.291968	0.0227788	0.572182	0.344528	0.178438	0.302706
	#1078	0.349641	0.0211765	0.801874	0.212754	0.242116	0.0631274		0.204305	0.0336634	0.512844	0.231786	0.215691	0.233754
	#1079	0.152839	0.0159669	0.465439	0.247576	0.148043	0.533169		0.280592	0.0288757	0.361369	0.307853	0.216508	0.309029
	#1080	0.28542	0.0163034	0.864132	0.393205	0.0650471	0.270083		0.271529	0.00975851	0.482252	0.337862	0.171554	0.255154
	#1081	0.437567	0.0185326	0.949459	0.090468	0.0191199	0.189151		0.208385	0.0310946	0.446254	0.229114	0.138204	0.251772
	#1082	0.279204	0.0195868	0.70662	0.250149	0.0259265	0.329015		0.26894	0.0246679	0.392492	0.332845	0.105844	0.319994
	#1083	0.342593	0.0187491	0.949061	0.225025	0.0845147	0.293908		0.26765	0.0232389	0.397143	0.287119	0.178566	0.154656
	#1084	0.317645	0.0217481	0.537587	0.0940059	0.0998666	0.0910886		0.254524	0.0129686	0.317829	0.239048	0.193886	0.318434
	#1085	0.227189	0.021009	0.479652	0.147715	0.0610668	0.410928		0.188171	0.0338286	0.639692	0.238371	0.190438	0.295061
	#1086	0.382586	0.0191388	0.925814	0.225277	0.0273765	0.451756		0.188723	0.0200507	0.43357	0.296633	0.138074	0.376257
	#1087	0.275847	0.0263487	0.792249	0.395754	0.0986862	0.326476		0.27031	0.0270155	0.430496	0.359261	0.175731	0.165141
	#1088	0.326418	0.0189686	0.519057	0.19572	0.126301	0.0973008		0.210305	0.0574832	0.50295	0.245477	0.182734	0.276176
	#1089	0.30633	0.0207566	0.654499	0.462903	0.124216	0.590109		0.236716	0.0363824	0.491614	0.313986	0.195413	0.26672
	#1090	0.268073	0.0171786	0.868766	0.095266	0.14432	0.241992		0.27065	0.0170941	0.438848	0.228513	0.172055	0.371653
	#1091	0.257841	0.0199313	0.634696	0.151466	0.121841	0.0509455		0.227393	0.0365304	0.553528	0.241892	0.181436	0.284913
	#1092	0.133555	0.0197745	0.950907	0.105445	0.147201	0.294912		0.259947	0.0358007	0.479279	0.241897	0.192336	0.339605
	#1093	0.14006	0.02042	0.459911	0.256818	0.047516	0.467367		0.215103	0.0235503	0.493418	0.278375	0.170412	0.341069
	#1094	0.0552978	0.0174276	0.685819	0.369448	0.065026	0.280496		0.0105496	0.0192025	0.507463	0.337593	0.148395	0.301345
	#1095	0.439854	0.01764	0.670082	0.223486	0.117856	0.524569		0.220854	0.0221147	0.438116	0.265444	0.185203	0.293118
	#1096	0.351217	0.0241687	0.45781	0.509969	0.0154677	0.273576		0.271179	0.0233657	0.294814	0.357678	0.120391	0.23068
	#1097	0.310245	0.0346616	0.850856	0.0665084	0.104364	0.184202		0.213077	0.127205	0.410736	0.259879	0.157372	0.244647
	#1098	0.169081	0.0252985	0.360874	0.202532	0.103389	0.200737		0.260247	0.0320594	0.303692	0.214804	0.163083	0.317689
	#1099	0.287514	0.0348067	0.877768	0.310826	0.116911	0.457691		0.26021	0.103707	0.387136	0.325079	0.16418	0.291215
	#1100	0.387331	0.0221677	0.708815	0.207689	0.0283574	0.114946		0.253098	0.0116421	0.38913	0.287398	0.153953	0.193794
	#1101	0.32688	0.0207612	0.416384	0.221959	0.170119	0.124207		0.208748	0.0198289	0.305133	0.267835	0.190361	0.297409
	#1102	0.292155	0.0221758	0.502633	0.172463	0.0987464	0.376577		0.158857	0.0373631	0.317414	0.27148	0.165863	0.363854
	#1103	0.305167	0.0206288	0.850193	0.0871313	0.127428	0.338949		0.236815	0.0172678	0.442441	0.208762	0.170761	0.195901
	#1104	0.36364	0.0237757	0.497426	0.0741206	0.121073	0.123335		0.326922	0.0268826	0.360203	0.302869	0.18705	0.314788
	#1105	0.417385	0.0183417	0.586419	0.103044	0.153639	0.434099		0.21451	0.0362628	0.548538	0.229096	0.229847	0.270912
	#1106	0.224984	0.0278879	0.829302	0.135729	0.0124302	0.0937852		0.251176	0.118925	0.472863	0.249829	0.0373727	0.244928
	#1107	0.162054	0.0185338	0.846342	0.123907	0.0574992	0.60847		0.210656	0.0446279	0.53321	0.31796	0.145235	0.313023
	#1108	0.174179	0.133619	0.644325	0.195889	0.0189933	0.175644		0.150398	0.148639	0.33222	0.277526	0.14382	0.247665
	#1109	0.128721	0.0729042	0.402299	0.243914	0.0474578	0.432348		0.250044	0.0742072	0.295848	0.319232	0.145283	0.211396
	#1110	0.241905	0.0420661	0.241238	0.210627	0.0779384	0.241492		0.24003	0.0759258	0.300146	0.257313	0.173616	0.312254
	#1111	0.388676	0.0640242	0.61571	0.126581	0.113397	0.271028		0.27387	0.065539	0.499675	0.245293	0.18191	0.319307
	#1112	0.325668	0.0264932	0.629725	0.116716	0.0251612	0.236761		0.147086	0.043778	0.502965	0.246187	0.10401	0.177663
	#1113	0.273171	0.0240049	0.565471	0.156101	0.0929759	0.0957387		0.41919	0.012068	0.375089	0.228145	0.179962	0.23057
	#1114	0.358874	0.0249404	0.714923	0.28312	0.0890302	0.254368		0.462459	0.0956857	0.363089	0.32123	0.203635	0.305487
	#1115	0.380386	0.0266726	0.871844	0.18245	0.0252052	0.231817		0.545273	0.0349265	0.506808	0.344888	0.152635	0.211654
	#1116	0.38957	0.0275276	0.639933	0.241658	0.184279	0.494828		0.561852	0.0213353	0.470309	0.326709	0.194437	0.294398
	#1117	0.379976	0.0217143	0.759475	0.0483221	0.151655	0.1933		0.50939	0.0149076	0.378878	0.119226	0.185882	0.362803
	#1118	0.37091	0.0872678	0.626529	0.270513	0.0302632	0.360626		0.633511	0.131116	0.409526	0.268114	0.125473	0.371095
	#1119	0.419663	0.0387314	0.580871	0.0660587	0.156087	0.150193		0.627688	0.0855692	0.537887	0.148381	0.190488	0.415496
	#1120	0.423236	0.0334564	0.456362	0.19717	0.0254902	0.283297		0.727357	0.0886701	0.285824	0.215944	0.185609	0.230602
	#1121	0.468771	0.0345722	0.860929	0.208517	0.117556	0.380558		0.686188	0.0756951	0.525456	0.306763	0.185441	0.251121
	#1122	0.316546	0.0208605	0.944735	0.122599	0.167181	0.0473613		0.433661	0.0304985	0.41383	0.238055	0.205955	0.311104
	#1123	0.394333	0.0530727	0.623304	0.0747472	0.164193	0.388287		0.576342	0.096695	0.327832	0.248361	0.190767	0.274135
	#1124	0.215126	0.0255836	0.12997	0.56828	0.0176936	0.179758		0.422061	0.1089	0.0428093	0.372436	0.107898	0.229994
	#1125	0.512794	0.026341	0.744364	0.220109	0.159724	0.347354		0.563147	0.0260399	0.49075	0.306971	0.209635	0.271858
	#1126	0.432223	0.027507	0.506784	0.0672222	0.12487	0.342977		0.469708	0.0143774	0.417373	0.182443	0.179039	0.302475
	#1127	0.226653	0.0266931	0.787031	0.115255	0.113193	0.213662		0.498663	0.0191331	0.410982	0.232227	0.202748	0.407976
	#1128	0.725859	0.0272714	0.701336	0.0819883	0.0900083	0.474061		0.741051	0.0262482	0.435153	0.255252	0.184898	0.308052
	#1129	0.0142702	0.0242025	0.764549	0.0816286	0.0478015	0.283274		0.0219457	0.0393536	0.506935	0.215721	0.183601	0.343559
	#1130	0.433339	0.0324571	0.621363	0.180229	0.166223	0.240328		0.778979	0.0575622	0.350091	0.281545	0.185759	0.19593
	#1131	0.549604	0.0265411	0.557419	0.0734512	0.156093	0.47595		0.624999	0.0942138	0.338805	0.162349	0.188366	0.220317
	#1132	0.402478	0.0455395	0.839997	0.198056	0.126202	0.410939		0.709424	0.0837204	0.456274	0.294347	0.167864	0.326176
	#1133	0.553628	0.0363859	0.786854	0.193164	0.18838	0.411702		0.647742	0.0683722	0.363453	0.227683	0.20202	0.28045
	#1134	0.30825	0.0279782	0.718902	0.0995429	0.132142	0.317638		0.446012	0.0641806	0.29971	0.209193	0.195741	0.27919
	#1135	0.401223	0.00366425	0.488793	0.290953	0.0138403	0.162413		0.572954	0.0338428	0.333184	0.286347	0.106169	0.312519
	#1136	0.507737	0.0539938	0.579857	0.229717	0.135532	0.159047		0.514854	0.0774685	0.389068	0.331765	0.174545	0.297716
	#1137	0.456561	0.0318179	0.813512	0.124691	0.0981471	0.190377		0.494602	0.0410298	0.338879	0.317549	0.164902	0.365026
	#1138	0.464508	0.0248683	0.700702	0.383225	0.0425811	0.407919		0.484879	0.0248128	0.413493	0.321855	0.145314	0.254307
	#1139	0.719625	0.0271214	0.582902	0.291472	0.0207112	0.235048		0.648882	0.0349646	0.413044	0.254164	0.140265	0.21027
	#1140	0.843044	0.0153998	0.665883	0.210534	0.115205	0.458891		0.812402	0.0165638	0.485815	0.290285	0.212542	0.312712
	#1141	0.850921	0.0035315	0.881315	0.289092	0.0888305	0.189221		0.744153	0.0302999	0.48296	0.277251	0.16489	0.234551
	#1142	0.656622	0.0333654	0.663114	0.192145	0.083825	0.400883		0.640737	0.0300843	0.497382	0.262838	0.172054	0.264807
	#1143	0.765248	0.0293072	0.639152	0.136376	0.0462467	0.239078		0.697168	0.035066	0.387527	0.300404	0.1672	0.297107
	#1144	0.840081	0.0214913	0.521908	0.228448	0.0359557	0.229298		0.62599	0.0340259	0.429772	0.318386	0.159519	0.13752
	#1145	0.727616	0.0283262	0.73844	0.103154	0.138514	0.262439		0.696115	0.068791	0.437991	0.244383	0.185885	0.365476
	#1146	0.621699	0.0242868	0.944175	0.189974	0.0259066	0.253734		0.571954	0.122384	0.45392	0.420861	0.111615	0.287174
	#1147	0.625217	0.0346297	0.825983	0.148031	0.0249455	0.310229		0.531629	0.0592144	0.361056	0.206708	0.151133	0.387339
	#1148	0.507744	0.0288518	0.860215	0.154168	0.0780666	0.468378		0.625097	0.0792165	0.423032	0.223549	0.15896	0.277141
	#1149	0.481039	0.0326797	0.58092	0.195755	0.0263155	0.298211		0.54348	0.0873793	0.413553	0.254779	0.150203	0.281982
	#1150	0.493137	0.0222105	0.690643	0.0622818	0.0785882	0.431078		0.712468	0.0250447	0.359212	0.291263	0.186925	0.225575
	#1151	0.462222	0.0270919	0.72722	0.247009	0.118886	0.325915		0.498599	0.00987934	0.32329	0.264332	0.186363	0.305693
	#1152	0.466216	0.0282943	0.832647	0.223993	0.065491	0.508396		0.601181	0.0954108	0.292159	0.259482	0.174875	0.32933
	#1153	0.661753	0.0891673	0.871082	0.166358	0.106974	0.0778739		0.517234	0.0996055	0.403865	0.322049	0.178311	0.252281
	#1154	0.788804	0.0313446	0.864234	0.241087	0.0205538	0.187301		0.584418	0.0117123	0.400676	0.289342	0.113657	0.208345
	#1155	0.644915	0.0253119	0.867981	0.392405	0.0273782	0.122463		0.532952	0.0290037	0.409985	0.338325	0.111132	0.22061
	#1156	0.533582	0.032283	0.824093	0.20002	0.0442504	0.473169		0.617567	0.0580405	0.329063	0.339511	0.135243	0.34783
	#1157	0.179538	0.0246017	0.603018	0.116104	0.070576	0.100301		0.655662	0.0984471	0.355895	0.298799	0.157547	0.267289
	#1158	0.426698	0.0260854	0.657812	0.19801	0.0349354	0.452225		0.691537	0.0146082	0.307349	0.294584	0.0878647	0.162978
	#1159	0.820564	0.0325678	0.842971	0.258977	0.0944927	0.0609374		0.719539	0.0675008	0.406915	0.334626	0.165961	0.273502
	#1160	0.776426	0.0296296	0.484067	0.167001	0.0651231	0.176776		0.559094	0.118021	0.403368	0.223643	0.160329	0.322357
	#1161	0.496384	0.0280049	0.900537	0.227267	0.0157086	0.169349		0.689802	0.0323769	0.385525	0.231396	0.123455	0.344962
	#1162	0.609191	0.0206594	0.85081	0.117647	0.131185	0.52264		0.558568	0.0151111	0.328783	0.20688	0.154621	0.291611
	#1163	0.363446	0.0211369	0.760872	0.348827	0.116502	0.283143		0.458765	0.0231254	0.409626	0.321938	0.196894	0.244068
	#1164	0.848769	0.0228733	0.393101	0.315661	0.0467841	0.312909		0.660321	0.035652	0.487083	0.303841	0.151268	0.228525
	#1165	0.760556	0.0708486	0.890445	0.142785	0.0327994	0.276281		0.575641	0.0882841	0.38843	0.23995	0.137117	0.30343
	#1166	0.882718	0.0163356	0.927324	0.360278	0.168544	0.139053		0.683232	0.0271434	0.272765	0.317282	0.177154	0.281454
	#1167	0.469506	0.0238542	0.856707	0.153909	0.0787172	0.491667		0.597816	0.0103105	0.430872	0.279981	0.178931	0.338271
	#1168	0.486809	0.027674	0.661528	0.163562	0.100128	0.157021		0.624818	0.0485782	0.362395	0.240153	0.166324	0.296515
	#1169	0.772427	0.0234732	0.941611	0.151738	0.24559	0.246386		0.651641	0.086415	0.40625	0.270741	0.196945	0.210629
	#1170	0.638484	0.0211106	0.34162	0.0504478	0.0738739	0.351828		0.568639	0.0252898	0.27967	0.149504	0.182752	0.315119
	#1171	0.562217	0.0208003	0.816396	0.270677	0.104795	0.203322		0.559402	0.0279221	0.341965	0.284715	0.162646	0.185144
	#1172	0.478832	0.0280822	0.543909	0.142541	0.13922	0.232775		0.554247	0.0576001	0.314729	0.243188	0.161707	0.281991
	#1173	0.890876	0.0211846	0.805647	0.110362	0.0164879	0.489161		0.769479	0.0238933	0.435948	0.231221	0.121058	0.437146
	#1174	0.546247	0.016422	0.636247	0.0482464	0.0720735	0.414317		0.542592	0.0177638	0.451015	0.236853	0.161662	0.315809
	#1175	0.333923	0.0236283	0.695757	0.145399	0.115368	0.104307		0.463379	0.00614928	0.413864	0.278895	0.18545	0.213016
	#1176	0.478193	0.0219545	0.808753	0.131609	0.0282373	0.532288		0.682416	0.020794	0.459	0.252173	0.133682	0.320896
	#1177	0.577773	0.022955	0.872485	0.183307	0.0975525	0.131447		0.566762	0.00667855	0.257255	0.289397	0.184039	0.198079
	#1178	0.780857	0.0289685	0.917172	0.0637734	0.0269828	0.411042		0.751481	0.0263056	0.469051	0.172249	0.166379	0.242481
	#1179	0.442345	0.0190042	0.688909	0.05096	0.110878	0.0290001		0.613819	0.0151452	0.328412	0.183437	0.178025	0.303174
	#1180	0.29578	0.019642	0.694131	0.128943	0.0746671	0.280528		0.415591	0.0157661	0.416075	0.236936	0.148031	0.295316
	#1181	0.527558	0.0139794	0.671617	0.111156	0.0322964	0.386791		0.605697	0.0102306	0.365296	0.211472	0.127837	0.277155
	#1182	0.553198	0.017886	0.330155	0.269311	0.0351646	0.321139		0.540357	0.0235915	0.198136	0.283705	0.144521	0.359933
	#1183	0.797149	0.0144408	0.817598	0.106535	0.0654093	0.218426		0.62802	0.0225856	0.41808	0.307712	0.164543	0.227818
	#1184	0.476146	0.019778	0.647016	0.0996349	0.0475362	0.623448		0.681872	0.0137534	0.456071	0.27431	0.16746	0.310082
	#1185	0.58625	0.0250197	0.808755	0.208283	0.151573	0.478911		0.650651	0.0239151	0.55348	0.25142	0.155324	0.275712
	#1186	0.84661	0.0197697	0.885143	0.0658585	0.0759132	0.105466		0.712492	0.0146776	0.431274	0.24771	0.15167	0.303965
	#1187	0.616195	0.020622	0.0578862	0.124386	0.0273812	0.247616		0.676834	0.00602885	0.0525533	0.348805	0.160342	0.312907
	#1188	0.7846	0.0167165	0.578113	0.124216	0.0456632	0.425829		0.689096	0.0155866	0.302728	0.284134	0.166978	0.298814
	#1189	0.694047	0.0140634	0.837801	0.0942702	0.110821	0.417186		0.508469	0.014257	0.483143	0.352918	0.187405	0.296767
	#1190	0.685333	0.0186677	0.638776	0.093097	0.13565	0.507133		0.630185	0.0109947	0.333278	0.305372	0.174371	0.217602
	#1191	0.239059	0.0248354	0.374308	0.147163	0.0572475	0.406918		0.32629	0.00943396	0.375214	0.378878	0.153127	0.247298
	#1192	0.733761	0.0253131	0.78509	0.0862387	0.0712657	0.446582		0.562723	0.0190786	0.365503	0.322437	0.143088	0.316433
	#1193	0.635381	0.020432	0.602038	0.0771128	0.103187	0.341106		0.580075	0.0189166	0.39471	0.237132	0.187975	0.236583
	#1194	0.583	0.0187597	0.576768	0.134636	0.104504	0.499528		0.628957	0.0172856	0.30511	0.343069	0.221146	0.25581
	#1195	0.716773	0.0210138	0.815657	0.106115	0.0606962	0.0898077		0.633828	0.014508	0.414583	0.348282	0.127715	0.203735
	#1196	0.606355	0.0209224	0.617262	0.128787	0.0293901	0.167901		0.580834	0.0196995	0.479333	0.304716	0.153342	0.341703
	#1197	0.783589	0.0193339	0.602767	0.210131	0.0521477	0.163074		0.70296	0.0125496	0.306236	0.339395	0.147168	0.343466
	#1198	0.734556	0.0194696	0.64058	0.106906	0.0252131	0.135436		0.662316	0.0217591	0.377593	0.308302	0.158227	0.24905
	#1199	0.588723	0.0210656	0.691663	0.0829122	0.0142278	0.261245		0.473557	0.0111827	0.420939	0.383675	0.108767	0.285212
	#1200	0.686045	0.0160978	0.614444	0.0889091	0.125794	0.0730506		0.575017	0.00457516	0.433191	0.247205	0.169635	0.240903
	#1201	0.588567	0.0193238	0.905787	0.206067	0.197388	0.101474		0.587569	0.0122723	0.378765	0.316767	0.167787	0.240447
	#1202	0.507792	0.0198531	0.523263	0.107933	0.0714947	0.286015		0.552772	0.12377	0.290467	0.324296	0.164525	0.245646
	#1203	0.695507	0.018166	0.306382	0.181671	0.0831545	0.39127		0.47932	0.00830561	0.466818	0.356599	0.1706	0.251386
	#1204	0.777408	0.0175257	0.675835	0.165522	0.101569	0.285612		0.701864	0.0076318	0.434069	0.37409	0.1484	0.281004
	#1205	0.406827	0.0184211	0.795846	0.13551	0.0595452	0.226813		0.557451	0.0130217	0.458524	0.317587	0.187623	0.344338
	#1206	0.854973	0.020808	0.551008	0.136037	0.0358121	0.34138		0.56553	0.00780504	0.468804	0.277314	0.137748	0.296629
	#1207	0.425112	0.0235005	0.350918	0.100541	0.122005	0.200667		0.595488	0.0101762	0.452653	0.342554	0.167271	0.230768
	#1208	0.828483	0.00421928	0.911767	0.0868713	0.14298	0.162168		0.429751	0.00289498	0.463765	0.256259	0.228471	0.343538
	#1209	0.660813	0.0184094	0.577001	0.215452	0.0830565	0.429669		0.486941	0.0215383	0.426568	0.360716	0.181119	0.263412
	#1210	0.573659	0.015389	0.747313	0.217588	0.117926	0.119948		0.615115	0.0167628	0.43067	0.296112	0.197663	0.361035
	#1211	0.379423	0.00557276	0.7649	0.233655	0.0411702	0.307849		0.531487	0.000928793	0.472354	0.370417	0.14577	0.252499
	#1212	0.708336	0.0234024	0.45673	0.145394	0.116145	0.296955		0.625493	0.0110244	0.364228	0.23129	0.196068	0.297655
	#1213	0.843763	0.0196424	0.81985	0.171067	0.0201285	0.183805		0.670045	0.0141301	0.41384	0.352249	0.138352	0.226048
	#1214	0.878144	0.0181247	0.409591	0.108323	0.106854	0.0976562		0.626414	0.0103726	0.375302	0.336312	0.176744	0.279635
	#1215	0.814722	0.0176361	0.601941	0.199711	0.15011	0.211144		0.669999	0.0127367	0.381289	0.297032	0.17217	0.389226
	#1216	0.255931	0.0149733	0.603577	0.134447	0.119284	0.363109		0.443655	0.0137601	0.394962	0.306543	0.173302	0.237945
	#1217	0.703367	0.0160211	0.832791	0.0476497	0.050736	0.390646		0.698888	0.0042646	0.388095	0.286716	0.16424	0.289306
	#1218	0.674343	0.0304504	0.624492	0.313268	0.0771446	0.0867373		0.604825	0.0109858	0.377999	0.369543	0.161297	0.245439
	#1219	0.763666	0.0667763	0.913241	0.185315	0.116088	0.115637		0.555919	0.0727439	0.397888	0.30692	0.179873	0.35775
	#1220	0.741618	0.0771139	0.580024	0.158469	0.0544974	0.428149		0.592525	0.0484997	0.321673	0.300834	0.176931	0.309409
	#1221	0.732152	0.0400091	0.85674	0.137967	0.144487	0.140806		0.81649	0.0439722	0.420273	0.294559	0.172455	0.30561
	#1222	0.812958	0.0403804	0.795612	0.168627	0.0151905	0.537618		0.546625	0.0442058	0.456347	0.355988	0.141752	0.284556
	#1223	0.538809	0.0489075	0.503217	0.126418	0.115425	0.119461		0.448445	0.0464466	0.473352	0.369499	0.198695	0.258333
	#1224	0.640075	0.0377973	0.818987	0.123899	0.0391304	0.337458		0.582536	0.00862515	0.488461	0.340909	0.154196	0.389323
	#1225	0.670435	0.0412343	0.904834	0.20768	0.101166	0.362705		0.666878	0.0448134	0.39119	0.330725	0.160698	0.350708
	#1226	0.577092	0.0448909	0.566778	0.117357	0.0349719	0.238384		0.515676	0.0272146	0.354235	0.219381	0.159543	0.266144
	#1227	0.09161	0.0383722	0.755903	0.130308	0.0855155	0.512256		0.0388155	0.0268993	0.495296	0.333846	0.158833	0.315025
	#1228	0.494473	0.0413153	0.771358	0.204059	0.121774	0.373487		0.528278	0.0374456	0.41969	0.382713	0.163592	0.280457
	#1229	0.49422	0.0589232	0.719824	0.0338408	0.0664544	0.122119		0.665189	0.13599	0.365391	0.218497	0.122811	0.261682
	#1230	0.521065	0.0521525	0.707251	0.176812	0.127846	0.354228		0.395234	0.212924	0.384057	0.353674	0.206368	0.271731
	#1231	0.82898	0.0477483	0.654093	0.230344	0.11691	0.178459		0.664623	0.0316498	0.378027	0.295507	0.145034	0.239449
	#1232	0.490445	0.0430315	0.527205	0.279773	0.109824	0.205097		0.520043	0.0396348	0.3518	0.470096	0.163079	0.23511
	#1233	0.447841	0.0480231	0.490915	0.249007	0.154009	0.0275503		0.629989	0.0478819	0.44296	0.326103	0.198433	0.121562
	#1234	0.612218	0.135551	0.347873	0.184252	0.0298487	0.119056		0.614735	0.396645	0.3332	0.358244	0.148487	0.270609
	#1235	0.554875	0.0447494	0.882998	0.293195	0.029462	0.210741		0.499919	0.0915833	0.428858	0.363183	0.118954	0.216457
	#1236	0.470063	0.0338782	0.888255	0.103959	0.18989	0.0455798		0.716678	0.0165998	0.402998	0.346476	0.214702	0.213513
	#1237	0.71384	0.0558899	0.333408	0.0983414	0.0374688	0.217689		0.657902	0.0549112	0.305708	0.255771	0.180404	0.254139
	#1238	0.206745	0.0416879	0.903577	0.167595	0.0646157	0.450004		0.508301	0.0227154	0.43778	0.287307	0.157404	0.313624
	#1239	0.920315	0.0404821	0.371559	0.0933375		0.54631		0.693629	0.0398376	0.350969	0.314714		0.264996
	#1240	0.419998	0.0707366	0.5277	0.137101		0.558958		0.680528	0.144292	0.309349	0.361628		0.287529
	#1241	0.230207	0.0363597	0.696905	0.417801		0.167504		0.475955	0.0306752	0.495491	0.390862		0.264824
	#1242	0.669065	0.041234	0.815573	0.162706		0.201269		0.460973	0.0339597	0.443393	0.316791		0.189751
	#1243	0.810081	0.050463	0.6219	0.108305		0.284293		0.516334	0.0455186	0.245184	0.282026		0.298305
	#1244	0.868165	0.0524311	0.736987	0.212729		0.202161		0.684574	0.027104	0.384502	0.443121		0.33499
	#1245	0.563028	0.0618161	0.892753	0.182273		0.48417		0.635813	0.143215	0.367101	0.348467		0.300693
	#1246	0.446973	0.0291323	0.870475	0.239941		0.436624		0.690678	0.0106329	0.437367	0.44029		0.331174
	#1247	0.106924	0.0610997	0.829925	0.206845		0.16091		0.192407	0.16003	0.365607	0.371147		0.278347
	#1248	0.0801749	0.0523755	0.859382	0.415472		0.26779		0.0331536	0.0251342	0.387356	0.338055		0.423836
	#1249	0.252112	0.0358399	0.900998	0.412853		0.126761		0.709235	0.0144716	0.408351	0.33094		0.373634
	#1250	0.824496	0.0504981	0.618657	0.444342		0.134314		0.646296	0.0316032	0.351781	0.461204		0.280844
	#1251	0.732646	0.0528168	0.895299	0.144623		0.156107		0.767949	0.0389047	0.41542	0.311649		0.20397
	#1252	0.736142	0.0600559	0.790198	0.420824		0.227349		0.782114	0.0861325	0.425171	0.384651		0.233652
	#1253	0.64784	0.0581368	0.939257	0.260628		0.347554		0.747721	0.0225203	0.424871	0.391571		0.322104
	#1254	0.587305	0.0462556	0.649977	0.222127		0.537347		0.848861	0.0423704	0.370964	0.353466		0.313746
	#1255	0.444117	0.0640026	0.363246	0.209441		0.313661		0.701249	0.230893	0.376896	0.372843		0.343377
	#1256	0.771821	0.0400442	0.918601	0.339212		0.34908		0.71733	0.0370858	0.388147	0.411128		0.257815
	#1257	0.0967204	0.0541988	0.573748	0.21688		0.200555		0.193448	0.0940742	0.330029	0.410912		0.22158
	#1258	0.297278	0.0610084	0.518147	0.124725		0.166084		0.52947	0.152698	0.44163	0.302458		0.238466
	#1259	0.481829	0.0458623	0.910291	0.242356		0.423718		0.613929	0.12075	0.436591	0.304614		0.269246
	#1260	0.685528	0.0523161	0.871987	0.0721842		0.29005		0.561773	0.0222072	0.362036	0.240302		0.223788
	#1261	0.347441	0.052088	0.652086	0.141139		0.108028		0.656905	0.0201631	0.30743	0.318354		0.213241
	#1262	0.419138	0.0595173	0.816364	0.152783		0.176009		0.493186	0.0321723	0.459035	0.417429		0.260484
	#1263	0.502497	0.0640475	0.803119	0.35737		0.396296		0.743158	0.0390533	0.460826	0.45256		0.30858
	#1264	0.434187	0.0464142	0.677133	0.495014		0.0683104		0.601196	0.0834945	0.317515	0.404174		0.324692
	#1265	0.779143	0.0359014	0.616696	0.178585		0.342765		0.826044	0.0117647	0.414748	0.452357		0.280926
	#1266	0.290009	0.034131	0.860251	0.134517		0.072519		0.624126	0.0357487	0.384853	0.285947		0.278822
	#1267	0.308255	0.110735	0.915773	0.253399		0.166799		0.633945	0.428912	0.414088	0.449261		0.286695
	#1268	0.674199	0.0566411	0.542275	0.337602		0.2786		0.689852	0.0319949	0.213498	0.344758		0.233246
	#1269	0.490993	0.0642365	0.524088	0.132428		0.633878		0.600369	0.151126	0.335114	0.294178		0.332735
	#1270	0.297256	0.0481394	0.696998	0.052827		0.162839		0.59184	0.0318954	0.31703	0.271834		0.249104
	#1271	0.54624	0.0657161	0.593882	0.279637		0.272454		0.808386	0.0284612	0.350017	0.436057		0.276935
	#1272	0.385877	0.0573515	0.875752	0.109377		0.438469		0.514382	0.0500253	0.335601	0.310592		0.320573
	#1273	0.725402	0.0440358	0.271009	0.223834		0.170525		0.777882	0.0294747	0.391402	0.480791		0.200949
	#1274	0.280358	0.0492098	0.513029	0.0895147		0.153789		0.564309	0.0340058	0.386366	0.313469		0.343777
	#1275	0.497568	0.0477453	0.891894	0.0317332		0.0959239		0.678556	0.0257691	0.368278	0.192432		0.221176
	#1276	0.0128664	0.0541919	0.571512	0.103155		0.0526403		0.0110572	0.0803051	0.368289	0.294818		0.222562
	#1277	0.0131742	0.0412252	0.806271	0.304172		0.0511502		0.0388322	0.0109149	0.376063	0.37622		0.180732
	#1278	0.00346679	0.0284589	0.496657	0.128849		0.34506		0.00658851	0.0204334	0.366751	0.346548		0.28083
	#1279	0.00589747	0.0671062	0.500577	0.360549		0.344455		0.0104038	0.0317782	0.290201	0.451147		0.312525
	#1280	0.30055	0.0324553	0.920992	0.105126		0.222784		0.39501	0.010678	0.428113	0.263952		0.367081
	#1281	0.280172	0.0378136	0.850964	0.232501		0.63573		0.299498	0.0172005	0.427017	0.338973		0.350986
	#1282	0.361189	0.0639242	0.69811	0.0372023		0.0722255		0.311256	0.257008	0.319689	0.298209		0.136159
	#1283	0.355952	0.0644591	0.767349	0.152563		0.160993		0.31331	0.077531	0.401182	0.3794		0.312856
	#1284	0.443187	0.052565	0.454568	0.339492		0.470883		0.441395	0.0517292	0.301492	0.468141		0.342608
	#1285	0.612631	0.0586791	0.894674	0.171094		0.311785		0.389571	0.0293498	0.385125	0.455364		0.281135
	#1286	0.068172	0.0501631	0.708249	0.191948		0.143253		0.0180641	0.0376668	0.358421	0.334102		0.211141
	#1287	0.55876	0.0486568	0.877701	0.423596		0.568292		0.443092	0.0353931	0.353887	0.385737		0.228821
	#1288	0.307608	0.0678896	0.857927	0.179765		0.329575		0.327953	0.0454207	0.406863	0.417392		0.299079
	#1289	0.471142	0.065134	0.462447	0.10526		0.082478		0.353645	0.103063	0.316152	0.290213		0.155294
	#1290	0.42122	0.0517012	0.856407	0.156879		0.179198		0.391906	0.0574401	0.36426	0.33965		0.330884
	#1291	0.521007	0.0432435	0.543025	0.0457798		0.231151		0.348933	0.0117272	0.298566	0.385001		0.20463
	#1292	0.291775	0.0724671	0.866575	0.0718137		0.265625		0.342231	0.187831	0.418271	0.247451		0.293182
	#1293	0.801649	0.0681273	0.631527	0.163196		0.239684		0.3926	0.165678	0.286043	0.336189		0.319385
	#1294	0.831629	0.195541	0.496395	0.103407		0.142811		0.48615	0.225818	0.359789	0.389087		0.344
	#1295	0.781515	0.0834331	0.68491	0.114947		0.115468		0.374757	0.0875597	0.269409	0.305896		0.334931
	#1296	0.321977	0.0457647	0.532162	0.232056		0.526603		0.397023	0.0282371	0.308073	0.301118		0.215515
	#1297	0.514572	0.0412808	0.645834	0.0422567		0.189274		0.365924	0.0130073	0.375579	0.325842		0.223181
	#1298	0.696148	0.0494964	0.470336	0.122789		0.44019		0.417341	0.244531	0.216436	0.339398		0.287587
	#1299	0.313635	0.0427301	0.763044	0.0906833		0.0650556		0.298947	0.0515849	0.348661	0.321569		0.274598
	#1300	0.696834	0.0495843	0.89576	0.242722		0.484818		0.47679	0.0628927	0.337596	0.40764		0.353695
	#1301	0.655711	0.0586801	0.59554	0.174638		0.367094		0.473512	0.0575753	0.329619	0.332991		0.30087
	#1302	0.481662	0.0512513	0.595515	0.160008		0.575652		0.449323	0.0588635	0.325093	0.28421		0.305156
	#1303	0.633761	0.0418301	0.384755	0.103975		0.163219		0.567752	0.0245299	0.360763	0.399287		0.18312
	#1304	0.562259	0.0598837	0.86265	0.0647816		0.202927		0.433882	0.233974	0.312701	0.322604		0.352593
	#1305	0.331193	0.0575418	0.580097	0.118644		0.0384096		0.281262	0.136457	0.335162	0.346018		0.204637
	#1306	0.592799	0.0479638	0.418965	0.150209		0.0396035		0.389106	0.0635201	0.32	0.394303		0.147371
	#1307	0.481513	0.0626073	0.437553	0.211705		0.212708		0.452387	0.173729	0.323545	0.223722		0.25357
	#1308	0.354674	0.060701	0.682525	0.176592		0.323518		0.39545	0.15747	0.38725	0.367634		0.313725
	#1309	0.359704	0.0652564	0.435564	0.140044		0.490699		0.341612	0.0575453	0.335245	0.326057		0.375147
	#1310	0.631644	0.0620291	0.408093	0.180671		0.174589		0.451677	0.0891152	0.214155	0.314186		0.424239
	#1311	0.533753	0.0366572	0.539991	0.297182		0.0964969		0.38234	0.023401	0.328397	0.361593		0.291619
	#1312	0.416319	0.0492296	0.69311	0.182749		0.294492		0.32908	0.0516387	0.313509	0.331075		0.336505
	#1313	0.388472	0.0528464	0.468241	0.114094		0.126624		0.303544	0.206276	0.272338	0.342354		0.243207
	#1314	0.378463	0.0412584	0.655297	0.0857527		0.0719445		0.283377	0.0868045	0.361616	0.279304		0.275633
	#1315	0.507572	0.0577246	0.335781	0.135872		0.243705		0.392246	0.162261	0.293896	0.309633		0.309622
	#1316	0.416109	0.0650078	0.59033	0.124935		0.0491303		0.438478	0.136968	0.308976	0.222102		0.229396
	#1317	0.423608	0.0440385	0.460923	0.0555578		0.551399		0.366224	0.127457	0.312909	0.269243		0.281658
	#1318	0.30266	0.0995014	0.702096	0.172126		0.122466		0.33829	0.402936	0.298617	0.293838		0.207784
	#1319	0.462315	0.0473488	0.757515	0.133346		0.373865		0.408849	0.128255	0.317592	0.331645		0.319959
	#1320	0.309824	0.0463402	0.0984958	0.0798124		0.0861911		0.41054	0.14451	0.0259877	0.280699		0.28709
	#1321	0.467954	0.0611463	0.46537	0.0491322		0.251909		0.463278	0.127337	0.220218	0.292708		0.287738
	#1322	0.351465	0.0696145	0.81247	0.0659341		0.132706		0.36791	0.164479	0.324908	0.307699		0.306954
	#1323	0.806764	0.0532184	0.407584	0.162609		0.283067		0.596339	0.26612	0.335491	0.354149		0.258552
	#1324	0.822307	0.0598468	0.449033	0.158453		0.625174		0.49996	0.271008	0.283508	0.289894		0.310417
	#1325	0.5015	0.0567377	0.617292	0.0427462		0.199211		0.377482	0.100228	0.210821	0.294992		0.308632
	#1326	0.288594	0.0631231	0.504352	0.112153		0.569335		0.400926	0.189959	0.317642	0.272125		0.268419
	#1327	0.670992	0.0390899	0.579806	0.109591		0.0846017		0.502217	0.0892294	0.298664	0.199691		0.268278
	#1328	0.522993	0.0639655	0.756037			0.191668		0.377745	0.0593482	0.329295			0.233169
	#1329	0.711012	0.123895	0.622296			0.320202		0.377222	0.447692	0.277807			0.337995
	#1330	0.585461	0.0697408	0.331839			0.233563		0.432154	0.212704	0.172949			0.372102
	#1331	0.568	0.0523956	0.408319			0.527627		0.326319	0.0558089	0.382675			0.348079
	#1332	0.420786	0.0551043	0.638474			0.439369		0.398734	0.29192	0.284082			0.362143
	#1333	0.333343	0.0416935	0.417864			0.186312		0.391695	0.115843	0.26856			0.236771
	#1334	0.583656	0.0526615	0.577668			0.245142		0.430967	0.24679	0.375487			0.289188
	#1335	0.635678	0.197542	0.415652			0.277061		0.385917	0.280357	0.221233			0.243932
	#1336	0.51642	0.0577293	0.469113			0.458487		0.320212	0.172493	0.299584			0.277863
	#1337	0.545287	0.0582123	0.312514			0.351486		0.465105	0.150119	0.229759			0.199963
	#1338	0.769525	0.0564412	0.0962608			0.069547		0.537344	0.190085	0.0453899			0.25137
	#1339	0.411133	0.0519962	0.745913			0.471998		0.476498	0.245859	0.291454			0.399838
	#1340	0.73288	0.0540611	0.631405			0.354775		0.421404	0.13135	0.284458			0.305122
	#1341	0.422385	0.0572339	0.469707			0.205846		0.449566	0.080283	0.339279			0.25214
	#1342	0.68957	0.0633768	0.349919			0.0597472		0.482141	0.0508375	0.133409			0.282682
	#1343	0.380018	0.0405491	0.73228			0.057678		0.294091	0.0878204	0.258094			0.29614
	#1344	0.530079	0.0636525	0.407705			0.0670698		0.484346	0.166834	0.236115			0.249747
	#1345	0.715495	0.0486425	0.803863			0.0321237		0.373221	0.0683258	0.322134			0.147225
	#1346	0.475255	0.0700876	0.429082			0.129069		0.419513	0.0800231	0.236785			0.200995
	#1347	0.461695	0.0463566	0.918353			0.0929389		0.442644	0.164236	0.388787			0.272643
	#1348	0.30873	0.0495702	0.84086			0.376542		0.37386	0.270154	0.299951			0.330022
	#1349	0.366147	0.0490751				0.181161		0.365604	0.060942				0.337464
	#1350	0.491552	0.0503475				0.0600889		0.408069	0.114163				0.313098
	#1351	0.488257	0.0530671				0.298062		0.419962	0.0913369				0.309521
	#1352	0.560833	0.0565859				0.249376		0.46952	0.0839295				0.445203
	#1353	0.593215	0.066524				0.359235		0.405183	0.0822864				0.279595
	#1354	0.422061	0.0517715				0.0661258		0.338431	0.320167				0.362358
	#1355	0.516827	0.0470835				0.11721		0.384663	0.120057				0.304769
	#1356	0.674946	0.0596289				0.315806		0.379197	0.0777884				0.332038
	#1357	0.42081	0.0472269				0.590512		0.420635	0.110011				0.299704
	#1358	0.790518	0.0618673				0.366775		0.471004	0.144107				0.324366
	#1359	0.457795	0.0576547				0.221303		0.404708	0.0870548				0.295967
	#1360	0.566199	0.0503361				0.0397801		0.52482	0.069879				0.159811
	#1361	0.393641	0.0585308				0.0808869		0.314443	0.143032				0.316658
	#1362	0.701106	0.0495965				0.562878		0.391971	0.0719331				0.26217
	#1363	0.300196	0.0548369				0.209474		0.192647	0.0816207				0.283936
	#1364	0.518915	0.0464736				0.114766		0.461546	0.0656923				0.196877
	#1365	0.655043	0.0566275				0.141976		0.45988	0.0737993				0.252235
	#1366	0.713964	0.068568				0.364345		0.513174	0.0934683				0.428573
	#1367	0.629927	0.0543201				0.36586		0.450255	0.0678067				0.307222
	#1368	0.487217	0.0534157				0.0810049		0.486981	0.0807937				0.211305
	#1369	0.54727	0.0536222				0.0769026		0.440709	0.0441931				0.322976
	#1370	0.416456	0.0488885				0.366282		0.446253	0.155549				0.259262
	#1371	0.500071	0.0551046				0.122573		0.434713	0.0780225				0.249609
	#1372	0.314835	0.188946				0.0719453		0.187841	0.340798				0.206355
	#1373	0.461965	0.0511073				0.138683		0.362499	0.0712579				0.395395
	#1374	0.573247	0.169927				0.0640554		0.271918	0.361106				0.310182
	#1375	0.460443	0.129954				0.0447688		0.370393	0.267347				0.183301
	#1376	0.654982	0.0588126				0.0912665		0.468796	0.13255				0.188387
	#1377	0.814437	0.151819				0.217998		0.467564	0.339201				0.227442
	#1378	0.684134	0.0526851				0.0769577		0.514499	0.137841				0.225396
	#1379	0.772903	0.0633257				0.378329		0.45055	0.101676				0.363066
	#1380	0.346687	0.0634222				0.280699		0.333148	0.164725				0.336048
	#1381	0.393224	0.0570389				0.232237		0.323731	0.109917				0.24048
	#1382	0.633966	0.0513188				0.0887011		0.274067	0.0735421				0.273061
	#1383	0.510053	0.0755351				0.158206		0.450719	0.12326				0.295289
	#1384	0.635332	0.12223				0.226519		0.438676	0.301752				0.274234
	#1385	0.51213	0.0578536				0.144174		0.633927	0.13003				0.266633
	#1386	0.769022	0.0461009				0.0994784		0.47737	0.170619				0.312325
	#1387	0.519407	0.0543581				0.225651		0.35467	0.110557				0.396078
	#1388	0.610378	0.0489541				0.253255		0.385908	0.0969916				0.215934
	#1389	0.451586	0.0681899				0.16495		0.28924	0.123762				0.337402
	#1390	0.684096	0.0347584				0.165353		0.537433	0.169097				0.355697
	#1391	0.424524	0.144267				0.475331		0.297576	0.414297				0.370656
	#1392	0.569673	0.0691307				0.0308106		0.536952	0.148897				0.14187
	#1393	0.506365	0.0496758				0.333509		0.566229	0.10989				0.356381
	#1394	0.57797	0.0622132				0.297397		0.392496	0.109425				0.32047
	#1395	0.669229	0.0558544				0.130625		0.481716	0.0456053				0.297277
	#1396	0.552636	0.0503506				0.378003		0.385619	0.144508				0.309446
	#1397	0.0581159	0.054898				0.119997		0.0321097	0.0812878				0.177858
	#1398	0.708868	0.0521345				0.180817		0.49046	0.0863698				0.243681
	#1399	0.577949	0.0617266				0.179195		0.380885	0.125667				0.242013
	#1400	0.0955087	0.0534937				0.170217		0.0374603	0.124624				0.37835
	#1401	0.372367	0.0498954				0.15012		0.398037	0.094019				0.2712
	#1402	0.464124	0.0541216				0.281628		0.429431	0.107285				0.334189
	#1403	0.358968	0.0413366				0.23086		0.323619	0.119331				0.27442
	#1404	0.454636	0.0418431				0.229251		0.442435	0.0778235				0.381618
	#1405	0.0257734	0.0327729				0.100628		0.0207843	0.0401619				0.176926
	#1406	0.769244	0.045863				0.0833244		0.541759	0.0676431				0.269744
	#1407	0.482532	0.0501003				0.298454		0.492652	0.116626				0.258566
	#1408	0.576034	0.0592621				0.344629		0.504006	0.184995				0.269381
	#1409	0.686254	0.0537348				0.0880835		0.458284	0.0735657				0.306404
	#1410	0.456753	0.0748395				0.207062		0.551293	0.282406				0.331548
	#1411	0.698041	0.0464011				0.26625		0.451579	0.0691915				0.382558
	#1412	0.469759	0.0533896				0.26922		0.358583	0.260248				0.358134
	#1413	0.470632	0.0462102				0.141496		0.346277	0.14324				0.311072
	#1414	0.417853	0.0499271				0.186527		0.47256	0.165228				0.252618
	#1415	0.409309	0.0613647				0.154001		0.294361	0.233042				0.290868
	#1416	0.748326	0.0716728				0.223096		0.541882	0.295454				0.279241
	#1417	0.734416	0.0410224				0.334073		0.549243	0.0512227				0.271353
	#1418	0.442757	0.0322989				0.272369		0.412183	0.0792333				0.34502
	#1419	0.301386	0.0530818				0.210495		0.268171	0.280462				0.351394
	#1420	0.445218	0.053285				0.167058		0.360633	0.113744				0.242608
	#1421	0.736895	0.051263				0.432373		0.502861	0.239266				0.40291
	#1422	0.310454	0.0455355				0.186543		0.231686	0.10192				0.388621
	#1423	0.498656	0.056197				0.258678		0.540356	0.0612806				0.355715
	#1424	0.798376	0.0677904				0.271524		0.518088	0.253918				0.356658
	#1425	0.327778	0.0565043				0.124535		0.271966	0.0947942				0.245649
	#1426	0.440342	0.0539263				0.0389221		0.40743	0.0571236				0.166565
	#1427	0.688942	0.049111				0.165092		0.558582	0.0960276				0.320221
	#1428	0.554531	0.0630924				0.521122		0.353959	0.289424				0.420418
	#1429	0.698332	0.0452565				0.218212		0.503334	0.220867				0.292001
	#1430	0.710176	0.0617254				0.0455356		0.490084	0.0901158				0.180511
	#1431	0.367438	0.0529216				0.207882		0.465901	0.139139				0.357646
	#1432	0.49872	0.0514404				0.188932		0.557322	0.0555714				0.360339
	#1433	0.184985	0.044841				0.0515779		0.187251	0.136639				0.177981
	#1434	0.711822	0.0430557				0.170002		0.540178	0.184043				0.324081
	#1435	0.371015	0.0524301				0.262972		0.36182	0.0865618				0.246789
	#1436	0.673658	0.0375343				0.0962007		0.479622	0.0878659				0.220233
	#1437	0.679538	0.0453879				0.104043		0.559537	0.12214				0.36628
	#1438	0.478251	0.0533149				0.25262		0.400421	0.0879916				0.344755
	#1439	0.633389	0.0543428				0.134237		0.377697	0.072854				0.29768
	#1440	0.440252	0.0529384				0.0762816		0.369701	0.0617606				0.15789
	#1441	0.410729	0.0516224				0.0941933		0.423655	0.0799665				0.232496
	#1442	0.712336	0.0463673				0.313109		0.472716	0.0495538				0.344676
	#1443	0.339289	0.0454874				0.193028		0.418139	0.169347				0.358523
	#1444	0.405339	0.0461469				0.0565562		0.452141	0.0225918				0.190179
	#1445	0.299923	0.0491845				0.129222		0.244613	0.149404				0.413445
	#1446	0.687002	0.0436142				0.345255		0.531028	0.0307154				0.358542
	#1447	0.410231	0.0520298				0.0591824		0.384165	0.084019				0.214995
	#1448	0.439535	0.065491				0.0917488		0.40686	0.090493				0.272917
	#1449	0.635632	0.0588505				0.0450416		0.338664	0.100509				0.266802
	#1450	0.766266	0.0463295				0.205223		0.527141	0.114084				0.239529
	#1451	0.289428	0.0416804				0.0801502		0.32286	0.0901362				0.233439
	#1452	0.577979	0.0560854				0.427415		0.488342	0.224504				0.313476
	#1453	0.462237	0.0467939				0.17994		0.407837	0.03593				0.27
	#1454	0.757298	0.046378				0.201365		0.417752	0.0504164				0.35625
	#1455	0.451876	0.0442833				0.21988		0.155519	0.0222159				0.297948
	#1456	0.307534	0.0336915				0.21258		0.411325	0.133638				0.246432
	#1457	0.495513	0.053986				0.128436		0.43239	0.114405				0.302489
	#1458	0.741564	0.0513191				0.185254		0.492608	0.0750819				0.241106
	#1459	0.473215	0.0563333				0.219467		0.440118	0.174249				0.415067
	#1460	0.330442	0.0443888				0.195394		0.347895	0.102441				0.384714
	#1461	0.485561	0.0567138				0.0837037		0.410274	0.200183				0.283965
	#1462	0.481488	0.0442778				0.281523		0.556767	0.0959677				0.304692
	#1463	0.180744	0.0536163				0.38714		0.176311	0.184431				0.391717
	#1464	0.446399	0.0456996				0.268295		0.430637	0.10332				0.299586
	#1465	0.385357	0.0431574				0.0808131		0.373137	0.191686				0.252919
	#1466	0.652805	0.0448481				0.314609		0.569213	0.158298				0.416233
	#1467	0.34324	0.0582499				0.25587		0.344468	0.114595				0.240981
	#1468	0.481155	0.052812				0.113316		0.442425	0.14968				0.277963
	#1469	0.631519	0.0427735				0.21278		0.681903	0.0704007				0.336218
	#1470	0.469365	0.049175				0.228301		0.398576	0.157753				0.239046
	#1471	0.757067	0.0477374				0.294334		0.511135	0.0291491				0.377914
	#1472	0.447647	0.0303745				0.117456		0.473836	0.0322521				0.392393
	#1473	0.252918	0.053526				0.249283		0.361992	0.0331122				0.411657
	#1474	0.32718	0.0554981				0.341936		0.362826	0.187179				0.311843
	#1475	0.600402	0.0568572				0.080597		0.3719	0.097056				0.148797
	#1476	0.703096	0.0589143				0.0383611		0.305931	0.108072				0.172502
	#1477	0.495857	0.0437102				0.0430797		0.458662	0.15437				0.281605
	#1478	0.364276	0.0510366				0.0826934		0.370842	0.209402				0.326782
	#1479	0.40648	0.0368305				0.227952		0.407857	0.0728037				0.387266
	#1480	0.436249	0.0541989				0.102321		0.522056	0.201294				0.164184
	#1481	0.63411	0.0556435				0.311223		0.470748	0.0374269				0.362387
	#1482	0.683105	0.0632503				0.250773		0.533315	0.0529212				0.43235
	#1483	0.814778	0.0784844				0.289587		0.473226	0.0231543				0.343003
	#1484	0.381007	0.0473085				0.17114		0.464332	0.0729316				0.284069
	#1485	0.763112	0.0817874				0.330463		0.462422	0.0724169				0.290597
	#1486	0.580316	0.0678154				0.0450839		0.328468	0.0326011				0.271914
	#1487	0.456582	0.0824422				0.0871294		0.443974	0.0750948				0.225318
	#1488	0.318829	0.0575287				0.0668125		0.408127	0.13159				0.296538
	#1489	0.653834	0.060121				0.0129364		0.494111	0.131396				0.0668221
	#1490	0.375886	0.0674048				0.422579		0.463487	0.120304				0.39622
	#1491	0.676254	0.0754475				0.21317		0.470599	0.0238343				0.250127
	#1492	0.501745	0.082176				0.110705		0.511083	0.0957707				0.305999
	#1493	0.395445	0.0716411				0.405608		0.316282	0.0790073				0.308169
	#1494	0.531688	0.0549637				0.111657		0.390381	0.0942498				0.269522
	#1495	0.617319	0.0828857				0.125178		0.374085	0.0967814				0.1839
	#1496	0.442392	0.0507676				0.0313292		0.476495	0.0818601				0.13693
	#1497	0.468144	0.0566809				0.121596		0.333822	0.126563				0.411028
	#1498	0.694026	0.0347808				0.0232613		0.423973	0.03745				0.0949109
	#1499	0.749066	0.0618206				0.192637		0.57661	0.0341226				0.280243
	#1500	0.591513	0.0905121				0.146946		0.356694	0.0434492				0.201943
	#1501	0.609609	0.060207				0.227835		0.451967	0.184943				0.2886
	#1502	0.434735	0.0817503				0.125926		0.237969	0.0257892				0.264875
	#1503	0.605256	0.158935				0.0662345		0.42379	0.338106				0.202902
	#1504	0.385852	0.0536571				0.345206		0.431192	0.0432232				0.341406
	#1505	0.402261	0.0701133				0.0559879		0.444204	0.243076				0.235958
	#1506	0.869028	0.0485022				0.272743		0.515782	0.0727382				0.340547
	#1507	0.549993	0.0782236				0.391565		0.37689	0.0318133				0.347156
	#1508	0.623033	0.0683984				0.114436		0.458811	0.0936511				0.307912
	#1509	0.557879	0.0676587				0.100552		0.482881	0.0805226				0.338683
	#1510	0.341086	0.0852968				0.331618		0.255114	0.282079				0.293284
	#1511	0.250571	0.0569041				0.182041		0.301945	0.122141				0.353883
	#1512	0.321257	0.0854284				0.185026		0.401896	0.0838788				0.330931
	#1513	0.361252	0.0589782				0.243835		0.228904	0.0696708				0.379124
	#1514	0.53955	0.0758846				0.233796		0.439654	0.066004				0.438716
	#1515	0.458628	0.0546104				0.156072		0.440154	0.110055				0.274741
	#1516	0.692664	0.0782661				0.465702		0.423696	0.0792098				0.343158
	#1517	0.606615	0.0442442				0.207775		0.407466	0.0198551				0.337634
	#1518	0.456153	0.0767487				0.0266995		0.523594	0.0970278				0.168925
	#1519	0.47753	0.165561				0.0834804		0.357922	0.33712				0.287127
	#1520	0.331767	0.0603182				0.165551		0.259321	0.0465564				0.318924
	#1521	0.331836	0.0501422				0.371613		0.380759	0.0858066				0.31479
	#1522	0.521171	0.0517169				0.125882		0.439125	0.114624				0.451649
	#1523	0.410915	0.060346				0.17811		0.441403	0.222737				0.322509
	#1524	0.420386	0.0594073				0.429881		0.420372	0.110375				0.315204
	#1525	0.48075	0.0722802				0.0798282		0.397658	0.252489				0.25186
	#1526	0.372838	0.0626958				0.289683		0.243482	0.0419437				0.346933
	#1527	0.291727	0.0880956				0.255476		0.409493	0.0308397				0.341895
	#1528	0.406081	0.0645781				0.0931621		0.368078	0.0543466				0.186563
	#1529	0.6238	0.0524391				0.162749		0.455739	0.0317765				0.341604
	#1530	0.29865	0.0732116				0.526757		0.399154	0.236626				0.352041
	#1531	0.341508	0.0761502				0.219482		0.361015	0.0830497				0.286138
	#1532	0.437044	0.0713025				0.329294		0.426577	0.0316125				0.326187
	#1533	0.368449	0.110465				0.475852		0.389041	0.294563				0.380714
	#1534	0.860115	0.0863726				0.386627		0.47973	0.21212				0.437045
	#1535	0.35751	0.0499899				0.406884		0.272288	0.0572768				0.383654
	#1536	0.399912	0.0527861				0.50234		0.354144	0.0919508				0.423956
	#1537	0.499576	0.0661146				0.359172		0.448532	0.0392888				0.348034
	#1538	0.537677	0.0582516				0.242529		0.290137	0.093379				0.428925
	#1539	0.808885	0.0771825				0.394672		0.435451	0.0810458				0.308729
	#1540	0.622773	0.0781957				0.186899		0.496378	0.0428338				0.313209
	#1541	0.680196	0.104864				0.389596		0.329504	0.251881				0.368922
	#1542	0.415453	0.0660855				0.385898		0.33395	0.125779				0.382247
	#1543	0.323102	0.0549765				0.25904		0.362413	0.0973262				0.296851
	#1544	0.410174	0.0790391				0.17095		0.358089	0.117155				0.291634
	#1545	0.322676	0.0583053				0.440616		0.336483	0.0861775				0.367345
	#1546	0.480828	0.0952473				0.307055		0.411329	0.423037				0.375772
	#1547	0.387493	0.078598				0.571974		0.430695	0.120563				0.411051
	#1548	0.359172	0.0526895				0.470076		0.327009	0.0577135				0.348262
	#1549	0.373904	0.0613142				0.589283		0.45477	0.112902				0.3397
	#1550	0.403241	0.0985476				0.274283		0.407852	0.354104				0.379801
	#1551	0.232058	0.0735555				0.56114		0.203271	0.155709				0.354272
	#1552	0.409	0.0817077				0.127044		0.422699	0.119189				0.184932
	#1553	0.787071	0.0635086				0.445327		0.464625	0.116044				0.349349
	#1554	0.520279	0.136911				0.279879		0.314973	0.238882				0.270871
	#1555	0.638722	0.0545631				0.449406		0.406343	0.106363				0.381607
	#1556	0.517018	0.0855783				0.409775		0.293834	0.2801				0.342473
	#1557	0.596107	0.0709002				0.393225		0.392311	0.106444				0.301227
	#1558	0.393186	0.0575232				0.0773727		0.429228	0.05991				0.292792
	#1559	0.46086	0.0847904				0.543227		0.412158	0.247651				0.394854
	#1560	0.606893	0.0942457				0.381346		0.514029	0.133531				0.407769
	#1561	0.630463	0.0658566				0.0944304		0.413502	0.130048				0.313725
	#1562	0.541154	0.0643691				0.58157		0.443897	0.0913795				0.346959
	#1563	0.755547	0.0778732				0.181562		0.524704	0.0529557				0.287587
	#1564	0.497439	0.0646172				0.134028		0.458844	0.109766				0.260546
	#1565	0.542852	0.0643527				0.347477		0.46741	0.127369				0.344102
	#1566	0.277232	0.066791				0.289173		0.36119	0.270989				0.38183
	#1567	0.420637	0.0622903				0.0820275		0.398591	0.105882				0.256955
	#1568	0.239851	0.0725588				0.20421		0.254071	0.12064				0.416842
	#1569	0.515912	0.0913631				0.553632		0.442081	0.160391				0.36409
	#1570	0.539282	0.0996338				0.495297		0.358141	0.272547				0.359902
	#1571	0.266104	0.0620737				0.553389		0.25554	0.0833379				0.346487
	#1572	0.363804	0.114502				0.487099		0.271124	0.248383				0.319356
	#1573	0.642627	0.233309				0.285858		0.467974	0.292755				0.275199
	#1574	0.400622	0.084693				0.344303		0.302961	0.201551				0.416885
	#1575	0.372097	0.0858745				0.122437		0.311159	0.109364				0.369273
	#1576	0.37997	0.166355				0.271207		0.378416	0.291332				0.379501
	#1577	0.376088	0.0666205				0.173518		0.279324	0.199834				0.400579
	#1578	0.371427	0.102232				0.360161		0.340811	0.319747				0.375684
	#1579	0.25924	0.0889392				0.296754		0.343692	0.200474				0.348463
	#1580	0.315339	0.0794582				0.448719		0.26651	0.165571				0.415296
	#1581	0.403631	0.104408				0.556983		0.317107	0.275196				0.369178
	#1582	0.259475	0.0637144				0.126722		0.392514	0.136846				0.294126
	#1583	0.454337	0.0686339				0.226124		0.458272	0.140014				0.317627
	#1584	0.501236	0.0821169				0.513075		0.515823	0.0826284				0.429886
	#1585	0.50251	0.165756				0.443114		0.318405	0.305423				0.308711
	#1586	0.277722	0.0780559				0.430612		0.300498	0.0768711				0.405216
	#1587	0.554611	0.0620591				0.0993425		0.483309	0.0687039				0.314958
	#1588	0.272512	0.090925				0.336413		0.429261	0.147496				0.368332
	#1589	0.289492	0.0215832				0.140406		0.349539	0.015187				0.32735
	#1590	0.587016	0.0592951				0.392034		0.344517	0.0885838				0.367567
	#1591	0.556157	0.0662913				0.445661		0.386862	0.116891				0.264136
	#1592	0.392452	0.0884323				0.464917		0.432084	0.174784				0.388111
	#1593	0.758929	0.0694465				0.164792		0.412576	0.102621				0.363636
	#1594	0.599631	0.0689346				0.384513		0.42545	0.07975				0.30781
	#1595	0.458807	0.0459103				0.399037		0.50649	0.0572637				0.396445
	#1596	0.4602	0.0842461				0.43496		0.413636	0.111452				0.379478
	#1597	0.423536	0.166472				0.117939		0.382483	0.2361				0.319297
	#1598	0.0715363	0.0964716				0.0910478		0.0158048	0.107788				0.206796
	#1599	0.656275	0.0888211				0.400867		0.372974	0.269333				0.386038
	#1600	0.49825	0.0691912				0.597663		0.40049	0.157327				0.347837
	#1601	0.278131	0.0713072				0.302896		0.45063	0.0942297				0.343272
	#1602	0.333777	0.0860394				0.516285		0.367864	0.328782				0.35296
	#1603	0.475316	0.0971711				0.284295		0.366442	0.277629				0.302753
	#1604	0.308124	0.103371				0.439216		0.522673	0.294924				0.363399
	#1605	0.670556	0.0766653				0.415958		0.556534	0.100557				0.316119
	#1606	0.645044	0.0580792				0.207568		0.43142	0.118567				0.419046
	#1607	0.479354	0.0550917				0.482766		0.283173	0.0624148				0.368578
	#1608	0.309719	0.103761				0.390355		0.242657	0.326647				0.433012
	#1609	0.436129	0.0673663				0.113743		0.366948	0.0830563				0.430126
	#1610	0.343496	0.0689486				0.684511		0.325018	0.121353				0.42871
	#1611	0.730659	0.0710465				0.609138		0.487731	0.0788368				0.398504
	#1612	0.321202	0.0862798				0.724356		0.352031	0.0550722				0.391
	#1613	0.510343	0.111165				0.265153		0.476909	0.154579				0.371238
	#1614	0.612829	0.139024				0.303671		0.538123	0.188584				0.383788
	#1615	0.48764	0.0661642				0.531923		0.386477	0.131952				0.317203
	#1616	0.377322	0.107859				0.368152		0.389888	0.137007				0.382067
	#1617	0.414826	0.076051				0.552542		0.368951	0.143049				0.327865
	#1618	0.594242	0.0852856				0.196547		0.585907	0.144463				0.342546
	#1619	0.409164	0.0744807				0.504803		0.390015	0.198217				0.340915
	#1620	0.472593	0.0657502				0.301938		0.326353	0.111981				0.462049
	#1621	0.576288	0.0441168				0.522263		0.594967	0.0532292				0.35044
	#1622	0.429153	0.0429839				0.350319		0.379239	0.0556965				0.391237
	#1623	0.464664	0.0782666				0.337301		0.259145	0.068199				0.416144
	#1624	0.66328	0.117355				0.307431		0.495089	0.140888				0.375619
	#1625	0.572969	0.0465287				0.259032		0.334513	0.0249363				0.369076
	#1626	0.583356	0.0834273				0.339023		0.426261	0.0739837				0.336459
	#1627	0.558293	0.0721781				0.386325		0.540466	0.0885533				0.393655
	#1628	0.544817	0.107849				0.595637		0.346934	0.230579				0.418572
	#1629	0.750434	0.0772672				0.322534		0.573138	0.0750525				0.346601
	#1630	0.246005	0.0946351				0.497495		0.319401	0.234482				0.364184
	#1631	0.53414	0.0982483				0.502954		0.497449	0.203746				0.307669
	#1632	0.767403	0.0696708				0.302935		0.426303	0.135185				0.455049
	#1633	0.314785	0.079661				0.484256		0.338539	0.218744				0.320374
	#1634	0.655121	0.0907542				0.30428		0.417914	0.110362				0.440688
	#1635	0.576459	0.0797372				0.160925		0.327776	0.158683				0.340093
	#1636	0.40381	0.109652				0.254621		0.364147	0.257416				0.409176
	#1637	0.417603	0.132334				0.295707		0.471497	0.173681				0.373603
	#1638	0.670015	0.0542111				0.501534		0.428828	0.062749				0.360445
	#1639	0.46971	0.0616651				0.531302		0.307333	0.202911				0.333409
	#1640	0.760503	0.0719243				0.495708		0.409809	0.149304				0.34884
	#1641	0.413935	0.0694541				0.449718		0.334203	0.12716				0.404916
	#1642	0.543276	0.0844326				0.28546		0.397145	0.255258				0.361449
	#1643	0.571924	0.135251				0.421255		0.385558	0.191155				0.461922
	#1644	0.570665	0.0628152				0.281758		0.607028	0.0654773				0.350643
	#1645	0.441424	0.0744663				0.271768		0.312969	0.0890694				0.372672
	#1646	0.686922	0.0874366				0.284675		0.348094	0.38925				0.34888
	#1647	0.808045	0.0515525				0.218344		0.480472	0.0552142				0.374358
	#1648	0.500905	0.08633				0.373785		0.426402	0.119527				0.377373
	#1649	0.561828	0.0670765				0.15765		0.466247	0.0807692				0.403622
	#1650	0.41834	0.0492379				0.436871		0.362071	0.05612				0.385088
	#1651	0.722256	0.0967332				0.173812		0.423853	0.316487				0.339665
	#1652	0.2866	0.0923526				0.104318		0.394357	0.219674				0.40433
	#1653	0.634583	0.0911434				0.715264		0.515927	0.248923				0.289973
	#1654	0.680209	0.0931595				0.0745818		0.474802	0.350933				0.276045
	#1655	0.430065	0.0633561				0.357006		0.420277	0.137305				0.409059
	#1656	0.510733	0.0658194				0.290706		0.30279	0.0710643				0.361402
	#1657	0.472912	0.0835333				0.496752		0.397943	0.295878				0.365273
	#1658	0.24428	0.0848676				0.551261		0.364303	0.2543				0.387232
	#1659	0.625136	0.0596227				0.385197		0.365293	0.198883				0.295049
	#1660	0.582931	0.0839015				0.502553		0.423129	0.186428				0.358964
	#1661	0.546956	0.0784176				0.585237		0.449348	0.0844927				0.375
	#1662	0.565378	0.076657				0.185079		0.441212	0.102147				0.361314
	#1663	0.712714	0.0870614				0.4256		0.393441	0.150102				0.409418
	#1664	0.751825	0.0590004				0.759971		0.353272	0.165171				0.475391
	#1665	0.741898	0.0824802				0.127028		0.514957	0.165935				0.283968
	#1666	0.29946	0.0820306				0.184834		0.254554	0.101694				0.420848
	#1667	0.367155	0.12038				0.41354		0.263602	0.156245				0.416296
	#1668	0.559629	0.0661075				0.171791		0.479112	0.161813				0.417764
	#1669	0.660565	0.0666448				0.204532		0.470126	0.168474				0.28809
	#1670	0.399598	0.064083				0.391403		0.315491	0.0600923				0.453624
	#1671	0.512164	0.0433484				0.260616		0.402159	0.126912				0.407703
	#1672	0.686001	0.0787098				0.285251		0.339793	0.248603				0.377471
	#1673	0.760906	0.114625				0.317483		0.528984	0.356125				0.474204
	#1674	0.6511	0.077643				0.260264		0.455288	0.223145				0.417062
	#1675	0.478118	0.0544172				0.15366		0.399824	0.0417367				0.315661
	#1676	0.405626	0.0815008				0.238039		0.406255	0.0913304				0.350618
	#1677	0.488047	0.0843226				0.306577		0.453935	0.0582043				0.370079
	#1678	0.589349	0.105191				0.235529		0.364638	0.161595				0.361586
	#1679	0.152303	0.0518405				0.223451		0.164077	0.0528149				0.402455
	#1680	0.455819	0.0682811				0.404103		0.440186	0.180083				0.466812
	#1681	0.632977	0.065857				0.27337		0.432615	0.187632				0.419767
	#1682	0.359561	0.0577234				0.186099		0.290426	0.0508517				0.541025
	#1683	0.534439	0.0620444				0.150694		0.327812	0.182842				0.344582
	#1684	0.485778	0.0720237				0.269928		0.390726	0.171027				0.321411
	#1685	0.817071	0.0872054				0.0976241		0.396111	0.187522				0.224119
	#1686	0.493906	0.105692				0.0482208		0.453998	0.145933				0.260942
	#1687	0.359021	0.0799328				0.452458		0.361733	0.329717				0.368135
	#1688	0.548019	0.0693981				0.246784		0.41447	0.172969				0.406677
	#1689	0.403478	0.0446553				0.222805		0.370147	0.0465154				0.404429
	#1690	0.674554	0.0744631				0.036486		0.517125	0.0863043				0.254087
	#1691	0.592629	0.0210062				0.0635031		0.293805	0.0451664				0.255192
	#1692	0.498542	0.0603837				0.190709		0.350529	0.198261				0.336181
	#1693	0.698407	0.0391792				0.036998		0.48738	0.0271698				0.200496
	#1694	0.358869	0.119767				0.121412		0.325974	0.317875				0.338824
	#1695	0.543065	0.0817202				0.127808		0.425141	0.074474				0.260339
	#1696	0.355271	0.0615954				0.107788		0.306961	0.0715962				0.237744
	#1697	0.726004	0.0896702				0.257942		0.38654	0.296969				0.355687
	#1698	0.675162	0.0539065				0.268565		0.432188	0.135348				0.323275
	#1699	0.621023	0.0679361				0.0416176		0.397629	0.0652431				0.188467
	#1700	0.589141	0.11087				0.362054		0.402922	0.217614				0.364087
	#1701	0.827779	0.123775				0.145612		0.424052	0.195067				0.284944
	#1702	0.646134	0.07788				0.200806		0.311332	0.354326				0.303627
	#1703	0.527829	0.0613921				0.214045		0.376784	0.0787724				0.405838
	#1704	0.397381	0.0699985				0.146559		0.391658	0.20382				0.375777
	#1705	0.407995	0.110623				0.132779		0.31305	0.220466				0.352148
	#1706	0.384427	0.0529271				0.0833283		0.367533	0.0354634				0.276078
	#1707	0.416605	0.0539479				0.0406044		0.310276	0.0753157				0.268574
	#1708	0.337204	0.0755456				0.169767		0.257569	0.432392				0.277319
	#1709	0.287034	0.0580129				0.198515		0.331084	0.117377				0.270127
	#1710	0.45397	0.0570758				0.0801296		0.334035	0.0692954				0.311502
	#1711	0.32508	0.0706055				0.23975		0.311956	0.0942937				0.323464
	#1712	0.828843	0.0705281				0.124544		0.435241	0.091808				0.326466
	#1713	0.527055	0.0593849				0.169605		0.452739	0.0599951				0.278229
	#1714	0.610582	0.088325				0.0402712		0.461471	0.271943				0.290797
	#1715	0.372128	0.0540483				0.0861417		0.320966	0.156097				0.285327
	#1716	0.699555	0.0494954				0.0993058		0.483244	0.0465572				0.320814
	#1717	0.364608	0.0873852				0.0761007		0.385548	0.31627				0.288321
	#1718	0.493644	0.095253				0.0286495		0.51346	0.271274				0.338958
	#1719	0.678229	0.0663381				0.22485		0.338747	0.20827				0.363291
	#1720	0.199977	0.0678932				0.0903319		0.202762	0.207635				0.294344
	#1721	0.773587	0.0573145				0.116899		0.435248	0.15062				0.347575
	#1722	0.563493	0.0558359				0.149064		0.354303	0.0720112				0.275269
	#1723	0.29425	0.0625526				0.123345		0.381582	0.0648002				0.288029
	#1724	0.416759	0.0602794				0.244003		0.360166	0.318768				0.281182
	#1725	0.442076	0.066048				0.186656		0.384688	0.0854797				0.323671
	#1726	0.469734	0.08953				0.202131		0.425724	0.210681				0.322459
	#1727	0.660352	0.0779487				0.141858		0.49168	0.165287				0.390224
	#1728	0.390569	0.0599366				0.099214		0.319929	0.0717824				0.35055
	#1729	0.290022	0.0656091				0.090006		0.189659	0.0675285				0.32423
	#1730	0.353173	0.0509889						0.299127	0.045526
	#1731	0.547037	0.0578494						0.419756	0.081969
	#1732	0.516595	0.0642382						0.432789	0.0924647
	#1733	0.529292	0.0691126						0.448415	0.174787
	#1734	0.141372	0.0774326						0.149041	0.190351
	#1735	0.475154	0.0705635						0.432102	0.201848
	#1736	0.293564	0.0763377						0.136581	0.177986
	#1737	0.354965	0.0460642						0.30745	0.0608269
	#1738	0.581076	0.0551867						0.44338	0.106012
	#1739	0.615068	0.0690412						0.408763	0.201484
	#1740	0.41798	0.068748						0.335486	0.0753382
	#1741	0.437654	0.0616062						0.36109	0.180662
	#1742	0.65944	0.0716495						0.418227	0.199915
	#1743	0.264927	0.0577356						0.324984	0.0585713
	#1744	0.101509	0.0624545						0.12278	0.226614
	#1745	0.0711378	0.0753546						0.0140877	0.0916145
	#1746	0.580056	0.071253						0.421266	0.152418
	#1747	0.365633	0.0633543						0.337794	0.170693
	#1748	0.694845	0.0666427						0.449309	0.0958983
	#1749	0.407331	0.0538314						0.319191	0.0327533
	#1750	0.292282	0.0769393						0.274705	0.350148
	#1751	0.483741	0.0634637						0.435385	0.0755849
	#1752	0.352699	0.0717965						0.261429	0.0462012
	#1753	0.443518	0.0437734						0.362084	0.118213
	#1754	0.481854	0.0568403						0.435459	0.12551
	#1755	0.52171	0.0532288						0.351174	0.0511578
	#1756	0.459801	0.0683089						0.416283	0.150387
	#1757	0.489884	0.0711354						0.33415	0.159968
	#1758	0.0813229	0.0671561						0.0476327	0.29296
	#1759	0.280115	0.0685697						0.225355	0.195178
	#1760	0.387101	0.0647059						0.423295	0.037581
	#1761	0.370745	0.0807353						0.259342	0.196267
	#1762	0.20963	0.0722094						0.290837	0.312652
	#1763	0.711687	0.0574418						0.462635	0.187456
	#1764	0.5429	0.0627133						0.325767	0.209477
	#1765	0.658449	0.0591784						0.391631	0.0428825
	#1766	0.421205	0.0553284						0.396124	0.158544
	#1767	0.357225	0.0684478						0.399904	0.039989
	#1768	0.531301	0.0785362						0.36699	0.300535
	#1769	0.344319	0.0608751						0.251162	0.117738
	#1770	0.627221	0.046932						0.348033	0.0272079
	#1771	0.447766	0.0209386						0.393567	0.0138862
	#1772	0.352282	0.0699511						0.359183	0.246837
	#1773	0.464747	0.0512141						0.384882	0.0412804
	#1774	0.61714	0.0516886						0.412531	0.0369114
	#1775	0.336957	0.0613911						0.350441	0.123479
	#1776	0.45079	0.0646761						0.458237	0.172989
	#1777	0.0778786	0.0640089						0.0319462	0.200443
	#1778	0.400085	0.0463193						0.401416	0.0336025
	#1779	0.715549	0.0545784						0.41621	0.108228
	#1780	0.600593	0.0718475						0.402596	0.132341
	#1781	0.232099	0.0538864						0.245558	0.0315484
	#1782	0.346756	0.0505626						0.380615	0.122299
	#1783	0.404274	0.0555029						0.308431	0.263043
	#1784	0.082356	0.058716						0.0185734	0.122859
	#1785	0.471523	0.0134496						0.452306	0.0142474
	#1786	0.601557	0.0565872						0.323904	0.22313
	#1787	0.426312							0.344017
	#1788	0.375118							0.391503
	#1789	0.253883							0.270471
	#1790	0.153073							0.31805
	#1791	0.35983							0.428029
	#1792	0.544912							0.395235
	#1793	0.6446							0.412436
	#1794	0.589943							0.383574
	#1795	0.396315							0.434466
	#1796	0.572288							0.393959
	#1797	0.217467							0.203421
	#1798	0.696715							0.296427
	#1799	0.208375							0.408605
	#1800	0.280547							0.33128
	#1801	0.439935							0.402967
	#1802	0.641946							0.384751
	#1803	0.605616							0.328929
	#1804	0.799071							0.409522
	#1805	0.269839							0.433501
	#1806	0.132222							0.195669
	#1807	0.31401							0.217727
	#1808	0.42043							0.464285
	#1809	0.5243							0.414576
	#1810	0.114521							0.161736
	#1811	0.344111							0.27597
	#1812	0.33194							0.353175
	#1813	0.192071							0.246747
	#1814	0.621436							0.390231
	#1815	0.444696							0.310572
	#1816	0.432625							0.33734
	#1817	0.44207							0.347865
	#1818	0.164852							0.302294
	#1819	0.317077							0.439504
	#1820	0.215142							0.346713
	#1821	0.118176							0.181338
	#1822	0.502762							0.348189
	#1823	0.515281							0.342182
	#1824	0.210405							0.238792
	#1825	0.162922							0.282217
	#1826	0.471863							0.317299
	#1827	0.452609							0.409159
	#1828	0.54382							0.410414
	#1829	0.554572							0.438746
	#1830	0.621359							0.399364
	#1831	0.153134							0.236408
	#1832	0.392103							0.403292
	#1833	0.434126							0.410242
	#1834	0.136363							0.23049
	#1835	0.161995							0.230414
	#1836	0.222651							0.264824
	#1837	0.610276							0.412999
	#1838	0.494147							0.335452
	#1839	0.22849							0.258265
	#1840	0.137021							0.213764
	#1841	0.51051							0.399692
	#1842	0.433149							0.382132
	#1843	0.553104							0.411968
	#1844	0.720852							0.380034
	#1845	0.611929							0.358609
	#1846	0.242541							0.196838
	#1847	0.0901395							0.187022
	#1848	0.528855							0.337733
	#1849	0.386126							0.320291
	#1850	0.354627							0.444197
	#1851	0.417245							0.432266
	#1852	0.52875							0.481389
	#1853	0.485991							0.380969
	#1854	0.529614							0.406541
	#1855	0.359559							0.407295
	#1856	0.327226							0.368148
	#1857	0.629361							0.429277
	#1858	0.333762							0.426811
	#1859	0.44573							0.397642
	#1860	0.564936							0.435524
	#1861	0.728381							0.571563
	#1862	0.50259							0.470668
	#1863	0.487832							0.439442
	#1864	0.52631							0.447117
	#1865	0.240669							0.238713
	#1866	0.743685							0.46831
	#1867	0.419003							0.497473
	#1868	0.401122							0.444455
	#1869	0.320488							0.402565
	#1870	0.263167							0.25109
	#1871	0.417713							0.469316
	#1872	0.271068							0.255994
	#1873	0.674446							0.445716
	#1874	0.341866							0.587354
	#1875	0.275544							0.252267
	#1876	0.415052							0.346637
	#1877	0.43985							0.500456
	#1878	0.564437							0.378831
	#1879	0.455226							0.469009
	#1880	0.224851							0.313238
	#1881	0.651277							0.464085
	#1882	0.646677							0.499414
	#1883	0.379925							0.534829
	#1884	0.327593							0.377558
	#1885	0.657204							0.351475
	#1886	0.593921							0.368157
	#1887	0.540541							0.430228
	#1888	0.543211							0.376016
	#1889	0.56577							0.335557
	#1890	0.264887							0.317137
	#1891	0.63251							0.432484
	#1892	0.437245							0.398983
	#1893	0.42421							0.458229
	#1894	0.477898							0.399923
	#1895	0.46957							0.41278
	#1896	0.662377							0.530319
	#1897	0.313837							0.414243
	#1898	0.543224							0.406385
	#1899	0.628362							0.347452
	#1900	0.623011							0.349024
	#1901	0.484677							0.397854
	#1902	0.433846							0.331441
	#1903	0.633789							0.612442
	#1904	0.364107							0.467361
	#1905	0.478303							0.39958
	#1906	0.509356							0.310087
	#1907	0.430946							0.370152
	#1908	0.413943							0.32015
	#1909	0.667392							0.36318
	#1910	0.270691							0.207095
	#1911	0.459317							0.414439
	#1912	0.76154							0.379972
	#1913	0.499879							0.549427
	#1914	0.0667349							0.0307587
	#1915	0.38702							0.427239
	#1916	0.337286							0.278513
	#1917	0.04998							0.0189976
	#1918	0.506729							0.351669
	#1919	0.660557							0.386572
	#1920	0.676185							0.394617
	#1921	0.514945							0.377296
	#1922	0.613517							0.457827
	#1923	0.471865							0.42765
	#1924	0.333378							0.347014
	#1925	0.410339							0.214068
	#1926	0.76465							0.42116
	#1927	0.407308							0.301269
	#1928	0.414955							0.356697
	#1929	0.440157							0.445377
	#1930	0.491831							0.367322
	#1931	0.429708							0.409646
	#1932	0.799801							0.517481
	#1933	0.333263							0.39596
	#1934	0.584411							0.456608
	#1935	0.380788							0.244522
	#1936	0.428839							0.470028
	#1937	0.659038							0.373004
	#1938	0.423585							0.364497
	#1939	0.538944							0.408821
	#1940	0.492771							0.362753
	#1941	0.352028							0.295067
	#1942	0.655933							0.367777
	#1943	0.351953							0.399486
	#1944	0.630353							0.473439
	#1945	0.435414							0.285584
	#1946	0.369987							0.451665
	#1947	0.631247							0.434312
	#1948	0.265229							0.360995
	#1949	0.457198							0.331401
	#1950	0.234463							0.157103
	#1951	0.265214							0.189201
	#1952	0.503407							0.402967
	#1953	0.553521							0.391888
	#1954	0.378936							0.510861
	#1955	0.578183							0.387576
	#1956	0.340719							0.377921
	#1957	0.352562							0.407526
	#1958	0.338554							0.346073
	#1959	0.460826							0.322708
	#1960	0.266717							0.409214
	#1961	0.360144							0.356497
	#1962	0.502197							0.331951
	#1963	0.616851							0.32354
	#1964	0.574711							0.326207
	#1965	0.578088							0.335121
	#1966	0.316643							0.357193
	#1967	0.22846							0.300972
	#1968	0.332434							0.448946
	#1969	0.468799							0.396151
	#1970	0.70258							0.291453
	#1971	0.460051							0.304175
	#1972	0.413745							0.430635
	#1973	0.575121							0.441941
	#1974	0.296735							0.330204
	#1975	0.446441							0.335706
	#1976	0.677082							0.381339
	#1977	0.466602							0.382987
	#1978	0.526575							0.349199
	#1979	0.277558							0.341942
	#1980	0.500309							0.376453
	#1981	0.593796							0.350527
	#1982	0.569575							0.378701
	#1983	0.461129							0.295541
	#1984	0.507731							0.363747
	#1985	0.283157							0.255037
	#1986	0.501384							0.364626
	#1987	0.310184							0.301053
	#1988	0.577858							0.377815
	#1989	0.401821							0.341855
	#1990	0.705176							0.35102
	#1991	0.328421							0.309791
	#1992	0.394401							0.327014
	#1993	0.381834							0.271742
	#1994	0.334555							0.381486
	#1995	0.601536							0.339148
	#1996	0.327107							0.317296
	#1997	0.267624							0.283712
	#1998	0.194095							0.325038
[truncated: 872 more rows]

## Sheet: Figure 5d
	Experiment #	siRNA	Condition	ZNF398	NANOG	OCT4	PRDM14	SIX3	ENC1	PAX3	PAX6	EZR	E-Cadherin	EPCAM	ESRP1
	Exp 1	siCONTROL	DMSO	1.85848	2.60182	2.99897	1.47433	0.06239	0.17076	0.3766	0.42849	1.79752	15.5486	2.98722	14.8454
	Exp 2	siCONTROL	DMSO	1.4866	2.46519	2.42906	1.26415	0.08376	0.22979	0.47443	0.33614	1.45888	13.8681	6.91225	14.971
	Exp 1	siCONTROL	SB43	1.01361	1.06419	0.91889	0.98457	1	1	1	1	0.8317	0.99776	1.00626	1.27796
	Exp 2	siCONTROL	SB43	0.98639	0.93581	1.08111	1.01543	1	1	1	1	1.1683	1.00224	0.99374	0.72204
	Exp 1	siNANOG	SB43	1.31327	0.73635	0.27081	0.24357	1.47131	1.11116	1.0944	0.95321	0.44842	0.22173	0.68113	1.41071
	Exp 2	siNANOG	SB43	1.09586	0.22814	0.5065	0.25367	1.27765	1.3727	0.7882	1.07995	0.7846	0.07927	0.57351	0.59524
	Exp 1	siZNF398	SB43	0.25625	0.18546	0.72805	0.35315	1.8874	1.7353	1.68315	3.2515	0.51686	0.43135	0.9722	0.22023
	Exp 2	siZNF398	SB43	0.53174	0.58659	0.59947	0.67636	1.59467	1.60983	1.43232	3.27298	0.70109	0.50389	0.81484	1.02214

## Sheet: Figure 5e
	Experiment #	Time	Vector	ZNF398	NANOG	OCT4	PRDM14	ESRP1	EPCAM	N-Cadherin	VIM	PAX3	FLK1	SOX17
	Exp 1	Day 0	Empty	0.90811	0.98284	0.71557	0.97438	1.02661	1.59431	0.69258	0.7236	1.96665	1.34802	1.34296
	Exp 2	Day 0	Empty	0.46562	0.61295	1.0064	0.61508	1.1391	0.73078	1.11268	1.2532	0.69909	0.82158	1.29868
	Exp 3	Day 0	Empty	1.2915	1.08192	1.28965	1.1761	0.93307	0.90031	1.44786	1.18907	0.5839	1.42146	1.04218
	Exp 4	Day 0	Empty	1.19467	1.10715	0.97257	1.10582	0.96364	0.81596	0.83651	0.90867	0.75913	0.72637	0.69274
	Exp 5	Day 0	Empty	1.14009	1.21515	1.01581	1.12863	0.93758	0.95864	0.91037	0.92547	0.99124	0.68257	0.62344
	Exp 1	Day 0	ZNF398	9.71309	2.18135	0.61773	2.01048	1.21166	2.06994	0.61664	0.09085	1.58249	0.54157	0.79461
	Exp 2	Day 0	ZNF398	4.80074	1.04296	0.72336	1.1126	1.17432	0.83175	0.97876	0.18271	1.20235	0.53833	0.88938
	Exp 3	Day 0	ZNF398	5.38975	2.30845	0.84889	1.2548	0.83536	0.84653	1.50491	0.28377	0.51398	0.4779	0.49543
	Exp 4	Day 0	ZNF398	4.97	2.80369	1.11161	4.37869	1.11054	1.37957	1.39664	0.2001	0.3655	1.03943	0.63853
	Exp 5	Day 0	ZNF398	5.86647	2.9631	0.84446	4.21677	1.1955	1.27691	1.45505	0.17803	0.65735	1.02136	0.44781
	Exp 1	Day 5	Empty	1.00927	0.31525	0.09284	0.29909	0.74863	1.37108	3.90147	1.60305	50.9301	1.77168	20.3679
	Exp 2	Day 5	Empty	1.003	0.25027	0.17004	0.6695	1.07873	2.12544	2.40069	0.59599	42.117	3.92216	7.34608
	Exp 3	Day 5	Empty	1.27454	0.32969	0.18931	0.39754	0.93086	0.86209	5.24898	1.41395	32.6088	3.92974	7.85903
	Exp 4	Day 5	Empty	0.76475	0.36064	0.14587	0.6425	0.6797	0.61331	5.72265	1.19321	35.0601	2.95614	8.33116
	Exp 5	Day 5	Empty	0.85682	0.36449	0.1011	0.40957	0.67954	0.84033	5.50543	0.97591	58.8912	2.92985	12.1443
	Exp 1	Day 5	ZNF398	7.21528	0.62541	0.34656	1.06152	1.02216	3.72576	0.13455	0.13194	0.76047	0.43295	1.90831
	Exp 2	Day 5	ZNF398	7.4913	1.29298	0.3643	1.88834	1.41293	3.1192	0.1071	0.15209	1.15223	1.19954	2.10042
	Exp 3	Day 5	ZNF398	5.25376	1.86668	0.63447	1.93154	1.16448	1.23052	0.25621	0.4537	2.01837	1.90641	0.7702
	Exp 4	Day 5	ZNF398	7.58298	1.4329	0.54321	2.66044	1.81713	1.92371	0.29814	0.35096	1.67694	1.60277	1.25806
	Exp 5	Day 5	ZNF398	6.2299	0.98179	0.48583	2.07105	1.41262	2.03555	0.38624	0.23887	2.71715	1.09023	2.15512
	Exp 1	Day 15	Empty	2.00287	1.07887	0.05557	0.0816	0.99944	1.78366	5.30366	5.34868	55.4535	1.06596	16.9996
	Exp 2	Day 15	Empty	2.00476	1.55158	0.05495	0.04342	0.74754	1.19972	5.81258	4.67136	74.0456	0.71466	17.4961
	Exp 3	Day 15	Empty	1.65207	1.19517	0.0869	0.10459	0.63941	0.90091	12.1324	7.77149	102.767	0.64452	24.6073
	Exp 4	Day 15	Empty	1.30176	0.83744	0.0715	0.07714	0.65621	0.86043	10.7045	8.75799	79.1831	0.93516	23.3709
	Exp 5	Day 15	Empty	1.24128	0.45815	0.03218	0.03456	1.51683	0.65259	10.9499	7.92522	51.6841	0.27364	22.4425
	Exp 1	Day 15	ZNF398	12.4337	0.84646	0.04556	0.12243	2.00157	2.69321	4.005	2.70459	8.75307	3.13412	8.8557
	Exp 2	Day 15	ZNF398	10.4891	0.78537	0.03638	0.08352	1.23689	2.91954	2.69799	2.26971	7.62239	2.81223	4.6901
	Exp 3	Day 15	ZNF398	11.2334	1.752	0.23168	0.2767	1.4868	1.54326	1.46224	2.04902	9.38962	0.80081	4.18614
	Exp 4	Day 15	ZNF398	9.17302	1.41873	0.18521	0.24367	1.38388	1.92116	1.22887	1.41995	7.99465	0.77086	3.66395
	Exp 5	Day 15	ZNF398	10.8034	0.54685	0.19069	0.31917	1.72735	2.3567	1.38348	3.17308	3.89327	2.12276	2.83693

## Sheet: Figure 7a
			ChIP-qPCR (Middle panel)							RNA-seq (Right panel)
	Experiment #	Biological replicate #	Line	Sample	LIN28B	ESRP1	LEFTY1		Experiment #	Vector	LIN28B	ESRP1	LEFTY1
	Exp 1	Rep 1	H9	Mock	0.0024517	0.00446597	0.00224857		Exp 1	Empty	88.4548	113.448	33.7155
	Exp 1	Rep 2	H9	Mock	0.00256737	0.00462602	0.00157867		Exp 2	Empty	142.988	146.372	95.171
	Exp 1	Rep 1	H9	ZNF398	2.408	7.14123	0.644547		Exp 3	Empty	151.809	139.024	54.0918
	Exp 1	Rep 2	H9	ZNF398	3.12125	6.64311	0.710621		Exp 4	Empty	106.646	127.451	53.1386
	Exp 2	Rep 1	BG01	Mock	0.00081471	0.00241575	0.00107682		Exp 1	ZNF398	195.421	190.418	126.188
	Exp 2	Rep 2	BG01	Mock	0.00067895	0.00326961	0.00144007		Exp 2	ZNF398	149.876	171.794	389.037
	Exp 2	Rep 1	BG01	ZNF398	1.17192	2.63993	1.13274
	Exp 2	Rep 2	BG01	ZNF398	1.22992	2.53457	1.09158

## Sheet: Figure 7b
	Experiment #	Line	Vector	Condition	LEFTY1
	Exp 1	KiPS	Empty	DMSO	137.535
	Exp 2	KiPS	Empty	DMSO	17.4132
	Exp 3	KiPS	Empty	DMSO	101.78
	Exp 4	KiPS	Empty	DMSO	37.9929
	Exp 1	KiPS	Empty	SB43	1
	Exp 2	KiPS	Empty	SB43	1
	Exp 3	KiPS	Empty	SB43	1
	Exp 4	KiPS	Empty	SB43	1
	Exp 1	KiPS	ZNF398	DMSO	64.4406
	Exp 2	KiPS	ZNF398	DMSO	337.44
	Exp 3	KiPS	ZNF398	DMSO	527.113
	Exp 4	KiPS	ZNF398	DMSO	1283.02
	Exp 1	KiPS	ZNF398	SB43	0.595876
	Exp 2	KiPS	ZNF398	SB43	1.35311
	Exp 3	KiPS	ZNF398	SB43	2.73925
	Exp 4	KiPS	ZNF398	SB43	11.85
	Exp 1	HES2	Empty	DMSO	58.7427
	Exp 2	HES2	Empty	DMSO	61.9693
	Exp 3	HES2	Empty	DMSO	54.4129
	Exp 4	HES2	Empty	DMSO	38.6247
	Exp 1	HES2	Empty	SB43	1
	Exp 2	HES2	Empty	SB43	1
	Exp 3	HES2	Empty	SB43	1
	Exp 4	HES2	Empty	SB43	1
	Exp 1	HES2	ZNF398	DMSO	677.949
	Exp 2	HES2	ZNF398	DMSO	867.816
	Exp 3	HES2	ZNF398	DMSO	76.6008
	Exp 4	HES2	ZNF398	DMSO	635.192
	Exp 1	HES2	ZNF398	SB43	8.28961
	Exp 2	HES2	ZNF398	SB43	2.96742
	Exp 3	HES2	ZNF398	SB43	1.09796
	Exp 4	HES2	ZNF398	SB43	28.9414

[truncated: 25 more sheets: Figure 8c, Figure 8e, Supplementary Fig. 1b, Supplementary Fig. 1d, Supplementary Fig. 1f, Supplementary Fig. 1g, Supplementary Fig. 2d, Supplementary Fig. 3a, Supplementary Fig. 3c, Supplementary Fig. 3d, Supplementary Fig. 4a, Supplementary Fig. 4b, Supplementary Fig. 5a, Supplementary Fig. 5b, Supplementary Fig. 5c, Supplementary Fig. 6b, Supplementary Fig. 6d, Supplementary Fig. 7a, Supplementary Fig. 7b, Supplementary Fig. 7c …]
